# Supplementary material for: Intersegment Contacts of Potentially Damaging Variants of Cardiac Sodium Channel
Source: Front Pharmacol. 2021 Nov 4;12:756415. doi: 10.3389/fphar.2021.756415 (PMC8600069; doi:10.3389/fphar.2021.756415)
Supplement: Supplementary file 1 [file DataSheet1.ZIP]

Archive with 3 entries (3 files):
- hNav15_with_closed_pore.pdb
- hNav15_with_open_pore.pdb
- hNav15_with_resting_VSDs.pdb
