# Supplementary material for: Intersegment Contacts of Potentially Damaging Variants of Cardiac Sodium Channel
Source: Front Pharmacol. 2021 Nov 4;12:756415. doi: 10.3389/fphar.2021.756415 (PMC8600069; doi:10.3389/fphar.2021.756415)
Supplement: Supplementary file 1 [file DataSheet1.ZIP › hNav15_with_closed_pore.pdb]

TITLE     INTERSEGMENT CONTACTS OF POTENTIALLY DAMAGING              
TITLE     VARIANTS OF CARDIAC SODIUM CHANNEL                                                
AUTHOR    V.KORKOSH,A.ZAYTSEVA,A.KOSTAREVA,B.ZHOROV                             
EXPDTA    MOLECULAR MODEL                                                       
REMARK    SOFTWARE             ZMM (WWW.ZMMSOFT.COM)
REMARK    METHOD               MONTE CARLO-MINIMIZATION 
REMARK    FORCE FIELD          AMBER-84                                                                              
                                                                                
MODEL          1                                                                
EXPDTA    ENERGY -5783.6 KCAL/MOL    VISITS     22                              
ATOM      1  CA  ILE A120      -18.724  53.943 -28.013                          
ATOM      2  N   ILE A120      -19.164  54.813 -29.092                          
ATOM      3 1H   ILE A120      -18.811  54.696 -30.035                          
ATOM      4 2H   ILE A120      -19.831  55.569 -28.975                          
ATOM      5  C   ILE A120      -18.774  52.481 -28.454                          
ATOM      6  CB  ILE A120      -19.519  54.227 -26.737                          
ATOM      7  HA  ILE A120      -17.819  54.252 -27.491                          
ATOM      8  O   ILE A120      -17.896  51.700 -28.111                          
ATOM      9  CG1 ILE A120      -21.018  54.023 -26.968                          
ATOM     10  CD1 ILE A120      -21.757  53.842 -25.640                          
ATOM     11  CG2 ILE A120      -19.208  55.625 -26.198                          
ATOM     12  HB  ILE A120      -19.210  53.512 -25.976                          
ATOM     13 1HG1 ILE A120      -21.421  54.893 -27.485                          
ATOM     14 2HG1 ILE A120      -21.166  53.134 -27.582                          
ATOM     15 1HD1 ILE A120      -22.788  53.546 -25.836                          
ATOM     16 2HD1 ILE A120      -21.262  53.070 -25.051                          
ATOM     17 3HD1 ILE A120      -21.748  54.782 -25.089                          
ATOM     18 1HG2 ILE A120      -19.677  55.750 -25.222                          
ATOM     19 2HG2 ILE A120      -18.129  55.745 -26.101                          
ATOM     20 3HG3 ILE A120      -19.596  56.375 -26.886                          
ATOM     21  N   ARG A 121     -19.802  52.120 -29.222                          
ATOM     22  CA  ARG A 121     -19.893  50.776 -29.776                          
ATOM     23  C   ARG A 121     -18.670  50.471 -30.630                          
ATOM     24  CB  ARG A 121     -21.200  50.668 -30.570                          
ATOM     25  HA  ARG A 121     -19.939  50.119 -28.907                          
ATOM     26  H   ARG A 121     -20.558  52.728 -29.463                          
ATOM     27  O   ARG A 121     -18.086  49.380 -30.556                          
ATOM     28  CG  ARG A 121     -21.289  49.646 -31.686                          
ATOM     29  CD  ARG A 121     -22.693  49.736 -32.291                          
ATOM     30  NE  ARG A 121     -23.387  48.455 -32.376                          
ATOM     31  CZ  ARG A 121     -24.293  48.162 -33.306                          
ATOM     32  NH1 ARG A 121     -24.633  49.067 -34.212                          
ATOM     33  NH2 ARG A 121     -24.849  46.960 -33.337                          
ATOM     34 1HB  ARG A 121     -21.991  50.435 -29.857                          
ATOM     35 2HB  ARG A 121     -21.388  51.645 -31.014                          
ATOM     36 1HG  ARG A 121     -20.541  49.863 -32.449                          
ATOM     37 2HG  ARG A 121     -21.120  48.645 -31.287                          
ATOM     38 1HD  ARG A 121     -23.289  50.408 -31.673                          
ATOM     39 2HD  ARG A 121     -22.607  50.147 -33.297                          
ATOM     40  HE  ARG A 121     -23.168  47.755 -31.696                          
ATOM     41 1HH1 ARG A 121     -25.304  48.840 -34.918                          
ATOM     42 2HH1 ARG A 121     -24.220  49.977 -34.189                          
ATOM     43 1HH2 ARG A 121     -25.519  46.738 -34.046                          
ATOM     44 2HH2 ARG A 121     -24.599  46.276 -32.653                          
ATOM     45  N   ARG A 122     -18.245  51.455 -31.423                          
ATOM     46  CA  ARG A 122     -17.088  51.277 -32.292                          
ATOM     47  C   ARG A 122     -15.863  50.871 -31.479                          
ATOM     48  CB  ARG A 122     -16.825  52.577 -33.060                          
ATOM     49  HA  ARG A 122     -17.379  50.487 -32.984                          
ATOM     50  H   ARG A 122     -18.677  52.356 -31.475                          
ATOM     51  O   ARG A 122     -15.145  49.927 -31.841                          
ATOM     52  CG  ARG A 122     -16.398  53.766 -32.188                          
ATOM     53  CD  ARG A 122     -15.989  54.981 -33.028                          
ATOM     54  NE  ARG A 122     -17.119  55.585 -33.729                          
ATOM     55  CZ  ARG A 122     -17.082  56.002 -34.990                          
ATOM     56  NH1 ARG A 122     -18.162  56.520 -35.552                          
ATOM     57  NH2 ARG A 122     -15.962  55.913 -35.689                          
ATOM     58 1HB  ARG A 122     -16.033  52.387 -33.785                          
ATOM     59 2HB  ARG A 122     -17.740  52.852 -33.585                          
ATOM     60 1HG  ARG A 122     -17.233  54.047 -31.545                          
ATOM     61 2HG  ARG A 122     -15.551  53.464 -31.572                          
ATOM     62 1HD  ARG A 122     -15.548  55.729 -32.368                          
ATOM     63 2HD  ARG A 122     -15.250  54.665 -33.763                          
ATOM     64  HE  ARG A 122     -17.977  55.691 -33.227                          
ATOM     65 1HH1 ARG A 122     -18.134  56.823 -36.505                          
ATOM     66 2HH1 ARG A 122     -19.007  56.608 -35.025                          
ATOM     67 1HH2 ARG A 122     -15.936  56.237 -36.634                          
ATOM     68 2HH2 ARG A 122     -15.142  55.522 -35.271                          
ATOM     69  N   ALA A 123     -15.620  51.570 -30.368                          
ATOM     70  CA  ALA A 123     -14.472  51.259 -29.529                          
ATOM     71  C   ALA A 123     -14.600  49.869 -28.929                          
ATOM     72  CB  ALA A 123     -14.317  52.314 -28.434                          
ATOM     73  HA  ALA A 123     -13.605  51.277 -30.189                          
ATOM     74  H   ALA A 123     -16.187  52.329 -30.047                          
ATOM     75  O   ALA A 123     -13.613  49.132 -28.831                          
ATOM     76 1HB  ALA A 123     -13.435  52.089 -27.835                          
ATOM     77 2HB  ALA A 123     -14.206  53.297 -28.890                          
ATOM     78 3HB  ALA A 123     -15.201  52.307 -27.795                          
ATOM     79  N   ALA A 124     -15.816  49.483 -28.542                          
ATOM     80  CA  ALA A 124     -16.025  48.140 -28.020                          
ATOM     81  C   ALA A 124     -15.629  47.092 -29.049                          
ATOM     82  CB  ALA A 124     -17.480  47.957 -27.597                          
ATOM     83  HA  ALA A 124     -15.371  48.054 -27.153                          
ATOM     84  H   ALA A 124     -16.632  50.060 -28.580                          
ATOM     85  O   ALA A 124     -14.835  46.193 -28.758                          
ATOM     86 1HB  ALA A 124     -17.602  46.981 -27.129                          
ATOM     87 2HB  ALA A 124     -17.752  48.738 -26.887                          
ATOM     88 3HB  ALA A 124     -18.124  48.022 -28.474                          
ATOM     89  N   VAL A 125     -16.151  47.205 -30.270                          
ATOM     90  CA  VAL A 125     -15.765  46.245 -31.303                          
ATOM     91  C   VAL A 125     -14.265  46.313 -31.560                          
ATOM     92  CB  VAL A 125     -16.576  46.472 -32.593                          
ATOM     93  HA  VAL A 125     -16.013  45.249 -30.935                          
ATOM     94  H   VAL A 125     -16.803  47.909 -30.554                          
ATOM     95  O   VAL A 125     -13.603  45.279 -31.755                          
ATOM     96  CG1 VAL A 125     -16.163  45.472 -33.670                          
ATOM     97  CG2 VAL A 125     -18.061  46.347 -32.309                          
ATOM     98  HB  VAL A 125     -16.348  47.473 -32.960                          
ATOM     99 1HG1 VAL A 125     -16.677  45.709 -34.602                          
ATOM    100 2HG1 VAL A 125     -15.086  45.529 -33.825                          
ATOM    101 3HG1 VAL A 125     -16.433  44.465 -33.353                          
ATOM    102 1HG2 VAL A 125     -18.622  46.496 -33.231                          
ATOM    103 2HG2 VAL A 125     -18.272  45.354 -31.912                          
ATOM    104 3HG2 VAL A 125     -18.356  47.100 -31.578                          
ATOM    105  N   LYS A 126     -13.691  47.522 -31.537                          
ATOM    106  CA  LYS A 126     -12.281  47.644 -31.894                          
ATOM    107  C   LYS A 126     -11.353  47.213 -30.768                          
ATOM    108  CB  LYS A 126     -11.945  49.070 -32.340                          
ATOM    109  HA  LYS A 126     -12.104  46.997 -32.754                          
ATOM    110  H   LYS A 126     -14.153  48.373 -31.291                          
ATOM    111  O   LYS A 126     -10.155  47.033 -31.014                          
ATOM    112  CG  LYS A 126     -10.948  49.205 -33.463                          
ATOM    113  CD  LYS A 126     -10.351  50.603 -33.461                          
ATOM    114  CE  LYS A 126      -9.300  50.778 -34.538                          
ATOM    115  NZ  LYS A 126      -9.757  50.259 -35.854                          
ATOM    116 1HB  LYS A 126     -12.872  49.544 -32.662                          
ATOM    117 2HB  LYS A 126     -11.546  49.602 -31.477                          
ATOM    118 1HG  LYS A 126     -10.153  48.472 -33.330                          
ATOM    119 2HG  LYS A 126     -11.450  49.028 -34.414                          
ATOM    120 1HD  LYS A 126     -11.149  51.326 -33.628                          
ATOM    121 2HD  LYS A 126      -9.891  50.787 -32.489                          
ATOM    122 1HE  LYS A 126      -9.073  51.840 -34.639                          
ATOM    123 2HE  LYS A 126      -8.399  50.241 -34.241                          
ATOM    124 1HZ  LYS A 126      -9.028  50.401 -36.545                          
ATOM    125 2HZ  LYS A 126      -9.959  49.268 -35.775                          
ATOM    126 3HZ  LYS A 126     -10.594  50.753 -36.141                          
ATOM    127  N   ILE A 127     -11.868  47.062 -29.552                          
ATOM    128  CA  ILE A 127     -11.092  46.413 -28.504                          
ATOM    129  C   ILE A 127     -11.355  44.909 -28.469                          
ATOM    130  CB  ILE A 127     -11.368  47.053 -27.131                          
ATOM    131  HA  ILE A 127     -10.038  46.574 -28.729                          
ATOM    132  H   ILE A 127     -12.781  47.368 -29.282                          
ATOM    133  O   ILE A 127     -10.480  44.139 -28.059                          
ATOM    134  CG1 ILE A 127     -10.648  48.397 -27.000                          
ATOM    135  CD1 ILE A 127     -11.209  49.301 -25.928                          
ATOM    136  CG2 ILE A 127     -10.956  46.112 -26.002                          
ATOM    137  HB  ILE A 127     -12.437  47.253 -27.056                          
ATOM    138 1HG1 ILE A 127      -9.601  48.202 -26.769                          
ATOM    139 2HG1 ILE A 127     -10.718  48.917 -27.956                          
ATOM    140 1HD1 ILE A 127     -10.714  50.271 -25.975                          
ATOM    141 2HD1 ILE A 127     -12.280  49.431 -26.087                          
ATOM    142 3HD1 ILE A 127     -11.039  48.853 -24.949                          
ATOM    143 1HG2 ILE A 127     -11.045  46.629 -25.047                          
ATOM    144 2HG2 ILE A 127     -11.606  45.236 -26.004                          
ATOM    145 3HG3 ILE A 127      -9.923  45.797 -26.150                          
ATOM    146  N   LEU A 128     -12.538  44.466 -28.898                          
ATOM    147  CA  LEU A 128     -12.862  43.045 -28.822                          
ATOM    148  C   LEU A 128     -11.913  42.222 -29.678                          
ATOM    149  CB  LEU A 128     -14.308  42.799 -29.253                          
ATOM    150  HA  LEU A 128     -12.744  42.738 -27.783                          
ATOM    151  H   LEU A 128     -13.253  45.048 -29.284                          
ATOM    152  O   LEU A 128     -11.348  41.223 -29.218                          
ATOM    153  CG  LEU A 128     -14.661  41.313 -29.404                          
ATOM    154  CD1 LEU A 128     -14.912  40.670 -28.052                          
ATOM    155  CD2 LEU A 128     -15.855  41.116 -30.321                          
ATOM    156 1HB  LEU A 128     -14.970  43.235 -28.505                          
ATOM    157 2HB  LEU A 128     -14.470  43.290 -30.212                          
ATOM    158  HG  LEU A 128     -13.809  40.811 -29.862                          
ATOM    159 1HD1 LEU A 128     -15.211  39.631 -28.194                          
ATOM    160 2HD1 LEU A 128     -14.000  40.708 -27.456                          
ATOM    161 3HD1 LEU A 128     -15.706  41.209 -27.535                          
ATOM    162 1HD2 LEU A 128     -16.066  40.051 -30.419                          
ATOM    163 2HD2 LEU A 128     -16.724  41.622 -29.900                          
ATOM    164 3HD2 LEU A 128     -15.632  41.534 -31.303                          
ATOM    165  N   VAL A 129     -11.725  42.628 -30.936                          
ATOM    166  CA  VAL A 129     -10.822  41.879 -31.805                          
ATOM    167  C   VAL A 129      -9.373  42.058 -31.375                          
ATOM    168  CB  VAL A 129     -11.020  42.286 -33.280                          
ATOM    169  HA  VAL A 129     -11.085  40.825 -31.722                          
ATOM    170  H   VAL A 129     -12.162  43.427 -31.351                          
ATOM    171  O   VAL A 129      -8.530  41.204 -31.674                          
ATOM    172  CG1 VAL A 129     -12.435  41.964 -33.743                          
ATOM    173  CG2 VAL A 129     -10.725  43.766 -33.471                          
ATOM    174  HB  VAL A 129     -10.328  41.701 -33.885                          
ATOM    175 1HG1 VAL A 129     -12.548  42.248 -34.790                          
ATOM    176 2HG1 VAL A 129     -12.619  40.895 -33.635                          
ATOM    177 3HG1 VAL A 129     -13.151  42.519 -33.137                          
ATOM    178 1HG2 VAL A 129     -10.898  44.040 -34.512                          
ATOM    179 2HG2 VAL A 129     -11.380  44.353 -32.827                          
ATOM    180 3HG2 VAL A 129      -9.686  43.966 -33.210                          
ATOM    181  N   HIS A 130      -9.069  43.142 -30.663                          
ATOM    182  CA  HIS A 130      -7.691  43.526 -30.386                          
ATOM    183  C   HIS A 130      -7.014  42.476 -29.514                          
ATOM    184  CB  HIS A 130      -7.669  44.891 -29.705                          
ATOM    185  HA  HIS A 130      -7.156  43.579 -31.334                          
ATOM    186  H   HIS A 130      -9.757  43.756 -30.276                          
ATOM    187  O   HIS A 130      -7.557  42.068 -28.482                          
ATOM    188  CG  HIS A 130      -6.342  45.573 -29.763                          
ATOM    189  CE1 HIS A 130      -4.798  46.941 -30.528                          
ATOM    190  ND1 HIS A 130      -6.025  46.499 -30.731                          
ATOM    191  NE2 HIS A 130      -4.308  46.335 -29.464                          
ATOM    192  CD2 HIS A 130      -5.254  45.473 -28.966                          
ATOM    193 1HB  HIS A 130      -8.416  45.531 -30.174                          
ATOM    194 2HB  HIS A 130      -7.958  44.769 -28.661                          
ATOM    195  HD1 HIS A 130      -6.630  46.791 -31.472                          
ATOM    196  HE1 HIS A 130      -4.278  47.681 -31.137                          
ATOM    197  HD2 HIS A 130      -5.159  44.826 -28.094                          
ATOM    198  N   SER A 131      -5.821  42.040 -29.930                          
ATOM    199  CA  SER A 131      -5.199  40.876 -29.306                          
ATOM    200  C   SER A 131      -4.636  41.196 -27.930                          
ATOM    201  CB  SER A 131      -4.097  40.324 -30.209                          
ATOM    202  OG  SER A 131      -3.239  39.451 -29.496                          
ATOM    203  HA  SER A 131      -5.991  40.131 -29.232                          
ATOM    204  H   SER A 131      -5.292  42.461 -30.667                          
ATOM    205  O   SER A 131      -4.771  40.382 -27.009                          
ATOM    206 1HB  SER A 131      -4.546  39.788 -31.044                          
ATOM    207 2HB  SER A 131      -3.515  41.150 -30.617                          
ATOM    208  HG  SER A 131      -2.303  39.537 -29.837                          
ATOM    209  N   LEU A 132      -4.010  42.366 -27.769                          
ATOM    210  CA  LEU A 132      -3.354  42.705 -26.509                          
ATOM    211  C   LEU A 132      -4.337  42.742 -25.350                          
ATOM    212  CB  LEU A 132      -2.646  44.051 -26.637                          
ATOM    213  HA  LEU A 132      -2.613  41.931 -26.309                          
ATOM    214  H   LEU A 132      -3.950  43.069 -28.478                          
ATOM    215  O   LEU A 132      -4.006  42.313 -24.237                          
ATOM    216  CG  LEU A 132      -1.466  44.088 -27.600                          
ATOM    217  CD1 LEU A 132      -0.920  45.501 -27.688                          
ATOM    218  CD2 LEU A 132      -0.389  43.111 -27.154                          
ATOM    219 1HB  LEU A 132      -3.378  44.784 -26.976                          
ATOM    220 2HB  LEU A 132      -2.281  44.332 -25.649                          
ATOM    221  HG  LEU A 132      -1.801  43.787 -28.592                          
ATOM    222 1HD1 LEU A 132      -0.061  45.517 -28.359                          
ATOM    223 2HD1 LEU A 132      -1.693  46.167 -28.072                          
ATOM    224 3HD1 LEU A 132      -0.613  45.835 -26.697                          
ATOM    225 1HD2 LEU A 132       0.481  43.209 -27.804                          
ATOM    226 2HD2 LEU A 132      -0.100  43.332 -26.126                          
ATOM    227 3HD2 LEU A 132      -0.774  42.093 -27.213                          
ATOM    228  N   PHE A 133      -5.565  43.172 -25.614                          
ATOM    229  CA  PHE A 133      -6.594  43.110 -24.590                          
ATOM    230  C   PHE A 133      -6.981  41.667 -24.241                          
ATOM    231  CB  PHE A 133      -7.819  43.941 -24.972                          
ATOM    232  HA  PHE A 133      -6.197  43.603 -23.702                          
ATOM    233  H   PHE A 133      -5.857  43.550 -26.493                          
ATOM    234  O   PHE A 133      -7.190  41.357 -23.067                          
ATOM    235  CG  PHE A 133      -9.062  43.580 -24.221                          
ATOM    236  CD1 PHE A 133     -10.131  43.014 -24.887                          
ATOM    237  CE1 PHE A 133     -11.276  42.681 -24.195                          
ATOM    238  CZ  PHE A 133     -11.353  42.912 -22.838                          
ATOM    239  CD2 PHE A 133      -9.139  43.812 -22.861                          
ATOM    240  CE2 PHE A 133     -10.284  43.478 -22.168                          
ATOM    241 1HB  PHE A 133      -7.595  44.990 -24.778                          
ATOM    242 2HB  PHE A 133      -8.010  43.801 -26.036                          
ATOM    243  HD1 PHE A 133     -10.070  42.831 -25.960                          
ATOM    244  HE1 PHE A 133     -12.120  42.234 -24.721                          
ATOM    245  HZ  PHE A 133     -12.258  42.649 -22.291                          
ATOM    246  HE2 PHE A 133     -10.345  43.661 -21.095                          
ATOM    247  HD2 PHE A 133      -8.295  44.258 -22.335                          
ATOM    248  N   ASN A 134      -7.065  40.779 -25.237                          
ATOM    249  CA  ASN A 134      -7.408  39.389 -24.944                          
ATOM    250  C   ASN A 134      -6.287  38.676 -24.193                          
ATOM    251  CB  ASN A 134      -7.685  38.610 -26.231                          
ATOM    252  HA  ASN A 134      -8.331  39.436 -24.367                          
ATOM    253  H   ASN A 134      -6.909  40.990 -26.202                          
ATOM    254  O   ASN A 134      -6.546  37.759 -23.406                          
ATOM    255  CG  ASN A 134      -8.920  39.159 -26.949                          
ATOM    256  OD1 ASN A 134      -8.864  39.607 -28.082                          
ATOM    257  ND2 ASN A 134     -10.036  39.098 -26.227                          
ATOM    258 1HB  ASN A 134      -6.822  38.695 -26.892                          
ATOM    259 2HB  ASN A 134      -7.852  37.562 -25.985                          
ATOM    260 1HD2 ASN A 134     -10.892  39.457 -26.599                          
ATOM    261 2HD2 ASN A 134     -10.019  38.693 -25.313                          
ATOM    262  N   MET A 135      -5.037  39.079 -24.418                          
ATOM    263  CA  MET A 135      -3.948  38.499 -23.640                          
ATOM    264  C   MET A 135      -3.995  38.973 -22.193                          
ATOM    265  CB  MET A 135      -2.607  38.838 -24.286                          
ATOM    266  HA  MET A 135      -4.100  37.421 -23.682                          
ATOM    267  H   MET A 135      -4.769  39.766 -25.094                          
ATOM    268  O   MET A 135      -3.680  38.209 -21.266                          
ATOM    269  CG  MET A 135      -2.378  38.142 -25.614                          
ATOM    270  SD  MET A 135      -2.264  36.348 -25.471                          
ATOM    271  CE  MET A 135      -2.129  35.857 -27.194                          
ATOM    272 1HB  MET A 135      -2.565  39.915 -24.449                          
ATOM    273 2HB  MET A 135      -1.811  38.543 -23.601                          
ATOM    274 1HG  MET A 135      -3.208  38.384 -26.279                          
ATOM    275 2HG  MET A 135      -1.448  38.515 -26.044                          
ATOM    276 1HE  MET A 135      -2.012  34.775 -27.256                          
ATOM    277 2HE  MET A 135      -3.030  36.156 -27.729                          
ATOM    278 3HE  MET A 135      -1.261  36.341 -27.643                          
ATOM    279  N   LEU A 136      -4.395  40.228 -21.974                          
ATOM    280  CA  LEU A 136      -4.544  40.708 -20.608                          
ATOM    281  C   LEU A 136      -5.646  39.949 -19.889                          
ATOM    282  CB  LEU A 136      -4.835  42.204 -20.594                          
ATOM    283  HA  LEU A 136      -3.603  40.520 -20.091                          
ATOM    284  H   LEU A 136      -4.609  40.893 -22.690                          
ATOM    285  O   LEU A 136      -5.496  39.583 -18.719                          
ATOM    286  CG  LEU A 136      -3.658  43.076 -21.007                          
ATOM    287  CD1 LEU A 136      -4.116  44.510 -21.206                          
ATOM    288  CD2 LEU A 136      -2.546  42.992 -19.981                          
ATOM    289 1HB  LEU A 136      -5.660  42.397 -21.280                          
ATOM    290 2HB  LEU A 136      -5.130  42.485 -19.583                          
ATOM    291  HG  LEU A 136      -3.259  42.712 -21.954                          
ATOM    292 1HD1 LEU A 136      -3.271  45.120 -21.524                          
ATOM    293 2HD1 LEU A 136      -4.893  44.540 -21.970                          
ATOM    294 3HD1 LEU A 136      -4.513  44.898 -20.269                          
ATOM    295 1HD2 LEU A 136      -1.754  43.693 -20.245                          
ATOM    296 2HD2 LEU A 136      -2.940  43.242 -18.996                          
ATOM    297 3HD2 LEU A 136      -2.143  41.979 -19.964                          
ATOM    298  N   ILE A 137      -6.758  39.696 -20.582                          
ATOM    299  CA  ILE A 137      -7.820  38.881 -19.996                          
ATOM    300  C   ILE A 137      -7.298  37.499 -19.635                          
ATOM    301  CB  ILE A 137      -9.024  38.785 -20.946                          
ATOM    302  HA  ILE A 137      -8.145  39.376 -19.081                          
ATOM    303  H   ILE A 137      -6.936  40.029 -21.507                          
ATOM    304  O   ILE A 137      -7.509  37.014 -18.518                          
ATOM    305  CG1 ILE A 137      -9.663  40.153 -21.147                          
ATOM    306  CD1 ILE A 137     -10.128  40.802 -19.868                          
ATOM    307  CG2 ILE A 137     -10.030  37.787 -20.424                          
ATOM    308  HB  ILE A 137      -8.666  38.451 -21.919                          
ATOM    309 1HG1 ILE A 137      -8.931  40.808 -21.619                          
ATOM    310 2HG1 ILE A 137     -10.524  40.036 -21.806                          
ATOM    311 1HD1 ILE A 137     -10.756  41.662 -20.105                          
ATOM    312 2HD1 ILE A 137     -10.701  40.084 -19.283                          
ATOM    313 3HD1 ILE A 137      -9.263  41.132 -19.293                          
ATOM    314 1HG2 ILE A 137     -10.950  37.861 -21.004                          
ATOM    315 2HG2 ILE A 137      -9.624  36.780 -20.515                          
ATOM    316 3HG3 ILE A 137     -10.243  37.999 -19.377                          
ATOM    317  N   MET A 138      -6.628  36.840 -20.579                          
ATOM    318  CA  MET A 138      -6.113  35.497 -20.322                          
ATOM    319  C   MET A 138      -5.158  35.494 -19.136                          
ATOM    320  CB  MET A 138      -5.428  34.950 -21.574                          
ATOM    321  HA  MET A 138      -6.988  34.887 -20.095                          
ATOM    322  H   MET A 138      -6.438  37.202 -21.492                          
ATOM    323  O   MET A 138      -5.122  34.538 -18.345                          
ATOM    324  CG  MET A 138      -6.455  34.399 -22.565                          
ATOM    325  SD  MET A 138      -5.656  33.987 -24.107                          
ATOM    326  CE  MET A 138      -4.950  32.405 -23.678                          
ATOM    327 1HB  MET A 138      -4.867  35.753 -22.053                          
ATOM    328 2HB  MET A 138      -4.746  34.150 -21.287                          
ATOM    329 1HG  MET A 138      -6.916  33.504 -22.147                          
ATOM    330 2HG  MET A 138      -7.223  35.152 -22.746                          
ATOM    331 1HE  MET A 138      -4.415  32.001 -24.538                          
ATOM    332 2HE  MET A 138      -4.259  32.530 -22.845                          
ATOM    333 3HE  MET A 138      -5.746  31.718 -23.390                          
ATOM    334  N   CYS A 139      -4.374  36.566 -18.992                          
ATOM    335  CA  CYS A 139      -3.438  36.634 -17.873                          
ATOM    336  C   CYS A 139      -4.179  36.827 -16.555                          
ATOM    337  CB  CYS A 139      -2.429  37.755 -18.103                          
ATOM    338  HA  CYS A 139      -2.883  35.696 -17.872                          
ATOM    339  H   CYS A 139      -4.369  37.355 -19.606                          
ATOM    340  O   CYS A 139      -3.818  36.229 -15.531                          
ATOM    341  SG  CYS A 139      -1.210  37.402 -19.394                          
ATOM    342 1HB  CYS A 139      -2.951  38.685 -18.328                          
ATOM    343 2HB  CYS A 139      -1.921  37.996 -17.168                          
ATOM    344  HG  CYS A 139      -1.845  36.349 -19.901                          
ATOM    345  N   THR A 140      -5.231  37.645 -16.569                          
ATOM    346  CA  THR A 140      -5.975  37.934 -15.353                          
ATOM    347  C   THR A 140      -6.625  36.678 -14.799                          
ATOM    348  CB  THR A 140      -7.030  38.988 -15.649                          
ATOM    349  HA  THR A 140      -5.275  38.291 -14.598                          
ATOM    350  H   THR A 140      -5.571  38.103 -17.390                          
ATOM    351  O   THR A 140      -6.657  36.463 -13.583                          
ATOM    352  OG1 THR A 140      -6.388  40.169 -16.144                          
ATOM    353  CG2 THR A 140      -7.811  39.307 -14.406                          
ATOM    354  HB  THR A 140      -7.800  38.593 -16.311                          
ATOM    355  HG1 THR A 140      -6.908  40.546 -16.910                          
ATOM    356 1HG2 THR A 140      -8.777  38.804 -14.446                          
ATOM    357 2HG2 THR A 140      -7.258  38.964 -13.532                          
ATOM    358 3HG2 THR A 140      -7.965  40.384 -14.340                          
ATOM    359  N   ILE A 141      -7.159  35.841 -15.687                          
ATOM    360  CA  ILE A 141      -7.760  34.581 -15.259                          
ATOM    361  C   ILE A 141      -6.712  33.691 -14.621                          
ATOM    362  CB  ILE A 141      -8.427  33.864 -16.443                          
ATOM    363  HA  ILE A 141      -8.516  34.817 -14.510                          
ATOM    364  H   ILE A 141      -7.184  36.009 -16.673                          
ATOM    365  O   ILE A 141      -6.930  33.112 -13.553                          
ATOM    366  CG1 ILE A 141      -9.578  34.681 -17.004                          
ATOM    367  CD1 ILE A 141      -9.781  34.449 -18.471                          
ATOM    368  CG2 ILE A 141      -8.956  32.528 -15.995                          
ATOM    369  HB  ILE A 141      -7.689  33.760 -17.238                          
ATOM    370 1HG1 ILE A 141     -10.491  34.407 -16.476                          
ATOM    371 2HG1 ILE A 141      -9.368  35.738 -16.842                          
ATOM    372 1HD1 ILE A 141     -10.522  35.153 -18.851                          
ATOM    373 2HD1 ILE A 141      -8.838  34.596 -18.997                          
ATOM    374 3HD1 ILE A 141     -10.132  33.430 -18.633                          
ATOM    375 1HG2 ILE A 141      -9.504  32.062 -16.814                          
ATOM    376 2HG2 ILE A 141      -8.124  31.887 -15.704                          
ATOM    377 3HG3 ILE A 141      -9.623  32.668 -15.145                          
ATOM    378  N   LEU A 142      -5.563  33.554 -15.283                          
ATOM    379  CA  LEU A 142      -4.488  32.736 -14.724                          
ATOM    380  C   LEU A 142      -4.035  33.267 -13.369                          
ATOM    381  CB  LEU A 142      -3.311  32.686 -15.692                          
ATOM    382  HA  LEU A 142      -4.881  31.729 -14.587                          
ATOM    383  H   LEU A 142      -5.364  33.979 -16.166                          
ATOM    384  O   LEU A 142      -3.744  32.488 -12.451                          
ATOM    385  CG  LEU A 142      -2.098  31.872 -15.262                          
ATOM    386  CD1 LEU A 142      -2.432  30.395 -15.236                          
ATOM    387  CD2 LEU A 142      -0.953  32.148 -16.211                          
ATOM    388 1HB  LEU A 142      -3.674  32.266 -16.630                          
ATOM    389 2HB  LEU A 142      -2.978  33.711 -15.858                          
ATOM    390  HG  LEU A 142      -1.798  32.159 -14.254                          
ATOM    391 1HD1 LEU A 142      -1.557  29.831 -14.913                          
ATOM    392 2HD1 LEU A 142      -3.253  30.221 -14.542                          
ATOM    393 3HD1 LEU A 142      -2.724  30.071 -16.235                          
ATOM    394 1HD2 LEU A 142      -0.092  31.543 -15.927                          
ATOM    395 2HD2 LEU A 142      -1.255  31.896 -17.228                          
ATOM    396 3HD2 LEU A 142      -0.687  33.204 -16.162                          
ATOM    397  N   THR A 143      -3.946  34.589 -13.233                          
ATOM    398  CA  THR A 143      -3.577  35.166 -11.944                          
ATOM    399  C   THR A 143      -4.612  34.849 -10.873                          
ATOM    400  CB  THR A 143      -3.374  36.665 -12.098                          
ATOM    401  HA  THR A 143      -2.637  34.717 -11.623                          
ATOM    402  H   THR A 143      -4.116  35.248 -13.966                          
ATOM    403  O   THR A 143      -4.256  34.548  -9.725                          
ATOM    404  OG1 THR A 143      -2.336  36.896 -13.053                          
ATOM    405  CG2 THR A 143      -2.985  37.276 -10.776                          
ATOM    406  HB  THR A 143      -4.315  37.162 -12.337                          
ATOM    407  HG1 THR A 143      -2.732  37.166 -13.930                          
ATOM    408 1HG2 THR A 143      -2.804  38.342 -10.908                          
ATOM    409 2HG2 THR A 143      -3.791  37.130 -10.057                          
ATOM    410 3HG2 THR A 143      -2.078  36.796 -10.407                          
ATOM    411  N   ASN A 144      -5.896  34.891 -11.229                          
ATOM    412  CA  ASN A 144      -6.928  34.609 -10.240                          
ATOM    413  C   ASN A 144      -6.737  33.223  -9.643                          
ATOM    414  CB  ASN A 144      -8.312  34.731 -10.867                          
ATOM    415  HA  ASN A 144      -6.836  35.399  -9.495                          
ATOM    416  H   ASN A 144      -6.226  35.108 -12.148                          
ATOM    417  O   ASN A 144      -7.048  32.993  -8.472                          
ATOM    418  CG  ASN A 144      -9.380  35.094  -9.856                          
ATOM    419  OD1 ASN A 144     -10.078  36.096 -10.005                          
ATOM    420  ND2 ASN A 144      -9.517  34.275  -8.820                          
ATOM    421 1HB  ASN A 144      -8.280  35.504 -11.635                          
ATOM    422 2HB  ASN A 144      -8.573  33.776 -11.324                          
ATOM    423 1HD2 ASN A 144     -10.224  34.449  -8.135                          
ATOM    424 2HD2 ASN A 144      -8.912  33.484  -8.724                          
ATOM    425  N   CYS A 145      -6.220  32.289 -10.442                          
ATOM    426  CA  CYS A 145      -5.939  30.947  -9.946                          
ATOM    427  C   CYS A 145      -5.066  31.007  -8.709                          
ATOM    428  CB  CYS A 145      -5.250  30.115 -11.031                          
ATOM    429  HA  CYS A 145      -6.902  30.490  -9.718                          
ATOM    430  H   CYS A 145      -5.996  32.439 -11.405                          
ATOM    431  O   CYS A 145      -5.301  30.295  -7.726                          
ATOM    432  SG  CYS A 145      -6.159  29.914 -12.587                          
ATOM    433 1HB  CYS A 145      -4.256  30.513 -11.230                          
ATOM    434 2HB  CYS A 145      -4.975  29.139 -10.632                          
ATOM    435  HG  CYS A 145      -5.215  29.213 -13.209                          
ATOM    436  N   VAL A 146      -4.048  31.864  -8.748                          
ATOM    437  CA  VAL A 146      -3.150  31.985  -7.606                          
ATOM    438  C   VAL A 146      -3.891  32.507  -6.390                          
ATOM    439  CB  VAL A 146      -1.951  32.877  -7.959                          
ATOM    440  HA  VAL A 146      -2.767  30.989  -7.382                          
ATOM    441  H   VAL A 146      -3.836  32.458  -9.524                          
ATOM    442  O   VAL A 146      -3.608  32.102  -5.256                          
ATOM    443  CG1 VAL A 146      -1.033  33.016  -6.759                          
ATOM    444  CG2 VAL A 146      -1.206  32.292  -9.140                          
ATOM    445  HB  VAL A 146      -2.332  33.868  -8.206                          
ATOM    446 1HG1 VAL A 146      -0.153  33.594  -7.039                          
ATOM    447 2HG1 VAL A 146      -1.563  33.526  -5.954                          
ATOM    448 3HG1 VAL A 146      -0.725  32.027  -6.420                          
ATOM    449 1HG2 VAL A 146      -0.338  32.912  -9.365                          
ATOM    450 2HG2 VAL A 146      -0.877  31.282  -8.898                          
ATOM    451 3HG2 VAL A 146      -1.866  32.262 -10.007                          
ATOM    452  N   PHE A 147      -4.858  33.397  -6.594                          
ATOM    453  CA  PHE A 147      -5.615  33.877  -5.449                          
ATOM    454  C   PHE A 147      -6.691  32.894  -5.034                          
ATOM    455  CB  PHE A 147      -6.188  35.250  -5.758                          
ATOM    456  HA  PHE A 147      -4.911  34.010  -4.628                          
ATOM    457  H   PHE A 147      -5.119  33.777  -7.482                          
ATOM    458  O   PHE A 147      -7.250  33.013  -3.938                          
ATOM    459  CG  PHE A 147      -5.150  36.307  -5.756                          
ATOM    460  CD1 PHE A 147      -4.561  36.697  -6.939                          
ATOM    461  CE1 PHE A 147      -3.603  37.672  -6.937                          
ATOM    462  CZ  PHE A 147      -3.227  38.265  -5.752                          
ATOM    463  CD2 PHE A 147      -4.773  36.900  -4.571                          
ATOM    464  CE2 PHE A 147      -3.815  37.875  -4.569                          
ATOM    465 1HB  PHE A 147      -6.656  35.221  -6.742                          
ATOM    466 2HB  PHE A 147      -6.938  35.494  -5.006                          
ATOM    467  HD1 PHE A 147      -4.859  36.228  -7.877                          
ATOM    468  HE1 PHE A 147      -3.137  37.981  -7.873                          
ATOM    469  HZ  PHE A 147      -2.463  39.043  -5.751                          
ATOM    470  HE2 PHE A 147      -3.517  38.345  -3.631                          
ATOM    471  HD2 PHE A 147      -5.239  36.592  -3.635                          
ATOM    472  N   MET A 148      -7.001  31.936  -5.896                          
ATOM    473  CA  MET A 148      -7.896  30.860  -5.502                          
ATOM    474  C   MET A 148      -7.155  29.820  -4.679                          
ATOM    475  CB  MET A 148      -8.518  30.213  -6.737                          
ATOM    476  HA  MET A 148      -8.670  31.330  -4.895                          
ATOM    477  H   MET A 148      -6.659  31.886  -6.835                          
ATOM    478  O   MET A 148      -7.714  29.250  -3.736                          
ATOM    479  CG  MET A 148      -9.457  29.070  -6.419                          
ATOM    480  SD  MET A 148     -10.742  29.543  -5.259                          
ATOM    481  CE  MET A 148     -11.529  30.871  -6.150                          
ATOM    482 1HB  MET A 148      -9.076  30.976  -7.280                          
ATOM    483 2HB  MET A 148      -7.715  29.833  -7.367                          
ATOM    484 1HG  MET A 148      -9.927  28.735  -7.344                          
ATOM    485 2HG  MET A 148      -8.880  28.252  -5.988                          
ATOM    486 1HE  MET A 148     -12.371  31.249  -5.571                          
ATOM    487 2HE  MET A 148     -10.811  31.675  -6.315                          
ATOM    488 3HE  MET A 148     -11.887  30.501  -7.112                          
TER
ATOM    489  N   ALA A149       -5.880  29.595  -5.002                          
ATOM    490  CA  ALA A149       -5.152  28.456  -4.459                          
ATOM    491  C   ALA A149       -4.972  28.547  -2.956                          
ATOM    492  CB  ALA A149       -3.795  28.345  -5.143                          
ATOM    493  HA  ALA A149       -5.779  27.590  -4.674                          
ATOM    494  H   ALA A149       -5.351  30.176  -5.621                          
ATOM    495  O   ALA A149       -5.006  27.527  -2.263                          
ATOM    496 1HB  ALA A149       -3.251  27.494  -4.735                          
ATOM    497 2HB  ALA A149       -3.938  28.206  -6.215                          
ATOM    498 3HB  ALA A149       -3.225  29.258  -4.969                          
ATOM    499  N   GLN A 150      -4.799  29.754  -2.436                          
ATOM    500  CA  GLN A 150      -4.657  29.949  -1.004                          
ATOM    501  C   GLN A 150      -5.910  29.506  -0.261                          
ATOM    502  CB  GLN A 150      -4.384  31.420  -0.716                          
ATOM    503  HA  GLN A 150      -3.812  29.327  -0.709                          
ATOM    504  H   GLN A 150      -4.756  30.592  -2.980                          
ATOM    505  O   GLN A 150      -7.031  29.620  -0.759                          
ATOM    506  CG  GLN A 150      -5.458  32.313  -1.304                          
ATOM    507  CD  GLN A 150      -5.332  33.763  -0.896                          
ATOM    508  OE1 GLN A 150      -4.866  34.077   0.198                          
ATOM    509  NE2 GLN A 150      -5.745  34.661  -1.783                          
ATOM    510 1HB  GLN A 150      -4.352  31.569   0.363                          
ATOM    511 2HB  GLN A 150      -3.422  31.693  -1.150                          
ATOM    512 1HG  GLN A 150      -5.398  32.255  -2.390                          
ATOM    513 2HG  GLN A 150      -6.430  31.946  -0.973                          
ATOM    514 1HE2 GLN A 150      -5.669  35.637  -1.580                          
ATOM    515 2HE2 GLN A 150      -6.132  34.361  -2.655                          
ATOM    516  N   HIS A 151      -5.701  28.979   0.937                          
ATOM    517  CA  HIS A 151      -6.780  28.531   1.798                          
ATOM    518  C   HIS A 151      -6.848  29.444   3.011                          
ATOM    519  CB  HIS A 151      -6.580  27.084   2.241                          
ATOM    520  HA  HIS A 151      -7.716  28.625   1.247                          
ATOM    521  H   HIS A 151      -4.788  28.856   1.326                          
ATOM    522  O   HIS A 151      -5.833  29.994   3.450                          
ATOM    523  CG  HIS A 151      -7.763  26.510   2.944                          
ATOM    524  CE1 HIS A 151      -8.886  25.583   4.594                          
ATOM    525  ND1 HIS A 151      -7.691  26.006   4.223                          
ATOM    526  NE2 HIS A 151      -9.729  25.794   3.599                          
ATOM    527  CD2 HIS A 151      -9.051  26.373   2.555                          
ATOM    528 1HB  HIS A 151      -6.359  26.474   1.365                          
ATOM    529 2HB  HIS A 151      -5.716  27.034   2.904                          
ATOM    530  HD1 HIS A 151      -6.865  25.968   4.784                          
ATOM    531  HE1 HIS A 151      -9.134  25.135   5.556                          
ATOM    532  HD2 HIS A 151      -9.461  26.671   1.590                          
ATOM    533  N   ASP A 152      -8.054  29.592   3.554                          
ATOM    534  CA  ASP A 152      -8.315  30.567   4.607                          
ATOM    535  C   ASP A 152      -7.807  31.922   4.132                          
ATOM    536  CB  ASP A 152      -7.652  30.151   5.925                          
ATOM    537  CG  ASP A 152      -8.039  28.740   6.377                          
ATOM    538  HA  ASP A 152      -9.396  30.553   4.748                          
ATOM    539  H   ASP A 152      -8.850  29.052   3.280                          
ATOM    540  O   ASP A 152      -6.772  32.402   4.612                          
ATOM    541  OD1 ASP A 152      -9.219  28.351   6.252                          
ATOM    542  OD2 ASP A 152      -7.151  28.016   6.868                          
ATOM    543 1HB  ASP A 152      -6.570  30.188   5.796                          
ATOM    544 2HB  ASP A 152      -7.950  30.857   6.701                          
ATOM    545  N   PRO A 153      -8.472  32.552   3.171                          
ATOM    546  CA  PRO A 153      -8.020  33.822   2.609                          
ATOM    547  C   PRO A 153      -8.186  34.923   3.635                          
ATOM    548  CB  PRO A 153      -8.932  34.040   1.390                          
ATOM    549  HA  PRO A 153      -6.987  33.751   2.270                          
ATOM    550  O   PRO A 153      -9.281  35.044   4.203                          
ATOM    551  CD  PRO A 153      -9.718  32.122   2.522                          
ATOM    552  CG  PRO A 153      -9.616  32.721   1.160                          
ATOM    553 1HD  PRO A 153      -9.802  31.039   2.426                          
ATOM    554 2HD  PRO A 153     -10.562  32.547   3.066                          
ATOM    555 1HG  PRO A 153      -8.998  32.090   0.521                          
ATOM    556 2HG  PRO A 153     -10.609  32.860   0.732                          
ATOM    557 1HB  PRO A 153      -9.674  34.812   1.594                          
ATOM    558 2HB  PRO A 153      -8.363  34.332   0.508                          
ATOM    559  N   PRO A 154      -7.174  35.745   3.920                          
ATOM    560  CA  PRO A 154      -7.307  36.907   4.789                          
ATOM    561  C   PRO A 154      -8.261  37.912   4.167                          
ATOM    562  CB  PRO A 154      -5.877  37.462   4.925                          
ATOM    563  HA  PRO A 154      -7.699  36.617   5.764                          
ATOM    564  O   PRO A 154      -8.438  37.881   2.938                          
ATOM    565  CD  PRO A 154      -5.802  35.605   3.411                          
ATOM    566  CG  PRO A 154      -5.055  36.818   3.862                          
ATOM    567 1HD  PRO A 154      -5.317  34.712   3.807                          
ATOM    568 2HD  PRO A 154      -5.791  35.626   2.321                          
ATOM    569 1HG  PRO A 154      -4.096  36.520   4.284                          
ATOM    570 2HG  PRO A 154      -4.880  37.514   3.042                          
ATOM    571 1HB  PRO A 154      -5.865  38.547   4.820                          
ATOM    572 2HB  PRO A 154      -5.481  37.208   5.909                          
ATOM    573  N   PRO A 155      -8.903  38.815   4.910                          
ATOM    574  CA  PRO A 155      -9.905  39.736   4.353                          
ATOM    575  C   PRO A 155      -9.309  40.706   3.359                          
ATOM    576  CB  PRO A 155     -10.483  40.438   5.585                          
ATOM    577  HA  PRO A 155     -10.678  39.167   3.837                          
ATOM    578  O   PRO A 155     -10.074  41.296   2.587                          
ATOM    579  CD  PRO A 155      -8.717  39.026   6.355                          
ATOM    580  CG  PRO A 155      -9.400  40.340   6.608                          
ATOM    581 1HD  PRO A 155      -9.189  38.233   6.935                          
ATOM    582 2HD  PRO A 155      -7.654  39.102   6.581                          
ATOM    583 1HG  PRO A 155      -9.838  40.370   7.606                          
ATOM    584 2HG  PRO A 155      -8.683  41.150   6.473                          
ATOM    585 1HB  PRO A 155     -10.707  41.484   5.378                          
ATOM    586 2HB  PRO A 155     -11.375  39.899   5.905                          
TER
ATOM    587  N   TRP A156       -7.987  40.866   3.377                          
ATOM    588  CA  TRP A156       -7.288  41.562   2.304                          
ATOM    589  C   TRP A156       -7.739  41.050   0.947                          
ATOM    590  CB  TRP A156       -5.784  41.357   2.484                          
ATOM    591  HA  TRP A156       -7.551  42.616   2.383                          
ATOM    592  H   TRP A156       -7.401  40.527   4.113                          
ATOM    593  O   TRP A156       -8.062  41.828   0.040                          
ATOM    594  CG  TRP A156       -4.957  41.755   1.315                          
ATOM    595  NE1 TRP A156       -3.666  41.671  -0.517                          
ATOM    596  CD1 TRP A156       -4.336  40.929   0.423                          
ATOM    597  CD2 TRP A156       -4.657  43.089   0.906                          
ATOM    598  CE2 TRP A156       -3.848  43.001  -0.243                          
ATOM    599  CE3 TRP A156       -4.993  44.350   1.399                          
ATOM    600  CZ3 TRP A156       -4.520  45.465   0.741                          
ATOM    601  CH2 TRP A156       -3.717  45.347  -0.399                          
ATOM    602  CZ2 TRP A156       -3.372  44.126  -0.905                          
ATOM    603 1HB  TRP A156       -5.456  41.926   3.354                          
ATOM    604 2HB  TRP A156       -5.598  40.306   2.702                          
ATOM    605  HD1 TRP A156       -4.372  39.840   0.462                          
ATOM    606  HE1 TRP A156       -3.130  41.313  -1.282                          
ATOM    607  HZ2 TRP A156       -2.748  44.013  -1.791                          
ATOM    608  HH2 TRP A156       -3.368  46.259  -0.883                          
ATOM    609  HZ3 TRP A156       -4.792  46.442   1.140                          
ATOM    610  HE3 TRP A156       -5.616  44.486   2.284                          
ATOM    611  N   THR A 157      -7.829  39.726   0.827                          
ATOM    612  CA  THR A 157      -8.169  39.083  -0.434                          
ATOM    613  C   THR A 157      -9.490  39.588  -0.991                          
ATOM    614  CB  THR A 157      -8.228  37.570  -0.236                          
ATOM    615  HA  THR A 157      -7.399  39.330  -1.165                          
ATOM    616  H   THR A 157      -7.670  39.093   1.585                          
ATOM    617  O   THR A 157      -9.659  39.664  -2.212                          
ATOM    618  OG1 THR A 157      -7.139  37.156   0.597                          
ATOM    619  CG2 THR A 157      -8.122  36.856  -1.571                          
ATOM    620  HB  THR A 157      -9.207  37.263   0.131                          
ATOM    621  HG1 THR A 157      -7.399  36.347   1.123                          
ATOM    622 1HG2 THR A 157      -8.123  35.779  -1.407                          
ATOM    623 2HG2 THR A 157      -8.971  37.130  -2.197                          
ATOM    624 3HG2 THR A 157      -7.196  37.148  -2.066                          
ATOM    625  N   LYS A 158     -10.390  40.027  -0.121                          
ATOM    626  CA  LYS A 158     -11.646  40.585  -0.606                          
ATOM    627  C   LYS A 158     -11.464  41.832  -1.444                          
ATOM    628  CB  LYS A 158     -12.587  40.906   0.551                          
ATOM    629  HA  LYS A 158     -12.127  39.824  -1.220                          
ATOM    630  H   LYS A 158     -10.281  40.008   0.872                          
ATOM    631  O   LYS A 158     -12.173  42.034  -2.427                          
ATOM    632  CG  LYS A 158     -14.005  41.174   0.079                          
ATOM    633  CD  LYS A 158     -14.847  41.706   1.228                          
ATOM    634  CE  LYS A 158     -16.306  41.310   1.089                          
ATOM    635  NZ  LYS A 158     -17.050  41.520   2.360                          
ATOM    636 1HB  LYS A 158     -12.599  40.060   1.239                          
ATOM    637 2HB  LYS A 158     -12.216  41.790   1.070                          
ATOM    638 1HG  LYS A 158     -13.984  41.911  -0.724                          
ATOM    639 2HG  LYS A 158     -14.443  40.247  -0.290                          
ATOM    640 1HD  LYS A 158     -14.460  41.303   2.165                          
ATOM    641 2HD  LYS A 158     -14.777  42.793   1.244                          
ATOM    642 1HE  LYS A 158     -16.765  41.914   0.306                          
ATOM    643 2HE  LYS A 158     -16.363  40.256   0.814                          
ATOM    644 1HZ  LYS A 158     -18.020  41.252   2.233                          
ATOM    645 2HZ  LYS A 158     -16.636  40.952   3.092                          
ATOM    646 3HZ  LYS A 158     -17.001  42.498   2.623                          
ATOM    647  N   TYR A 159     -10.507  42.668  -1.077                          
ATOM    648  CA  TYR A 159     -10.287  43.880  -1.840                          
ATOM    649  C   TYR A 159      -9.686  43.549  -3.197                          
ATOM    650  CB  TYR A 159      -9.325  44.777  -1.053                          
ATOM    651  HA  TYR A 159     -11.252  44.365  -1.987                          
ATOM    652  H   TYR A 159      -9.901  42.534  -0.293                          
ATOM    653  O   TYR A 159     -10.069  44.118  -4.220                          
ATOM    654  CG  TYR A 159      -8.643  45.871  -1.845                          
ATOM    655  CD1 TYR A 159      -9.358  46.992  -2.239                          
ATOM    656  CE1 TYR A 159      -8.734  47.992  -2.963                          
ATOM    657  CZ  TYR A 159      -7.400  47.867  -3.288                          
ATOM    658  CD2 TYR A 159      -7.301  45.753  -2.177                          
ATOM    659  CE2 TYR A 159      -6.678  46.751  -2.899                          
ATOM    660  OH  TYR A 159      -6.774  48.857  -4.008                          
ATOM    661 1HB  TYR A 159      -9.891  45.249  -0.250                          
ATOM    662 2HB  TYR A 159      -8.550  44.141  -0.626                          
ATOM    663  HD1 TYR A 159     -10.413  47.084  -1.978                          
ATOM    664  HE1 TYR A 159      -9.294  48.874  -3.274                          
ATOM    665  HE2 TYR A 159      -5.624  46.658  -3.160                          
ATOM    666  HD2 TYR A 159      -6.738  44.872  -1.867                          
ATOM    667  HH  TYR A 159      -5.791  48.847  -3.820                          
ATOM    668  N   VAL A 160      -8.754  42.615  -3.198                          
ATOM    669  CA  VAL A 160      -8.187  42.089  -4.431                          
ATOM    670  C   VAL A 160      -9.267  41.514  -5.331                          
ATOM    671  CB  VAL A 160      -7.110  41.040  -4.104                          
ATOM    672  HA  VAL A 160      -7.702  42.917  -4.950                          
ATOM    673  H   VAL A 160      -8.379  42.212  -2.363                          
ATOM    674  O   VAL A 160      -9.343  41.848  -6.520                          
ATOM    675  CG1 VAL A 160      -6.445  40.554  -5.377                          
ATOM    676  CG2 VAL A 160      -6.084  41.631  -3.149                          
ATOM    677  HB  VAL A 160      -7.603  40.188  -3.637                          
ATOM    678 1HG1 VAL A 160      -5.685  39.812  -5.130                          
ATOM    679 2HG1 VAL A 160      -7.194  40.103  -6.029                          
ATOM    680 3HG1 VAL A 160      -5.978  41.396  -5.888                          
ATOM    681 1HG2 VAL A 160      -5.287  40.907  -2.979                          
ATOM    682 2HG2 VAL A 160      -5.664  42.539  -3.583                          
ATOM    683 3HG2 VAL A 160      -6.566  41.870  -2.201                          
ATOM    684  N   GLU A 161     -10.135  40.660  -4.781                          
ATOM    685  CA  GLU A 161     -11.114  39.993  -5.636                          
ATOM    686  C   GLU A 161     -12.134  40.984  -6.181                          
ATOM    687  CB  GLU A 161     -11.797  38.848  -4.884                          
ATOM    688  HA  GLU A 161     -10.538  39.566  -6.457                          
ATOM    689  H   GLU A 161     -10.178  40.428  -3.809                          
ATOM    690  O   GLU A 161     -12.588  40.844  -7.324                          
ATOM    691  CG  GLU A 161     -12.507  37.815  -5.739                          
ATOM    692  CD  GLU A 161     -13.467  36.961  -4.953                          
ATOM    693  OE1 GLU A 161     -13.520  37.118  -3.718                          
ATOM    694  OE2 GLU A 161     -14.179  36.145  -5.572                          
ATOM    695 1HB  GLU A 161     -11.034  38.331  -4.302                          
ATOM    696 2HB  GLU A 161     -12.533  39.285  -4.210                          
ATOM    697 1HG  GLU A 161     -13.062  38.333  -6.521                          
ATOM    698 2HG  GLU A 161     -11.758  37.166  -6.194                          
ATOM    699  N   TYR A 162     -12.480  42.007  -5.389                          
ATOM    700  CA  TYR A 162     -13.339  43.080  -5.883                          
ATOM    701  C   TYR A 162     -12.776  43.656  -7.170                          
ATOM    702  CB  TYR A 162     -13.450  44.192  -4.840                          
ATOM    703  HA  TYR A 162     -14.324  42.658  -6.082                          
ATOM    704  H   TYR A 162     -12.185  42.104  -4.439                          
ATOM    705  O   TYR A 162     -13.474  43.757  -8.188                          
ATOM    706  CG  TYR A 162     -14.343  45.355  -5.189                          
ATOM    707  CD1 TYR A 162     -15.718  45.234  -5.067                          
ATOM    708  CE1 TYR A 162     -16.536  46.299  -5.387                          
ATOM    709  CZ  TYR A 162     -15.979  47.479  -5.827                          
ATOM    710  CD2 TYR A 162     -13.788  46.545  -5.633                          
ATOM    711  CE2 TYR A 162     -14.606  47.611  -5.953                          
ATOM    712  OH  TYR A 162     -16.795  48.539  -6.146                          
ATOM    713 1HB  TYR A 162     -13.831  43.747  -3.921                          
ATOM    714 2HB  TYR A 162     -12.448  44.584  -4.666                          
ATOM    715  HD1 TYR A 162     -16.154  44.298  -4.717                          
ATOM    716  HE1 TYR A 162     -17.618  46.207  -5.291                          
ATOM    717  HE2 TYR A 162     -14.170  48.547  -6.302                          
ATOM    718  HD2 TYR A 162     -12.707  46.640  -5.729                          
ATOM    719  HH  TYR A 162     -16.248  49.369  -6.263                          
ATOM    720  N   THR A 163     -11.490  44.010  -7.134                          
ATOM    721  CA  THR A 163     -10.793  44.513  -8.308                          
ATOM    722  C   THR A 163     -10.940  43.561  -9.480                          
ATOM    723  CB  THR A 163      -9.318  44.717  -7.969                          
ATOM    724  HA  THR A 163     -11.252  45.457  -8.602                          
ATOM    725  H   THR A 163     -10.928  43.955  -6.309                          
ATOM    726  O   THR A 163     -11.278  43.975 -10.594                          
ATOM    727  OG1 THR A 163      -9.211  45.573  -6.828                          
ATOM    728  CG2 THR A 163      -8.600  45.373  -9.128                          
ATOM    729  HB  THR A 163      -8.808  43.760  -7.855                          
ATOM    730  HG1 THR A 163      -9.402  45.056  -5.994                          
ATOM    731 1HG2 THR A 163      -7.530  45.400  -8.924                          
ATOM    732 2HG2 THR A 163      -8.783  44.802 -10.039                          
ATOM    733 3HG2 THR A 163      -8.971  46.390  -9.257                          
ATOM    734  N   PHE A 164     -10.730  42.268  -9.232                          
ATOM    735  CA  PHE A 164     -10.845  41.288 -10.304                          
ATOM    736  C   PHE A 164     -12.268  41.230 -10.829                          
ATOM    737  CB  PHE A 164     -10.401  39.913  -9.817                          
ATOM    738  HA  PHE A 164     -10.177  41.604 -11.104                          
ATOM    739  H   PHE A 164     -10.489  41.895  -8.335                          
ATOM    740  O   PHE A 164     -12.489  41.132 -12.043                          
ATOM    741  CG  PHE A 164      -8.923  39.693  -9.903                          
ATOM    742  CD1 PHE A 164      -8.063  40.506  -9.199                          
ATOM    743  CE1 PHE A 164      -6.715  40.305  -9.277                          
ATOM    744  CZ  PHE A 164      -6.219  39.296 -10.054                          
ATOM    745  CD2 PHE A 164      -8.423  38.675 -10.687                          
ATOM    746  CE2 PHE A 164      -7.073  38.473 -10.765                          
ATOM    747 1HB  PHE A 164     -10.705  39.802  -8.777                          
ATOM    748 2HB  PHE A 164     -10.897  39.157 -10.424                          
ATOM    749  HD1 PHE A 164      -8.459  41.311  -8.579                          
ATOM    750  HE1 PHE A 164      -6.035  40.949  -8.719                          
ATOM    751  HZ  PHE A 164      -5.143  39.135 -10.116                          
ATOM    752  HE2 PHE A 164      -6.677  37.669 -11.385                          
ATOM    753  HD2 PHE A 164      -9.103  38.031 -11.244                          
ATOM    754  N   THR A 165     -13.248  41.307  -9.924                          
ATOM    755  CA  THR A 165     -14.643  41.269 -10.341                          
ATOM    756  C   THR A 165     -14.916  42.371 -11.347                          
ATOM    757  CB  THR A 165     -15.561  41.408  -9.130                          
ATOM    758  HA  THR A 165     -14.825  40.321 -10.848                          
ATOM    759  H   THR A 165     -13.100  41.393  -8.939                          
ATOM    760  O   THR A 165     -15.576  42.147 -12.370                          
ATOM    761  OG1 THR A 165     -15.330  40.321  -8.228                          
ATOM    762  CG2 THR A 165     -17.004  41.398  -9.565                          
ATOM    763  HB  THR A 165     -15.456  42.392  -8.673                          
ATOM    764  HG1 THR A 165     -14.577  40.544  -7.608                          
ATOM    765 1HG2 THR A 165     -17.649  41.461  -8.689                          
ATOM    766 2HG2 THR A 165     -17.193  42.250 -10.218                          
ATOM    767 3HG2 THR A 165     -17.215  40.474 -10.105                          
ATOM    768  N   ALA A 166     -14.346  43.552 -11.097                          
ATOM    769  CA  ALA A 166     -14.482  44.677 -12.011                          
ATOM    770  C   ALA A 166     -14.027  44.291 -13.407                          
ATOM    771  CB  ALA A 166     -13.678  45.866 -11.492                          
ATOM    772  HA  ALA A 166     -15.544  44.921 -12.039                          
ATOM    773  H   ALA A 166     -13.797  43.740 -10.283                          
ATOM    774  O   ALA A 166     -14.762  44.459 -14.388                          
ATOM    775 1HB  ALA A 166     -13.930  46.755 -12.071                          
ATOM    776 2HB  ALA A 166     -13.918  46.036 -10.443                          
ATOM    777 3HB  ALA A 166     -12.614  45.656 -11.593                          
ATOM    778  N   ILE A 167     -12.838  43.688 -13.489                          
ATOM    779  CA  ILE A 167     -12.272  43.298 -14.775                          
ATOM    780  C   ILE A 167     -13.190  42.309 -15.472                          
ATOM    781  CB  ILE A 167     -10.865  42.712 -14.576                          
ATOM    782  HA  ILE A 167     -12.203  44.197 -15.388                          
ATOM    783  H   ILE A 167     -12.270  43.469 -12.696                          
ATOM    784  O   ILE A 167     -13.537  42.476 -16.648                          
ATOM    785  CG1 ILE A 167      -9.982  43.716 -13.837                          
ATOM    786  CD1 ILE A 167     -10.081  45.124 -14.346                          
ATOM    787  CG2 ILE A 167     -10.253  42.337 -15.911                          
ATOM    788  HB  ILE A 167     -10.949  41.829 -13.943                          
ATOM    789 1HG1 ILE A 167     -10.270  43.713 -12.785                          
ATOM    790 2HG1 ILE A 167      -8.946  43.392 -13.931                          
ATOM    791 1HD1 ILE A 167      -9.343  45.746 -13.840                          
ATOM    792 2HD1 ILE A 167      -9.893  45.137 -15.419                          
ATOM    793 3HD1 ILE A 167     -11.080  45.513 -14.147                          
ATOM    794 1HG2 ILE A 167      -9.253  41.934 -15.752                          
ATOM    795 2HG2 ILE A 167     -10.875  41.586 -16.397                          
ATOM    796 3HG3 ILE A 167     -10.192  43.223 -16.544                          
ATOM    797  N   TYR A 168     -13.654  41.305 -14.727                          
ATOM    798  CA  TYR A 168     -14.579  40.341 -15.304                          
ATOM    799  C   TYR A 168     -15.807  41.052 -15.842                          
ATOM    800  CB  TYR A 168     -14.977  39.299 -14.260                          
ATOM    801  HA  TYR A 168     -14.070  39.838 -16.127                          
ATOM    802  H   TYR A 168     -13.413  41.149 -13.769                          
ATOM    803  O   TYR A 168     -16.236  40.808 -16.976                          
ATOM    804  CG  TYR A 168     -13.932  38.233 -13.987                          
ATOM    805  CD1 TYR A 168     -13.350  38.137 -12.730                          
ATOM    806  CE1 TYR A 168     -12.398  37.165 -12.481                          
ATOM    807  CZ  TYR A 168     -12.037  36.301 -13.488                          
ATOM    808  CD2 TYR A 168     -13.559  37.354 -14.994                          
ATOM    809  CE2 TYR A 168     -12.611  36.386 -14.746                          
ATOM    810  OH  TYR A 168     -11.094  35.332 -13.255                          
ATOM    811 1HB  TYR A 168     -15.181  39.819 -13.324                          
ATOM    812 2HB  TYR A 168     -15.884  38.803 -14.606                          
ATOM    813  HD1 TYR A 168     -13.643  38.828 -11.939                          
ATOM    814  HE1 TYR A 168     -11.937  37.086 -11.496                          
ATOM    815  HE2 TYR A 168     -12.318  35.696 -15.537                          
ATOM    816  HD2 TYR A 168     -14.016  37.430 -15.980                          
ATOM    817  HH  TYR A 168     -11.149  34.626 -13.961                          
ATOM    818  N   THR A 169     -16.336  42.000 -15.064                          
ATOM    819  CA  THR A 169     -17.477  42.771 -15.528                          
ATOM    820  C   THR A 169     -17.130  43.576 -16.764                          
ATOM    821  CB  THR A 169     -17.981  43.702 -14.426                          
ATOM    822  HA  THR A 169     -18.269  42.078 -15.810                          
ATOM    823  H   THR A 169     -16.002  42.236 -14.152                          
ATOM    824  O   THR A 169     -18.007  43.810 -17.603                          
ATOM    825  OG1 THR A 169     -18.316  42.937 -13.269                          
ATOM    826  CG2 THR A 169     -19.205  44.450 -14.884                          
ATOM    827  HB  THR A 169     -17.267  44.503 -14.236                          
ATOM    828  HG1 THR A 169     -17.483  42.639 -12.803                          
ATOM    829 1HG2 THR A 169     -19.619  45.014 -14.049                          
ATOM    830 2HG2 THR A 169     -18.932  45.136 -15.686                          
ATOM    831 3HG2 THR A 169     -19.948  43.742 -15.249                          
ATOM    832  N   PHE A 170     -15.861  43.957 -16.921                          
ATOM    833  CA  PHE A 170     -15.480  44.734 -18.090                          
ATOM    834  C   PHE A 170     -15.599  43.891 -19.346                          
ATOM    835  CB  PHE A 170     -14.064  45.277 -17.922                          
ATOM    836  HA  PHE A 170     -16.167  45.578 -18.155                          
ATOM    837  H   PHE A 170     -15.121  43.748 -16.282                          
ATOM    838  O   PHE A 170     -15.846  44.409 -20.440                          
ATOM    839  CG  PHE A 170     -13.777  46.472 -18.774                          
ATOM    840  CD1 PHE A 170     -13.885  47.745 -18.240                          
ATOM    841  CE1 PHE A 170     -13.622  48.843 -19.024                          
ATOM    842  CZ  PHE A 170     -13.251  48.677 -20.343                          
ATOM    843  CD2 PHE A 170     -13.406  46.306 -20.097                          
ATOM    844  CE2 PHE A 170     -13.142  47.406 -20.881                          
ATOM    845 1HB  PHE A 170     -13.923  45.556 -16.878                          
ATOM    846 2HB  PHE A 170     -13.359  44.488 -18.186                          
ATOM    847  HD1 PHE A 170     -14.178  47.876 -17.199                          
ATOM    848  HE1 PHE A 170     -13.706  49.845 -18.603                          
ATOM    849  HZ  PHE A 170     -13.042  49.548 -20.964                          
ATOM    850  HE2 PHE A 170     -12.849  47.275 -21.923                          
ATOM    851  HD2 PHE A 170     -13.321  45.304 -20.517                          
ATOM    852  N   GLU A 171     -15.408  42.581 -19.206                          
ATOM    853  CA  GLU A 171     -15.610  41.703 -20.350                          
ATOM    854  C   GLU A 171     -17.078  41.861 -20.752                          
ATOM    855  CB  GLU A 171     -15.240  40.256 -20.037                          
ATOM    856  HA  GLU A 171     -14.967  42.098 -21.136                          
ATOM    857  H   GLU A 171     -15.128  42.130 -18.358                          
ATOM    858  O   GLU A 171     -17.387  42.037 -21.929                          
ATOM    859  CG  GLU A 171     -13.761  39.965 -20.227                          
ATOM    860  CD  GLU A 171     -13.377  38.574 -19.771                          
ATOM    861  OE1 GLU A 171     -12.608  38.457 -18.795                          
ATOM    862  OE2 GLU A 171     -13.839  37.595 -20.391                          
ATOM    863 1HB  GLU A 171     -15.504  40.047 -19.000                          
ATOM    864 2HB  GLU A 171     -15.810  39.602 -20.696                          
ATOM    865 1HG  GLU A 171     -13.519  40.064 -21.286                          
ATOM    866 2HG  GLU A 171     -13.185  40.692 -19.654                          
ATOM    867  N   SER A 172     -17.985  41.810 -19.773                          
ATOM    868  CA  SER A 172     -19.401  41.872 -20.094                          
ATOM    869  C   SER A 172     -19.701  43.208 -20.747                          
ATOM    870  CB  SER A 172     -20.251  41.710 -18.840                          
ATOM    871  OG  SER A 172     -21.616  41.557 -19.179                          
ATOM    872  HA  SER A 172     -19.575  41.056 -20.795                          
ATOM    873  H   SER A 172     -17.767  41.729 -18.800                          
ATOM    874  O   SER A 172     -20.492  43.291 -21.687                          
ATOM    875 1HB  SER A 172     -19.915  40.835 -18.285                          
ATOM    876 2HB  SER A 172     -20.132  42.588 -18.205                          
ATOM    877  HG  SER A 172     -22.138  42.350 -18.864                          
ATOM    878  N   LEU A 173     -19.054  44.259 -20.251                          
ATOM    879  CA  LEU A 173     -19.289  45.595 -20.791                          
ATOM    880  C   LEU A 173     -18.973  45.606 -22.282                          
ATOM    881  CB  LEU A 173     -18.438  46.615 -20.025                          
ATOM    882  HA  LEU A 173     -20.348  45.818 -20.661                          
ATOM    883  H   LEU A 173     -18.390  44.212 -19.506                          
ATOM    884  O   LEU A 173     -19.865  45.790 -23.117                          
ATOM    885  CG  LEU A 173     -18.476  48.098 -20.395                          
ATOM    886  CD1 LEU A 173     -19.901  48.609 -20.413                          
ATOM    887  CD2 LEU A 173     -17.679  48.892 -19.386                          
ATOM    888 1HB  LEU A 173     -18.737  46.547 -18.979                          
ATOM    889 2HB  LEU A 173     -17.401  46.295 -20.128                          
ATOM    890  HG  LEU A 173     -18.046  48.227 -21.388                          
ATOM    891 1HD1 LEU A 173     -19.904  49.668 -20.671                          
ATOM    892 2HD1 LEU A 173     -20.477  48.053 -21.153                          
ATOM    893 3HD1 LEU A 173     -20.348  48.473 -19.428                          
ATOM    894 1HD2 LEU A 173     -17.735  49.952 -19.632                          
ATOM    895 2HD2 LEU A 173     -18.089  48.728 -18.389                          
ATOM    896 3HD2 LEU A 173     -16.639  48.568 -19.409                          
ATOM    897  N   VAL A 174     -17.715  45.310 -22.621                          
ATOM    898  CA  VAL A 174     -17.269  45.338 -24.012                          
ATOM    899  C   VAL A 174     -18.102  44.392 -24.863                          
ATOM    900  CB  VAL A 174     -15.771  45.009 -24.102                          
ATOM    901  HA  VAL A 174     -17.406  46.354 -24.382                          
ATOM    902  H   VAL A 174     -17.008  45.055 -21.961                          
ATOM    903  O   VAL A 174     -18.534  44.745 -25.967                          
ATOM    904  CG1 VAL A 174     -15.327  44.948 -25.553                          
ATOM    905  CG2 VAL A 174     -14.971  46.045 -23.333                          
ATOM    906  HB  VAL A 174     -15.618  44.022 -23.664                          
ATOM    907 1HG1 VAL A 174     -14.252  44.776 -25.597                          
ATOM    908 2HG1 VAL A 174     -15.847  44.134 -26.058                          
ATOM    909 3HG1 VAL A 174     -15.565  45.892 -26.045                          
ATOM    910 1HG2 VAL A 174     -13.909  45.813 -23.409                          
ATOM    911 2HG2 VAL A 174     -15.158  47.033 -23.754                          
ATOM    912 3HG2 VAL A 174     -15.273  46.032 -22.286                          
ATOM    913  N   LYS A 175     -18.363  43.185 -24.351                          
ATOM    914  CA  LYS A 175     -19.199  42.235 -25.074                          
ATOM    915  C   LYS A 175     -20.521  42.878 -25.469                          
ATOM    916  CB  LYS A 175     -19.439  40.990 -24.217                          
ATOM    917  HA  LYS A 175     -18.666  41.956 -25.983                          
ATOM    918  H   LYS A 175     -18.016  42.861 -23.471                          
ATOM    919  O   LYS A 175     -20.846  42.989 -26.657                          
ATOM    920  CG  LYS A 175     -18.233  40.050 -24.267                          
ATOM    921  CD  LYS A 175     -18.469  38.809 -23.403                          
ATOM    922  CE  LYS A 175     -17.196  37.967 -23.295                          
ATOM    923  NZ  LYS A 175     -17.489  36.666 -22.653                          
ATOM    924 1HB  LYS A 175     -19.611  41.295 -23.185                          
ATOM    925 2HB  LYS A 175     -20.317  40.463 -24.592                          
ATOM    926 1HG  LYS A 175     -18.064  39.741 -25.298                          
ATOM    927 2HG  LYS A 175     -17.354  40.579 -23.898                          
ATOM    928 1HD  LYS A 175     -18.775  39.123 -22.405                          
ATOM    929 2HD  LYS A 175     -19.258  38.207 -23.853                          
ATOM    930 1HE  LYS A 175     -16.796  37.791 -24.294                          
ATOM    931 2HE  LYS A 175     -16.460  38.504 -22.698                          
ATOM    932 1HZ  LYS A 175     -16.619  36.195 -22.430                          
ATOM    933 2HZ  LYS A 175     -18.017  36.821 -21.801                          
ATOM    934 3HZ  LYS A 175     -18.033  36.091 -23.286                          
ATOM    935  N   ILE A 176     -21.255  43.392 -24.483                          
ATOM    936  CA  ILE A 176     -22.607  43.851 -24.765                          
ATOM    937  C   ILE A 176     -22.574  45.054 -25.691                          
ATOM    938  CB  ILE A 176     -23.361  44.161 -23.463                          
ATOM    939  HA  ILE A 176     -23.129  43.040 -25.272                          
ATOM    940  H   ILE A 176     -20.952  43.495 -23.536                          
ATOM    941  O   ILE A 176     -23.475  45.243 -26.516                          
ATOM    942  CG1 ILE A 176     -23.540  42.895 -22.627                          
ATOM    943  CD1 ILE A 176     -23.862  43.176 -21.183                          
ATOM    944  CG2 ILE A 176     -24.692  44.806 -23.765                          
ATOM    945  HB  ILE A 176     -22.758  44.852 -22.875                          
ATOM    946 1HG1 ILE A 176     -24.353  42.309 -23.056                          
ATOM    947 2HG1 ILE A 176     -22.615  42.319 -22.670                          
ATOM    948 1HD1 ILE A 176     -23.895  42.238 -20.629                          
ATOM    949 2HD1 ILE A 176     -23.094  43.822 -20.759                          
ATOM    950 3HD1 ILE A 176     -24.831  43.672 -21.117                          
ATOM    951 1HG2 ILE A 176     -25.245  44.951 -22.837                          
ATOM    952 2HG2 ILE A 176     -24.528  45.771 -24.244                          
ATOM    953 3HG3 ILE A 176     -25.265  44.162 -24.432                          
ATOM    954  N   LEU A 177     -21.520  45.866 -25.601                          
ATOM    955  CA  LEU A 177     -21.439  47.003 -26.504                          
ATOM    956  C   LEU A 177     -21.046  46.562 -27.905                          
ATOM    957  CB  LEU A 177     -20.461  48.050 -25.964                          
ATOM    958  HA  LEU A 177     -22.430  47.455 -26.550                          
ATOM    959  H   LEU A 177     -20.762  45.764 -24.956                          
ATOM    960  O   LEU A 177     -21.395  47.241 -28.876                          
ATOM    961  CG  LEU A 177     -20.802  48.719 -24.630                          
ATOM    962  CD1 LEU A 177     -19.584  49.428 -24.063                          
ATOM    963  CD2 LEU A 177     -21.953  49.693 -24.780                          
ATOM    964 1HB  LEU A 177     -19.494  47.561 -25.846                          
ATOM    965 2HB  LEU A 177     -20.380  48.838 -26.713                          
ATOM    966  HG  LEU A 177     -21.114  47.944 -23.930                          
ATOM    967 1HD1 LEU A 177     -19.872  49.990 -23.175                          
ATOM    968 2HD1 LEU A 177     -18.826  48.691 -23.796                          
ATOM    969 3HD1 LEU A 177     -19.180  50.111 -24.810                          
ATOM    970 1HD2 LEU A 177     -22.202  50.113 -23.806                          
ATOM    971 2HD2 LEU A 177     -21.664  50.495 -25.459                          
ATOM    972 3HD2 LEU A 177     -22.821  49.171 -25.183                          
ATOM    973  N   ALA A 178     -20.348  45.429 -28.033                          
ATOM    974  CA  ALA A 178     -19.960  44.972 -29.362                          
ATOM    975  C   ALA A 178     -21.161  44.398 -30.099                          
ATOM    976  CB  ALA A 178     -18.838  43.939 -29.266                          
ATOM    977  HA  ALA A 178     -19.600  45.855 -29.889                          
ATOM    978  H   ALA A 178     -20.058  44.847 -27.274                          
ATOM    979  O   ALA A 178     -21.206  44.406 -31.335                          
ATOM    980 1HB  ALA A 178     -18.558  43.613 -30.267                          
ATOM    981 2HB  ALA A 178     -17.974  44.386 -28.774                          
ATOM    982 3HB  ALA A 178     -19.182  43.082 -28.687                          
ATOM    983  N   ARG A 179     -22.140  43.891 -29.351                          
ATOM    984  CA  ARG A 179     -23.381  43.437 -29.962                          
ATOM    985  C   ARG A 179     -24.289  44.616 -30.283                          
ATOM    986  CB  ARG A 179     -24.078  42.446 -29.034                          
ATOM    987  HA  ARG A 179     -23.072  42.921 -30.871                          
ATOM    988  H   ARG A 179     -22.095  43.790 -28.357                          
ATOM    989  O   ARG A 179     -24.769  44.752 -31.414                          
ATOM    990  CG  ARG A 179     -23.179  41.330 -28.567                          
ATOM    991  CD  ARG A 179     -22.626  40.558 -29.748                          
ATOM    992  NE  ARG A 179     -21.274  40.984 -30.101                          
ATOM    993  CZ  ARG A 179     -20.632  40.599 -31.200                          
ATOM    994  NH1 ARG A 179     -21.218  39.776 -32.056                          
ATOM    995  NH2 ARG A 179     -19.406  41.038 -31.443                          
ATOM    996 1HB  ARG A 179     -24.440  42.987 -28.160                          
ATOM    997 2HB  ARG A 179     -24.923  42.009 -29.566                          
ATOM    998 1HG  ARG A 179     -22.351  41.752 -27.997                          
ATOM    999 2HG  ARG A 179     -23.749  40.652 -27.932                          
ATOM   1000 1HD  ARG A 179     -22.605  39.498 -29.496                          
ATOM   1001 2HD  ARG A 179     -23.279  40.715 -30.606                          
ATOM   1002  HE  ARG A 179     -20.801  41.606 -29.477                          
ATOM   1003 1HH1 ARG A 179     -20.740  39.497 -32.889                          
ATOM   1004 2HH1 ARG A 179     -22.139  39.434 -31.870                          
ATOM   1005 1HH2 ARG A 179     -18.935  40.768 -32.283                          
ATOM   1006 2HH2 ARG A 179     -18.951  41.639 -30.786                          
TER
ATOM   1007  N   GLY A180      -24.535  45.480 -29.299                          
ATOM   1008  CA  GLY A180      -25.200  46.742 -29.553                          
ATOM   1009  C   GLY A180      -26.622  46.631 -30.046                          
ATOM   1010  H   GLY A180      -24.284  45.321 -28.344                          
ATOM   1011 1HA  GLY A180      -25.196  47.328 -28.633                          
ATOM   1012 2HA  GLY A180      -24.620  47.299 -30.288                          
ATOM   1013  O   GLY A180      -27.131  47.572 -30.661                          
ATOM   1014  N   PHE A 181     -27.285  45.507 -29.790                          
ATOM   1015  CA  PHE A 181     -28.676  45.336 -30.172                          
ATOM   1016  C   PHE A 181     -29.293  44.282 -29.262                          
ATOM   1017  CB  PHE A 181     -28.798  44.949 -31.653                          
ATOM   1018  HA  PHE A 181     -29.176  46.291 -30.010                          
ATOM   1019  H   PHE A 181     -26.879  44.720 -29.326                          
ATOM   1020  O   PHE A 181     -28.588  43.481 -28.646                          
ATOM   1021  CG  PHE A 181     -30.184  45.104 -32.211                          
ATOM   1022  CD1 PHE A 181     -30.683  46.367 -32.485                          
ATOM   1023  CE1 PHE A 181     -31.952  46.509 -32.996                          
ATOM   1024  CZ  PHE A 181     -32.729  45.393 -33.236                          
ATOM   1025  CD2 PHE A 181     -30.962  43.985 -32.452                          
ATOM   1026  CE2 PHE A 181     -32.239  44.128 -32.966                          
ATOM   1027 1HB  PHE A 181     -28.123  45.581 -32.230                          
ATOM   1028 2HB  PHE A 181     -28.499  43.906 -31.761                          
ATOM   1029  HD1 PHE A 181     -30.069  47.248 -32.296                          
ATOM   1030  HE1 PHE A 181     -32.345  47.502 -33.212                          
ATOM   1031  HZ  PHE A 181     -33.735  45.505 -33.641                          
ATOM   1032  HE2 PHE A 181     -32.852  43.247 -33.155                          
ATOM   1033  HD2 PHE A 181     -30.569  42.991 -32.236                          
ATOM   1034  N   CYS A 182     -30.624  44.298 -29.184                          
ATOM   1035  CA  CYS A 182     -31.328  43.401 -28.275                          
ATOM   1036  C   CYS A 182     -31.166  41.945 -28.695                          
ATOM   1037  CB  CYS A 182     -32.808  43.778 -28.215                          
ATOM   1038  HA  CYS A 182     -30.907  43.567 -27.283                          
ATOM   1039  H   CYS A 182     -31.210  44.903 -29.722                          
ATOM   1040  O   CYS A 182     -30.692  41.109 -27.914                          
ATOM   1041  SG  CYS A 182     -33.732  42.976 -26.879                          
ATOM   1042 1HB  CYS A 182     -32.914  44.861 -28.141                          
ATOM   1043 2HB  CYS A 182     -33.284  43.570 -29.173                          
ATOM   1044  HG  CYS A 182     -32.781  43.101 -25.957                          
ATOM   1045  N   LEU A 183     -31.560  41.620 -29.929                          
ATOM   1046  CA  LEU A 183     -31.517  40.232 -30.381                          
ATOM   1047  C   LEU A 183     -30.082  39.774 -30.594                          
ATOM   1048  CB  LEU A 183     -32.329  40.072 -31.663                          
ATOM   1049  HA  LEU A 183     -31.961  39.619 -29.597                          
ATOM   1050  H   LEU A 183     -31.899  42.277 -30.603                          
ATOM   1051  O   LEU A 183     -29.746  38.615 -30.334                          
ATOM   1052  CG  LEU A 183     -33.837  40.284 -31.558                          
ATOM   1053  CD1 LEU A 183     -34.497  39.968 -32.894                          
ATOM   1054  CD2 LEU A 183     -34.444  39.437 -30.455                          
ATOM   1055 1HB  LEU A 183     -31.945  40.790 -32.387                          
ATOM   1056 2HB  LEU A 183     -32.164  39.060 -32.032                          
ATOM   1057  HG  LEU A 183     -34.021  41.328 -31.303                          
ATOM   1058 1HD1 LEU A 183     -35.573  40.121 -32.813                          
ATOM   1059 2HD1 LEU A 183     -34.094  40.626 -33.663                          
ATOM   1060 3HD1 LEU A 183     -34.297  38.930 -33.161                          
ATOM   1061 1HD2 LEU A 183     -35.526  39.565 -30.451                          
ATOM   1062 2HD2 LEU A 183     -34.203  38.388 -30.628                          
ATOM   1063 3HD2 LEU A 183     -34.038  39.748 -29.492                          
ATOM   1064  N   HIS A 184     -29.216  40.681 -31.048                          
ATOM   1065  CA  HIS A 184     -27.808  40.340 -31.228                          
ATOM   1066  C   HIS A 184     -27.145  40.024 -29.891                          
ATOM   1067  CB  HIS A 184     -27.085  41.485 -31.937                          
ATOM   1068  HA  HIS A 184     -27.752  39.452 -31.857                          
ATOM   1069  H   HIS A 184     -29.459  41.621 -31.287                          
ATOM   1070  O   HIS A 184     -26.325  39.103 -29.791                          
ATOM   1071  CG  HIS A 184     -25.757  41.079 -32.580                          
ATOM   1072  CE1 HIS A 184     -23.719  41.323 -33.364                          
ATOM   1073  ND1 HIS A 184     -24.724  41.974 -32.797                          
ATOM   1074  NE2 HIS A 184     -24.092  40.020 -33.515                          
ATOM   1075  CD2 HIS A 184     -25.324  39.871 -33.042                          
ATOM   1076 1HB  HIS A 184     -27.740  41.894 -32.707                          
ATOM   1077 2HB  HIS A 184     -26.900  42.284 -31.220                          
ATOM   1078  HD1 HIS A 184     -24.735  42.947 -32.565                          
ATOM   1079  HE1 HIS A 184     -22.762  41.754 -33.658                          
ATOM   1080  HD2 HIS A 184     -25.892  38.941 -33.026                          
ATOM   1081  N   ALA A 185     -27.488  40.783 -28.848                          
ATOM   1082  CA  ALA A 185     -26.980  40.471 -27.517                          
ATOM   1083  C   ALA A 185     -27.558  39.170 -26.989                          
ATOM   1084  CB  ALA A 185     -27.288  41.611 -26.556                          
ATOM   1085  HA  ALA A 185     -25.903  40.354 -27.639                          
ATOM   1086  H   ALA A 185     -28.089  41.581 -28.900                          
ATOM   1087  O   ALA A 185     -26.859  38.416 -26.303                          
ATOM   1088 1HB  ALA A 185     -26.945  41.346 -25.556                          
ATOM   1089 2HB  ALA A 185     -26.777  42.515 -26.888                          
ATOM   1090 3HB  ALA A 185     -28.363  41.789 -26.536                          
ATOM   1091  N   PHE A 186     -28.821  38.876 -27.306                          
ATOM   1092  CA  PHE A 186     -29.439  37.686 -26.737                          
ATOM   1093  C   PHE A 186     -28.882  36.415 -27.367                          
ATOM   1094  CB  PHE A 186     -30.956  37.743 -26.888                          
ATOM   1095  HA  PHE A 186     -29.220  37.686 -25.670                          
ATOM   1096  H   PHE A 186     -29.400  39.416 -27.916                          
ATOM   1097  O   PHE A 186     -28.656  35.422 -26.667                          
ATOM   1098  CG  PHE A 186     -31.657  36.556 -26.307                          
ATOM   1099  CD1 PHE A 186     -32.030  35.504 -27.124                          
ATOM   1100  CE1 PHE A 186     -32.675  34.412 -26.589                          
ATOM   1101  CZ  PHE A 186     -32.949  34.367 -25.244                          
ATOM   1102  CD2 PHE A 186     -31.933  36.510 -24.954                          
ATOM   1103  CE2 PHE A 186     -32.580  35.415 -24.418                          
ATOM   1104 1HB  PHE A 186     -31.319  38.640 -26.385                          
ATOM   1105 2HB  PHE A 186     -31.195  37.800 -27.950                          
ATOM   1106  HD1 PHE A 186     -31.813  35.539 -28.192                          
ATOM   1107  HE1 PHE A 186     -32.969  33.583 -27.234                          
ATOM   1108  HZ  PHE A 186     -33.460  33.502 -24.821                          
ATOM   1109  HE2 PHE A 186     -32.797  35.379 -23.350                          
ATOM   1110  HD2 PHE A 186     -31.639  37.339 -24.310                          
ATOM   1111  N   THR A 187     -28.636  36.425 -28.679                          
ATOM   1112  CA  THR A 187     -28.067  35.244 -29.319                          
ATOM   1113  C   THR A 187     -26.639  34.989 -28.845                          
ATOM   1114  CB  THR A 187     -28.098  35.400 -30.840                          
ATOM   1115  HA  THR A 187     -28.660  34.376 -29.029                          
ATOM   1116  H   THR A 187     -28.814  37.200 -29.285                          
ATOM   1117  O   THR A 187     -26.202  33.835 -28.782                          
ATOM   1118  OG1 THR A 187     -27.664  36.718 -31.194                          
ATOM   1119  CG2 THR A 187     -29.501  35.172 -31.378                          
ATOM   1120  HB  THR A 187     -27.535  34.603 -31.325                          
ATOM   1121  HG1 THR A 187     -26.672  36.792 -31.085                          
ATOM   1122 1HG2 THR A 187     -29.505  35.326 -32.457                          
ATOM   1123 2HG2 THR A 187     -29.814  34.152 -31.155                          
ATOM   1124 3HG2 THR A 187     -30.189  35.875 -30.908                          
ATOM   1125  N   PHE A 188     -25.899  36.052 -28.515                          
ATOM   1126  CA  PHE A 188     -24.547  35.883 -27.985                          
ATOM   1127  C   PHE A 188     -24.579  35.394 -26.542                          
ATOM   1128  CB  PHE A 188     -23.765  37.190 -28.097                          
ATOM   1129  HA  PHE A 188     -24.047  35.141 -28.607                          
ATOM   1130  H   PHE A 188     -26.205  37.000 -28.604                          
ATOM   1131  O   PHE A 188     -23.792  34.524 -26.155                          
ATOM   1132  CG  PHE A 188     -22.284  37.037 -27.876                          
ATOM   1133  CD1 PHE A 188     -21.622  37.888 -27.008                          
ATOM   1134  CE1 PHE A 188     -20.263  37.748 -26.805                          
ATOM   1135  CZ  PHE A 188     -19.569  36.764 -27.465                          
ATOM   1136  CD2 PHE A 188     -21.584  36.046 -28.541                          
ATOM   1137  CE2 PHE A 188     -20.223  35.905 -28.338                          
ATOM   1138 1HB  PHE A 188     -23.923  37.600 -29.095                          
ATOM   1139 2HB  PHE A 188     -24.153  37.886 -27.353                          
ATOM   1140  HD1 PHE A 188     -22.173  38.669 -26.484                          
ATOM   1141  HE1 PHE A 188     -19.742  38.418 -26.121                          
ATOM   1142  HZ  PHE A 188     -18.496  36.653 -27.305                          
ATOM   1143  HE2 PHE A 188     -19.672  35.124 -28.862                          
ATOM   1144  HD2 PHE A 188     -22.105  35.376 -29.225                          
ATOM   1145  N   LEU A 189     -25.477  35.945 -25.726                          
ATOM   1146  CA  LEU A 189     -25.663  35.413 -24.382                          
ATOM   1147  C   LEU A 189     -26.100  33.958 -24.401                          
ATOM   1148  CB  LEU A 189     -26.699  36.231 -23.614                          
ATOM   1149  HA  LEU A 189     -24.704  35.479 -23.869                          
ATOM   1150  H   LEU A 189     -26.058  36.723 -25.963                          
ATOM   1151  O   LEU A 189     -25.699  33.186 -23.525                          
ATOM   1152  CG  LEU A 189     -27.160  35.618 -22.287                          
ATOM   1153  CD1 LEU A 189     -25.993  35.440 -21.336                          
ATOM   1154  CD2 LEU A 189     -28.264  36.434 -21.648                          
ATOM   1155 1HB  LEU A 189     -26.267  37.209 -23.402                          
ATOM   1156 2HB  LEU A 189     -27.574  36.351 -24.253                          
ATOM   1157  HG  LEU A 189     -27.574  34.631 -22.493                          
ATOM   1158 1HD1 LEU A 189     -26.348  35.005 -20.402                          
ATOM   1159 2HD1 LEU A 189     -25.254  34.778 -21.788                          
ATOM   1160 3HD1 LEU A 189     -25.537  36.410 -21.135                          
ATOM   1161 1HD2 LEU A 189     -28.545  35.983 -20.697                          
ATOM   1162 2HD2 LEU A 189     -27.911  37.451 -21.478                          
ATOM   1163 3HD2 LEU A 189     -29.129  36.456 -22.310                          
ATOM   1164  N   ARG A 190     -26.895  33.559 -25.395                          
ATOM   1165  CA  ARG A 190     -27.369  32.185 -25.479                          
ATOM   1166  C   ARG A 190     -26.246  31.193 -25.744                          
ATOM   1167  CB  ARG A 190     -28.432  32.075 -26.570                          
ATOM   1168  HA  ARG A 190     -27.842  31.993 -24.516                          
ATOM   1169  H   ARG A 190     -27.212  34.159 -26.129                          
ATOM   1170  O   ARG A 190     -26.422  29.996 -25.497                          
ATOM   1171  CG  ARG A 190     -28.862  30.657 -26.902                          
ATOM   1172  CD  ARG A 190     -30.041  30.681 -27.859                          
ATOM   1173  NE  ARG A 190     -30.106  29.456 -28.647                          
ATOM   1174  CZ  ARG A 190     -29.246  29.145 -29.607                          
ATOM   1175  NH1 ARG A 190     -28.254  29.973 -29.899                          
ATOM   1176  NH2 ARG A 190     -29.383  28.012 -30.280                          
ATOM   1177 1HB  ARG A 190     -29.312  32.628 -26.242                          
ATOM   1178 2HB  ARG A 190     -28.034  32.530 -27.477                          
ATOM   1179 1HG  ARG A 190     -28.031  30.128 -27.368                          
ATOM   1180 2HG  ARG A 190     -29.152  30.144 -25.986                          
ATOM   1181 1HD  ARG A 190     -30.962  30.784 -27.286                          
ATOM   1182 2HD  ARG A 190     -29.936  31.532 -28.533                          
ATOM   1183  HE  ARG A 190     -30.844  28.811 -28.451                          
ATOM   1184 1HH1 ARG A 190     -27.590  29.728 -30.604                          
ATOM   1185 2HH1 ARG A 190     -28.170  30.843 -29.413                          
ATOM   1186 1HH2 ARG A 190     -28.734  27.780 -31.005                          
ATOM   1187 2HH2 ARG A 190     -30.134  27.389 -30.062                          
ATOM   1188  N   ASP A 191     -25.107  31.651 -26.246                          
ATOM   1189  CA  ASP A 191     -23.968  30.760 -26.414                          
ATOM   1190  C   ASP A 191     -23.555  30.183 -25.067                          
ATOM   1191  CB  ASP A 191     -22.789  31.483 -27.044                          
ATOM   1192  CG  ASP A 191     -21.542  30.633 -27.064                          
ATOM   1193  HA  ASP A 191     -24.305  29.993 -27.111                          
ATOM   1194  H   ASP A 191     -24.955  32.598 -26.531                          
ATOM   1195  O   ASP A 191     -23.409  30.932 -24.094                          
ATOM   1196  OD1 ASP A 191     -21.356  29.858 -28.022                          
ATOM   1197  OD2 ASP A 191     -20.755  30.731 -26.104                          
ATOM   1198 1HB  ASP A 191     -23.048  31.749 -28.069                          
ATOM   1199 2HB  ASP A 191     -22.588  32.389 -26.473                          
TER
ATOM   1200  N   PRO A192      -23.362  28.868 -24.968                          
ATOM   1201  CA  PRO A192      -23.031  28.240 -23.681                          
ATOM   1202  C   PRO A192      -21.752  28.700 -23.004                          
ATOM   1203  CB  PRO A192      -23.001  26.739 -23.998                          
ATOM   1204  HA  PRO A192      -23.846  28.428 -22.982                          
ATOM   1205  O   PRO A192      -21.747  28.769 -21.769                          
ATOM   1206  CD  PRO A192      -23.433  27.864 -26.037                          
ATOM   1207  CG  PRO A192      -22.700  26.702 -25.476                          
ATOM   1208 1HD  PRO A192      -24.477  27.589 -26.193                          
ATOM   1209 2HD  PRO A192      -23.013  28.149 -27.002                          
ATOM   1210 1HG  PRO A192      -23.067  25.770 -25.906                          
ATOM   1211 2HG  PRO A192      -21.631  26.811 -25.660                          
ATOM   1212 1HB  PRO A192      -22.251  26.219 -23.402                          
ATOM   1213 2HB  PRO A192      -23.982  26.301 -23.810                          
ATOM   1214  N   TRP A 193     -20.683  29.015 -23.734                          
ATOM   1215  CA  TRP A 193     -19.445  29.417 -23.076                          
ATOM   1216  C   TRP A 193     -19.581  30.773 -22.400                          
ATOM   1217  CB  TRP A 193     -18.296  29.435 -24.081                          
ATOM   1218  HA  TRP A 193     -19.270  28.661 -22.311                          
ATOM   1219  H   TRP A 193     -20.646  29.001 -24.734                          
ATOM   1220  O   TRP A 193     -18.934  31.030 -21.382                          
ATOM   1221  CG  TRP A 193     -18.011  28.109 -24.704                          
ATOM   1222  NE1 TRP A 193     -17.460  25.953 -24.960                          
ATOM   1223  CD1 TRP A 193     -17.630  26.973 -24.060                          
ATOM   1224  CD2 TRP A 193     -18.084  27.777 -26.093                          
ATOM   1225  CE2 TRP A 193     -17.733  26.423 -26.216                          
ATOM   1226  CE3 TRP A 193     -18.411  28.493 -27.246                          
ATOM   1227  CZ3 TRP A 193     -18.378  27.847 -28.459                          
ATOM   1228  CH2 TRP A 193     -18.026  26.502 -28.549                          
ATOM   1229  CZ2 TRP A 193     -17.700  25.773 -27.441                          
ATOM   1230 1HB  TRP A 193     -18.528  30.152 -24.868                          
ATOM   1231 2HB  TRP A 193     -17.396  29.791 -23.580                          
ATOM   1232  HD1 TRP A 193     -17.483  26.894 -22.983                          
ATOM   1233  HE1 TRP A 193     -17.182  25.017 -24.747                          
ATOM   1234  HZ2 TRP A 193     -17.422  24.720 -27.493                          
ATOM   1235  HH2 TRP A 193     -18.015  26.036 -29.534                          
ATOM   1236  HZ3 TRP A 193     -18.637  28.423 -29.347                          
ATOM   1237  HE3 TRP A 193     -18.693  29.546 -27.222                          
ATOM   1238  N   ASN A 194     -20.413  31.658 -22.947                          
ATOM   1239  CA  ASN A 194     -20.594  32.966 -22.334                          
ATOM   1240  C   ASN A 194     -21.334  32.892 -21.008                          
ATOM   1241  CB  ASN A 194     -21.320  33.888 -23.303                          
ATOM   1242  HA  ASN A 194     -19.590  33.375 -22.227                          
ATOM   1243  H   ASN A 194     -20.947  31.496 -23.777                          
ATOM   1244  O   ASN A 194     -21.314  33.867 -20.243                          
ATOM   1245  CG  ASN A 194     -20.412  34.387 -24.403                          
ATOM   1246  OD1 ASN A 194     -19.775  35.430 -24.270                          
ATOM   1247  ND2 ASN A 194     -20.342  33.642 -25.496                          
ATOM   1248 1HB  ASN A 194     -22.150  33.342 -23.752                          
ATOM   1249 2HB  ASN A 194     -21.706  34.745 -22.750                          
ATOM   1250 1HD2 ASN A 194     -19.736  33.908 -26.245                          
ATOM   1251 2HD2 ASN A 194     -20.896  32.812 -25.571                          
ATOM   1252  N   TRP A 195     -21.972  31.755 -20.718                          
ATOM   1253  CA  TRP A 195     -22.664  31.589 -19.448                          
ATOM   1254  C   TRP A 195     -21.687  31.662 -18.282                          
ATOM   1255  CB  TRP A 195     -23.418  30.259 -19.441                          
ATOM   1256  HA  TRP A 195     -23.363  32.422 -19.372                          
ATOM   1257  H   TRP A 195     -22.017  30.965 -21.330                          
ATOM   1258  O   TRP A 195     -22.005  32.212 -17.222                          
ATOM   1259  CG  TRP A 195     -24.502  30.201 -20.458                          
ATOM   1260  NE1 TRP A 195     -26.019  30.816 -21.982                          
ATOM   1261  CD1 TRP A 195     -25.044  31.252 -21.125                          
ATOM   1262  CD2 TRP A 195     -25.180  29.033 -20.925                          
ATOM   1263  CE2 TRP A 195     -26.123  29.454 -21.878                          
ATOM   1264  CE3 TRP A 195     -25.082  27.673 -20.631                          
ATOM   1265  CZ3 TRP A 195     -25.918  26.789 -21.290                          
ATOM   1266  CH2 TRP A 195     -26.846  27.238 -22.233                          
ATOM   1267  CZ2 TRP A 195     -26.964  28.563 -22.541                          
ATOM   1268 1HB  TRP A 195     -22.713  29.448 -19.623                          
ATOM   1269 2HB  TRP A 195     -23.845  30.095 -18.452                          
ATOM   1270  HD1 TRP A 195     -24.741  32.290 -20.992                          
ATOM   1271  HE1 TRP A 195     -26.572  31.387 -22.589                          
ATOM   1272  HZ2 TRP A 195     -27.682  28.933 -23.274                          
ATOM   1273  HH2 TRP A 195     -27.482  26.502 -22.726                          
ATOM   1274  HZ3 TRP A 195     -25.828  25.730 -21.048                          
ATOM   1275  HE3 TRP A 195     -24.372  27.281 -19.902                          
ATOM   1276  N   LEU A 196     -20.493  31.104 -18.465                          
ATOM   1277  CA  LEU A 196     -19.485  31.132 -17.415                          
ATOM   1278  C   LEU A 196     -19.271  32.551 -16.904                          
ATOM   1279  CB  LEU A 196     -18.169  30.547 -17.941                          
ATOM   1280  HA  LEU A 196     -19.854  30.520 -16.592                          
ATOM   1281  H   LEU A 196     -20.214  30.642 -19.307                          
ATOM   1282  O   LEU A 196     -19.260  32.788 -15.690                          
ATOM   1283  CG  LEU A 196     -18.095  29.122 -18.513                          
ATOM   1284  CD1 LEU A 196     -16.677  28.681 -18.829                          
ATOM   1285  CD2 LEU A 196     -18.714  28.154 -17.541                          
ATOM   1286 1HB  LEU A 196     -17.830  31.214 -18.732                          
ATOM   1287 2HB  LEU A 196     -17.465  30.581 -17.110                          
ATOM   1288  HG  LEU A 196     -18.649  29.110 -19.452                          
ATOM   1289 1HD1 LEU A 196     -16.694  27.675 -19.247                          
ATOM   1290 2HD1 LEU A 196     -16.236  29.368 -19.552                          
ATOM   1291 3HD1 LEU A 196     -16.084  28.685 -17.915                          
ATOM   1292 1HD2 LEU A 196     -18.636  27.142 -17.937                          
ATOM   1293 2HD2 LEU A 196     -18.189  28.213 -16.587                          
ATOM   1294 3HD2 LEU A 196     -19.764  28.408 -17.395                          
ATOM   1295  N   ASP A 197     -19.091  33.507 -17.823                          
ATOM   1296  CA  ASP A 197     -18.959  34.907 -17.433                          
ATOM   1297  C   ASP A 197     -20.219  35.402 -16.749                          
ATOM   1298  CB  ASP A 197     -18.665  35.770 -18.657                          
ATOM   1299  CG  ASP A 197     -17.577  35.204 -19.525                          
ATOM   1300  HA  ASP A 197     -18.089  34.941 -16.778                          
ATOM   1301  H   ASP A 197     -19.037  33.335 -18.806                          
ATOM   1302  O   ASP A 197     -20.167  35.957 -15.642                          
ATOM   1303  OD1 ASP A 197     -16.403  35.534 -19.286                          
ATOM   1304  OD2 ASP A 197     -17.886  34.428 -20.447                          
ATOM   1305 1HB  ASP A 197     -19.575  35.854 -19.251                          
ATOM   1306 2HB  ASP A 197     -18.359  36.761 -18.319                          
ATOM   1307  N   PHE A 198     -21.363  35.235 -17.416                          
ATOM   1308  CA  PHE A 198     -22.605  35.797 -16.898                          
ATOM   1309  C   PHE A 198     -22.840  35.346 -15.464                          
ATOM   1310  CB  PHE A 198     -23.764  35.386 -17.811                          
ATOM   1311  HA  PHE A 198     -22.505  36.882 -16.924                          
ATOM   1312  H   PHE A 198     -21.447  34.736 -18.278                          
ATOM   1313  O   PHE A 198     -23.084  36.170 -14.573                          
ATOM   1314  CG  PHE A 198     -25.093  35.971 -17.428                          
ATOM   1315  CD1 PHE A 198     -25.373  37.295 -17.712                          
ATOM   1316  CE1 PHE A 198     -26.594  37.834 -17.359                          
ATOM   1317  CZ  PHE A 198     -27.536  37.050 -16.722                          
ATOM   1318  CD2 PHE A 198     -26.038  35.185 -16.788                          
ATOM   1319  CE2 PHE A 198     -27.259  35.723 -16.435                          
ATOM   1320 1HB  PHE A 198     -23.530  35.708 -18.826                          
ATOM   1321 2HB  PHE A 198     -23.850  34.300 -17.786                          
ATOM   1322  HD1 PHE A 198     -24.629  37.914 -18.215                          
ATOM   1323  HE1 PHE A 198     -26.815  38.877 -17.583                          
ATOM   1324  HZ  PHE A 198     -28.501  37.475 -16.444                          
ATOM   1325  HE2 PHE A 198     -28.003  35.104 -15.933                          
ATOM   1326  HD2 PHE A 198     -25.817  34.141 -16.564                          
ATOM   1327  N   SER A 199     -22.705  34.044 -15.218                          
ATOM   1328  CA  SER A 199     -23.015  33.490 -13.909                          
ATOM   1329  C   SER A 199     -22.058  34.002 -12.844                          
ATOM   1330  CB  SER A 199     -22.982  31.964 -13.971                          
ATOM   1331  OG  SER A 199     -21.729  31.499 -14.437                          
ATOM   1332  HA  SER A 199     -24.034  33.813 -13.694                          
ATOM   1333  H   SER A 199     -22.390  33.377 -15.894                          
ATOM   1334  O   SER A 199     -22.492  34.420 -11.768                          
ATOM   1335 1HB  SER A 199     -23.174  31.557 -12.978                          
ATOM   1336 2HB  SER A 199     -23.770  31.611 -14.636                          
ATOM   1337  HG  SER A 199     -21.609  31.745 -15.399                          
ATOM   1338  N   VAL A 200     -20.753  33.970 -13.111                          
ATOM   1339  CA  VAL A 200     -19.814  34.416 -12.088                          
ATOM   1340  C   VAL A 200     -20.005  35.899 -11.799                          
ATOM   1341  CB  VAL A 200     -18.364  34.101 -12.488                          
ATOM   1342  HA  VAL A 200     -20.025  33.852 -11.179                          
ATOM   1343  H   VAL A 200     -20.347  33.660 -13.971                          
ATOM   1344  O   VAL A 200     -19.960  36.330 -10.641                          
ATOM   1345  CG1 VAL A 200     -17.381  34.808 -11.581                          
ATOM   1346  CG2 VAL A 200     -18.145  32.610 -12.438                          
ATOM   1347  HB  VAL A 200     -18.209  34.469 -13.502                          
ATOM   1348 1HG1 VAL A 200     -16.364  34.601 -11.915                          
ATOM   1349 2HG1 VAL A 200     -17.563  35.882 -11.615                          
ATOM   1350 3HG1 VAL A 200     -17.507  34.450 -10.559                          
ATOM   1351 1HG2 VAL A 200     -17.077  32.398 -12.491                          
ATOM   1352 2HG2 VAL A 200     -18.548  32.215 -11.506                          
ATOM   1353 3HG2 VAL A 200     -18.651  32.140 -13.282                          
ATOM   1354  N   ILE A 201     -20.258  36.700 -12.836                          
ATOM   1355  CA  ILE A 201     -20.338  38.141 -12.632                          
ATOM   1356  C   ILE A 201     -21.559  38.496 -11.793                          
ATOM   1357  CB  ILE A 201     -20.337  38.864 -13.989                          
ATOM   1358  HA  ILE A 201     -19.445  38.445 -12.087                          
ATOM   1359  H   ILE A 201     -20.402  36.388 -13.775                          
ATOM   1360  O   ILE A 201     -21.463  39.270 -10.833                          
ATOM   1361  CG1 ILE A 201     -18.950  38.766 -14.607                          
ATOM   1362  CD1 ILE A 201     -18.934  39.029 -16.065                          
ATOM   1363  CG2 ILE A 201     -20.759  40.305 -13.835                          
ATOM   1364  HB  ILE A 201     -21.023  38.341 -14.655                          
ATOM   1365 1HG1 ILE A 201     -18.302  39.493 -14.118                          
ATOM   1366 2HG1 ILE A 201     -18.564  37.761 -14.433                          
ATOM   1367 1HD1 ILE A 201     -17.918  38.918 -16.443                          
ATOM   1368 2HD1 ILE A 201     -19.589  38.318 -16.569                          
ATOM   1369 3HD1 ILE A 201     -19.284  40.043 -16.255                          
ATOM   1370 1HG2 ILE A 201     -20.614  40.829 -14.779                          
ATOM   1371 2HG2 ILE A 201     -21.811  40.348 -13.553                          
ATOM   1372 3HG3 ILE A 201     -20.156  40.779 -13.060                          
ATOM   1373  N   ILE A 202     -22.723  37.925 -12.122                          
ATOM   1374  CA  ILE A 202     -23.885  38.225 -11.298                          
ATOM   1375  C   ILE A 202     -23.717  37.631  -9.909                          
ATOM   1376  CB  ILE A 202     -25.170  37.787 -12.004                          
ATOM   1377  HA  ILE A 202     -23.948  39.310 -11.204                          
ATOM   1378  H   ILE A 202     -22.873  37.303 -12.890                          
ATOM   1379  O   ILE A 202     -24.187  38.209  -8.925                          
ATOM   1380  CG1 ILE A 202     -25.547  38.769 -13.115                          
ATOM   1381  CD1 ILE A 202     -26.857  38.356 -13.790                          
ATOM   1382  CG2 ILE A 202     -26.308  37.592 -11.000                          
ATOM   1383  HB  ILE A 202     -24.988  36.821 -12.476                          
ATOM   1384 1HG1 ILE A 202     -25.666  39.764 -12.686                          
ATOM   1385 2HG1 ILE A 202     -24.753  38.786 -13.861                          
ATOM   1386 1HD1 ILE A 202     -27.010  38.959 -14.685                          
ATOM   1387 2HD1 ILE A 202     -26.808  37.303 -14.065                          
ATOM   1388 3HD1 ILE A 202     -27.686  38.513 -13.100                          
ATOM   1389 1HG2 ILE A 202     -27.183  37.197 -11.515                          
ATOM   1390 2HG2 ILE A 202     -25.994  36.891 -10.227                          
ATOM   1391 3HG3 ILE A 202     -26.557  38.550 -10.543                          
ATOM   1392  N   MET A 203     -23.041  36.485  -9.790                          
ATOM   1393  CA  MET A 203     -22.856  35.891  -8.472                          
ATOM   1394  C   MET A 203     -22.071  36.820  -7.559                          
ATOM   1395  CB  MET A 203     -22.155  34.536  -8.590                          
ATOM   1396  HA  MET A 203     -23.860  35.743  -8.074                          
ATOM   1397  H   MET A 203     -22.636  35.980 -10.552                          
ATOM   1398  O   MET A 203     -22.504  37.088  -6.432                          
ATOM   1399  CG  MET A 203     -22.000  33.877  -7.217                          
ATOM   1400  SD  MET A 203     -21.321  32.237  -7.400                          
ATOM   1401  CE  MET A 203     -19.632  32.644  -7.806                          
ATOM   1402 1HB  MET A 203     -22.745  33.884  -9.234                          
ATOM   1403 2HB  MET A 203     -21.167  34.683  -9.028                          
ATOM   1404 1HG  MET A 203     -21.331  34.478  -6.602                          
ATOM   1405 2HG  MET A 203     -22.976  33.813  -6.736                          
ATOM   1406 1HE  MET A 203     -19.041  31.730  -7.860                          
ATOM   1407 2HE  MET A 203     -19.602  33.153  -8.769                          
ATOM   1408 3HE  MET A 203     -19.220  33.297  -7.037                          
ATOM   1409  N   ALA A 204     -20.935  37.338  -8.032                          
ATOM   1410  CA  ALA A 204     -20.125  38.217  -7.196                          
ATOM   1411  C   ALA A 204     -20.922  39.434  -6.746                          
ATOM   1412  CB  ALA A 204     -18.866  38.644  -7.946                          
ATOM   1413  HA  ALA A 204     -19.856  37.627  -6.320                          
ATOM   1414  H   ALA A 204     -20.576  37.170  -8.950                          
ATOM   1415  O   ALA A 204     -20.896  39.801  -5.564                          
ATOM   1416 1HB  ALA A 204     -18.260  39.284  -7.305                          
ATOM   1417 2HB  ALA A 204     -18.291  37.760  -8.224                          
ATOM   1418 3HB  ALA A 204     -19.147  39.192  -8.845                          
ATOM   1419  N   TYR A 205     -21.649  40.062  -7.669                          
ATOM   1420  CA  TYR A 205     -22.427  41.245  -7.319                          
ATOM   1421  C   TYR A 205     -23.532  40.925  -6.321                          
ATOM   1422  CB  TYR A 205     -23.003  41.873  -8.579                          
ATOM   1423  HA  TYR A 205     -21.748  41.975  -6.877                          
ATOM   1424  H   TYR A 205     -21.712  39.779  -8.626                          
ATOM   1425  O   TYR A 205     -23.656  41.590  -5.286                          
ATOM   1426  CG  TYR A 205     -23.468  43.286  -8.378                          
ATOM   1427  CD1 TYR A 205     -22.542  44.300  -8.189                          
ATOM   1428  CE1 TYR A 205     -22.969  45.599  -8.005                          
ATOM   1429  CZ  TYR A 205     -24.318  45.880  -8.010                          
ATOM   1430  CD2 TYR A 205     -24.818  43.577  -8.382                          
ATOM   1431  CE2 TYR A 205     -25.245  44.875  -8.198                          
ATOM   1432  OH  TYR A 205     -24.754  47.172  -7.828                          
ATOM   1433 1HB  TYR A 205     -22.234  41.868  -9.351                          
ATOM   1434 2HB  TYR A 205     -23.852  41.273  -8.907                          
ATOM   1435  HD1 TYR A 205     -21.476  44.071  -8.186                          
ATOM   1436  HE1 TYR A 205     -22.243  46.399  -7.856                          
ATOM   1437  HE2 TYR A 205     -26.311  45.104  -8.201                          
ATOM   1438  HD2 TYR A 205     -25.547  42.779  -8.531                          
ATOM   1439  HH  TYR A 205     -25.753  47.206  -7.870                          
ATOM   1440  N   THR A 206     -24.354  39.917  -6.616                          
ATOM   1441  CA  THR A 206     -25.490  39.638  -5.745                          
ATOM   1442  C   THR A 206     -25.041  39.128  -4.385                          
ATOM   1443  CB  THR A 206     -26.447  38.629  -6.383                          
ATOM   1444  HA  THR A 206     -26.030  40.570  -5.575                          
ATOM   1445  H   THR A 206     -24.258  39.314  -7.408                          
ATOM   1446  O   THR A 206     -25.704  39.395  -3.378                          
ATOM   1447  OG1 THR A 206     -26.619  38.933  -7.773                          
ATOM   1448  CG2 THR A 206     -27.789  38.623  -5.674                          
ATOM   1449  HB  THR A 206     -26.121  37.607  -6.190                          
ATOM   1450  HG1 THR A 206     -26.420  39.898  -7.940                          
ATOM   1451 1HG2 THR A 206     -28.450  37.902  -6.154                          
ATOM   1452 2HG2 THR A 206     -27.647  38.346  -4.629                          
ATOM   1453 3HG2 THR A 206     -28.234  39.617  -5.730                          
ATOM   1454  N   THR A 207     -23.929  38.397  -4.327                          
ATOM   1455  CA  THR A 207     -23.474  37.906  -3.033                          
ATOM   1456  C   THR A 207     -22.956  39.050  -2.172                          
ATOM   1457  CB  THR A 207     -22.402  36.832  -3.217                          
ATOM   1458  HA  THR A 207     -24.327  37.474  -2.510                          
ATOM   1459  H   THR A 207     -23.361  38.147  -5.112                          
ATOM   1460  O   THR A 207     -23.124  39.036  -0.947                          
ATOM   1461  OG1 THR A 207     -22.945  35.737  -3.959                          
ATOM   1462  CG2 THR A 207     -21.893  36.330  -1.870                          
ATOM   1463  HB  THR A 207     -21.496  37.255  -3.650                          
ATOM   1464  HG1 THR A 207     -23.349  36.069  -4.812                          
ATOM   1465 1HG2 THR A 207     -21.166  35.534  -2.030                          
ATOM   1466 2HG2 THR A 207     -21.419  37.152  -1.332                          
ATOM   1467 3HG2 THR A 207     -22.729  35.947  -1.285                          
ATOM   1468  N   GLU A 208     -22.327  40.051  -2.791                          
ATOM   1469  CA  GLU A 208     -21.885  41.214  -2.027                          
ATOM   1470  C   GLU A 208     -23.064  42.071  -1.586                          
ATOM   1471  CB  GLU A 208     -20.898  42.051  -2.846                          
ATOM   1472  HA  GLU A 208     -21.375  40.810  -1.153                          
ATOM   1473  H   GLU A 208     -22.123  40.076  -3.770                          
ATOM   1474  O   GLU A 208     -23.038  42.648  -0.494                          
ATOM   1475  CG  GLU A 208     -19.510  41.416  -3.004                          
ATOM   1476  CD  GLU A 208     -18.559  42.257  -3.853                          
ATOM   1477  OE1 GLU A 208     -18.533  43.493  -3.679                          
ATOM   1478  OE2 GLU A 208     -17.838  41.678  -4.693                          
ATOM   1479 1HB  GLU A 208     -21.320  42.201  -3.839                          
ATOM   1480 2HB  GLU A 208     -20.777  43.015  -2.352                          
ATOM   1481 1HG  GLU A 208     -19.071  41.289  -2.015                          
ATOM   1482 2HG  GLU A 208     -19.627  40.441  -3.478                          
ATOM   1483  N   PHE A 209     -24.104  42.160  -2.417                          
ATOM   1484  CA  PHE A 209     -25.302  42.912  -2.054                          
ATOM   1485  C   PHE A 209     -25.992  42.290  -0.843                          
ATOM   1486  CB  PHE A 209     -26.251  42.972  -3.255                          
ATOM   1487  HA  PHE A 209     -24.986  43.925  -1.809                          
ATOM   1488  H   PHE A 209     -24.134  41.731  -3.320                          
ATOM   1489  O   PHE A 209     -26.180  42.947   0.188                          
ATOM   1490  CG  PHE A 209     -27.409  43.913  -3.076                          
ATOM   1491  CD1 PHE A 209     -27.180  45.241  -2.754                          
ATOM   1492  CE1 PHE A 209     -28.250  46.110  -2.588                          
ATOM   1493  CZ  PHE A 209     -29.545  45.650  -2.745                          
ATOM   1494  CD2 PHE A 209     -28.707  43.452  -3.233                          
ATOM   1495  CE2 PHE A 209     -29.776  44.321  -3.068                          
ATOM   1496 1HB  PHE A 209     -25.681  43.293  -4.126                          
ATOM   1497 2HB  PHE A 209     -26.647  41.971  -3.429                          
ATOM   1498  HD1 PHE A 209     -26.159  45.603  -2.630                          
ATOM   1499  HE1 PHE A 209     -28.070  47.155  -2.335                          
ATOM   1500  HZ  PHE A 209     -30.385  46.333  -2.615                          
ATOM   1501  HE2 PHE A 209     -30.797  43.958  -3.191                          
ATOM   1502  HD2 PHE A 209     -28.888  42.407  -3.486                          
ATOM   1503  N   VAL A 210     -26.370  41.015  -0.951                          
ATOM   1504  CA  VAL A 210     -27.005  40.267   0.128                          
ATOM   1505  C   VAL A 210     -26.342  38.893   0.195                          
ATOM   1506  CB  VAL A 210     -28.539  40.144  -0.079                          
ATOM   1507  HA  VAL A 210     -26.806  40.798   1.059                          
ATOM   1508  H   VAL A 210     -26.240  40.486  -1.790                          
ATOM   1509  O   VAL A 210     -26.003  38.295  -0.827                          
ATOM   1510  CG1 VAL A 210     -29.194  39.276   0.988                          
ATOM   1511  CG2 VAL A 210     -29.189  41.516  -0.082                          
ATOM   1512  HB  VAL A 210     -28.709  39.672  -1.046                          
ATOM   1513 1HG1 VAL A 210     -30.276  39.299   0.860                          
ATOM   1514 2HG1 VAL A 210     -28.838  38.251   0.890                          
ATOM   1515 3HG1 VAL A 210     -28.937  39.658   1.976                          
ATOM   1516 1HG2 VAL A 210     -30.264  41.408  -0.224                          
ATOM   1517 2HG2 VAL A 210     -28.996  42.012   0.869                          
ATOM   1518 3HG2 VAL A 210     -28.774  42.113  -0.894                          
ATOM   1519  N   ASP A 211     -26.123  38.414   1.417                          
ATOM   1520  CA  ASP A 211     -25.430  37.147   1.640                          
ATOM   1521  C   ASP A 211     -26.279  35.957   1.204                          
ATOM   1522  CB  ASP A 211     -25.047  36.997   3.115                          
ATOM   1523  CG  ASP A 211     -26.249  36.768   4.012                          
ATOM   1524  HA  ASP A 211     -24.501  37.225   1.076                          
ATOM   1525  H   ASP A 211     -26.413  38.882   2.251                          
ATOM   1526  O   ASP A 211     -27.500  36.062   1.096                          
ATOM   1527  OD1 ASP A 211     -27.306  37.392   3.779                          
ATOM   1528  OD2 ASP A 211     -26.136  35.961   4.955                          
ATOM   1529 1HB  ASP A 211     -24.371  36.149   3.215                          
ATOM   1530 2HB  ASP A 211     -24.540  37.907   3.438                          
ATOM   1531  N   LEU A 212     -25.572  34.848   0.972                          
ATOM   1532  CA  LEU A 212     -26.194  33.563   0.701                          
ATOM   1533  H   LEU A 212     -24.573  34.837   0.996                          
ATOM   1534  C   LEU A 212     -25.117  32.478   0.663                          
ATOM   1535  CB  LEU A 212     -27.040  33.635  -0.572                          
ATOM   1536  HA  LEU A 212     -26.872  33.348   1.527                          
ATOM   1537  O   LEU A 212     -24.203  32.534  -0.159                          
ATOM   1538  CG  LEU A 212     -28.147  32.587  -0.701                          
ATOM   1539  CD1 LEU A 212     -29.309  33.117  -1.544                          
ATOM   1540  CD2 LEU A 212     -27.594  31.271  -1.251                          
ATOM   1541 1HB  LEU A 212     -27.508  34.619  -0.607                          
ATOM   1542 2HB  LEU A 212     -26.371  33.520  -1.424                          
ATOM   1543  HG  LEU A 212     -28.540  32.380   0.294                          
ATOM   1544 1HD1 LEU A 212     -30.086  32.356  -1.612                          
ATOM   1545 2HD1 LEU A 212     -29.718  34.013  -1.076                          
ATOM   1546 3HD1 LEU A 212     -28.951  33.361  -2.544                          
ATOM   1547 1HD2 LEU A 212     -28.387  30.523  -1.271                          
ATOM   1548 2HD2 LEU A 212     -27.219  31.429  -2.263                          
ATOM   1549 3HD2 LEU A 212     -26.782  30.923  -0.613                          
TER
ATOM   1550  N   GLY A213      -25.180  31.486   1.560                          
ATOM   1551  CA  GLY A213      -26.404  31.017   2.183                          
ATOM   1552  H   GLY A213      -24.351  31.003   1.840                          
ATOM   1553  C   GLY A213      -26.552  31.483   3.617                          
ATOM   1554 1HA  GLY A213      -27.258  31.366   1.603                          
ATOM   1555 2HA  GLY A213      -26.424  29.928   2.157                          
ATOM   1556  O   GLY A213      -27.490  31.092   4.309                          
ATOM   1557  N   ASN A 214     -25.650  32.345   4.145                          
ATOM   1558  CA  ASN A 214     -24.203  32.133   4.198                          
ATOM   1559  H   ASN A 214     -25.958  33.200   4.561                          
ATOM   1560  C   ASN A 214     -23.940  30.748   4.773                          
ATOM   1561  CB  ASN A 214     -23.527  33.220   5.023                          
ATOM   1562  HA  ASN A 214     -23.861  32.228   3.167                          
ATOM   1563  O   ASN A 214     -23.821  30.561   5.984                          
ATOM   1564  CG  ASN A 214     -22.015  33.127   4.987                          
ATOM   1565  OD1 ASN A 214     -21.454  32.158   4.480                          
ATOM   1566  ND2 ASN A 214     -21.348  34.139   5.519                          
ATOM   1567 1HB  ASN A 214     -23.826  34.193   4.631                          
ATOM   1568 2HB  ASN A 214     -23.858  33.129   6.058                          
ATOM   1569 1HD2 ASN A 214     -20.348  34.133   5.522                          
ATOM   1570 2HD2 ASN A 214     -21.844  34.910   5.918                          
ATOM   1571  N   VAL A 215     -23.839  29.752   3.876                          
ATOM   1572  CA  VAL A 215     -23.323  28.432   4.234                          
ATOM   1573  H   VAL A 215     -24.104  29.854   2.917                          
ATOM   1574  C   VAL A 215     -21.963  28.185   3.597                          
ATOM   1575  CB  VAL A 215     -24.440  27.425   3.869                          
ATOM   1576  HA  VAL A 215     -23.214  28.404   5.318                          
ATOM   1577  O   VAL A 215     -21.344  27.140   3.837                          
ATOM   1578  CG1 VAL A 215     -24.013  25.964   4.004                          
ATOM   1579  CG2 VAL A 215     -25.673  27.684   4.721                          
ATOM   1580  HB  VAL A 215     -24.721  27.598   2.830                          
ATOM   1581 1HG1 VAL A 215     -24.863  25.316   3.789                          
ATOM   1582 2HG1 VAL A 215     -23.209  25.754   3.299                          
ATOM   1583 3HG1 VAL A 215     -23.664  25.780   5.020                          
ATOM   1584 1HG2 VAL A 215     -26.463  26.989   4.438                          
ATOM   1585 2HG2 VAL A 215     -25.424  27.543   5.773                          
ATOM   1586 3HG2 VAL A 215     -26.016  28.707   4.563                          
ATOM   1587  N   SER A 216     -21.450  29.152   2.838                          
ATOM   1588  CA  SER A 216     -20.209  29.133   2.065                          
ATOM   1589  C   SER A 216     -20.373  28.377   0.755                          
ATOM   1590  CB  SER A 216     -19.012  28.544   2.828                          
ATOM   1591  OG  SER A 216     -17.798  28.820   2.154                          
ATOM   1592  HA  SER A 216     -19.970  30.179   1.875                          
ATOM   1593  H   SER A 216     -21.933  30.023   2.750                          
ATOM   1594  O   SER A 216     -19.403  28.273   0.000                          
ATOM   1595 1HB  SER A 216     -18.976  28.971   3.830                          
ATOM   1596 2HB  SER A 216     -19.138  27.465   2.922                          
ATOM   1597  HG  SER A 216     -17.824  28.435   1.231                          
ATOM   1598  N   ALA A 217     -21.558  27.844   0.458                          
ATOM   1599  CA  ALA A 217     -21.700  27.020  -0.736                          
ATOM   1600  C   ALA A 217     -21.249  27.772  -1.976                          
ATOM   1601  CB  ALA A 217     -23.148  26.562  -0.890                          
ATOM   1602  HA  ALA A 217     -21.044  26.163  -0.582                          
ATOM   1603  H   ALA A 217     -22.389  27.964   1.000                          
ATOM   1604  O   ALA A 217     -20.586  27.196  -2.844                          
ATOM   1605 1HB  ALA A 217     -23.237  25.932  -1.775                          
ATOM   1606 2HB  ALA A 217     -23.445  25.994  -0.009                          
ATOM   1607 3HB  ALA A 217     -23.795  27.432  -0.997                          
ATOM   1608  N   LEU A 218     -21.583  29.058  -2.065                          
ATOM   1609  CA  LEU A 218     -21.325  29.828  -3.274                          
ATOM   1610  C   LEU A 218     -19.838  29.980  -3.547                          
ATOM   1611  CB  LEU A 218     -21.968  31.206  -3.152                          
ATOM   1612  HA  LEU A 218     -21.776  29.290  -4.107                          
ATOM   1613  H   LEU A 218     -22.024  29.570  -1.327                          
ATOM   1614  O   LEU A 218     -19.454  30.276  -4.683                          
ATOM   1615  CG  LEU A 218     -23.490  31.179  -3.072                          
ATOM   1616  CD1 LEU A 218     -24.077  32.529  -3.443                          
ATOM   1617  CD2 LEU A 218     -24.021  30.084  -3.975                          
ATOM   1618 1HB  LEU A 218     -21.586  31.683  -2.249                          
ATOM   1619 2HB  LEU A 218     -21.682  31.795  -4.023                          
ATOM   1620  HG  LEU A 218     -23.795  30.967  -2.047                          
ATOM   1621 1HD1 LEU A 218     -25.142  32.538  -3.213                          
ATOM   1622 2HD1 LEU A 218     -23.576  33.312  -2.873                          
ATOM   1623 3HD1 LEU A 218     -23.933  32.708  -4.508                          
ATOM   1624 1HD2 LEU A 218     -25.106  30.163  -4.043                          
ATOM   1625 2HD2 LEU A 218     -23.587  30.190  -4.970                          
ATOM   1626 3HD2 LEU A 218     -23.753  29.111  -3.564                          
ATOM   1627  N   ARG A 219     -18.997  29.793  -2.532                          
ATOM   1628  CA  ARG A 219     -17.559  29.897  -2.737                          
ATOM   1629  C   ARG A 219     -17.045  28.807  -3.665                          
ATOM   1630  CB  ARG A 219     -16.837  29.848  -1.387                          
ATOM   1631  HA  ARG A 219     -17.410  30.886  -3.172                          
ATOM   1632  H   ARG A 219     -19.280  29.577  -1.598                          
ATOM   1633  O   ARG A 219     -15.956  28.940  -4.235                          
ATOM   1634  CG  ARG A 219     -15.381  30.296  -1.449                          
ATOM   1635  CD  ARG A 219     -14.678  30.169  -0.109                          
ATOM   1636  NE  ARG A 219     -15.419  30.845   0.952                          
ATOM   1637  CZ  ARG A 219     -15.368  30.508   2.239                          
ATOM   1638  NH1 ARG A 219     -14.568  29.532   2.642                          
ATOM   1639  NH2 ARG A 219     -16.122  31.148   3.125                          
ATOM   1640 1HB  ARG A 219     -17.367  30.499  -0.691                          
ATOM   1641 2HB  ARG A 219     -16.866  28.823  -1.020                          
ATOM   1642 1HG  ARG A 219     -14.856  29.680  -2.179                          
ATOM   1643 2HG  ARG A 219     -15.348  31.339  -1.764                          
ATOM   1644 1HD  ARG A 219     -14.584  29.112   0.142                          
ATOM   1645 2HD  ARG A 219     -13.686  30.614  -0.187                          
ATOM   1646  HE  ARG A 219     -16.005  31.613   0.694                          
ATOM   1647 1HH1 ARG A 219     -14.547  29.269   3.606                          
ATOM   1648 2HH1 ARG A 219     -13.985  29.059   1.981                          
ATOM   1649 1HH2 ARG A 219     -16.073  30.902   4.093                          
ATOM   1650 2HH2 ARG A 219     -16.739  31.875   2.824                          
ATOM   1651  N   THR A 220     -17.806  27.728  -3.835                          
ATOM   1652  CA  THR A 220     -17.341  26.639  -4.682                          
ATOM   1653  C   THR A 220     -17.394  27.011  -6.156                          
ATOM   1654  CB  THR A 220     -18.169  25.389  -4.416                          
ATOM   1655  HA  THR A 220     -16.297  26.438  -4.440                          
ATOM   1656  H   THR A 220     -18.704  27.594  -3.416                          
ATOM   1657  O   THR A 220     -16.478  26.678  -6.914                          
ATOM   1658  OG1 THR A 220     -18.162  25.105  -3.015                          
ATOM   1659  CG2 THR A 220     -17.574  24.209  -5.158                          
ATOM   1660  HB  THR A 220     -19.167  25.486  -4.843                          
ATOM   1661  HG1 THR A 220     -17.223  25.101  -2.671                          
ATOM   1662 1HG2 THR A 220     -18.181  23.322  -4.976                          
ATOM   1663 2HG2 THR A 220     -17.556  24.424  -6.227                          
ATOM   1664 3HG2 THR A 220     -16.558  24.033  -4.805                          
ATOM   1665  N   PHE A 221     -18.443  27.717  -6.582                          
ATOM   1666  CA  PHE A 221     -18.590  28.075  -7.990                          
ATOM   1667  C   PHE A 221     -17.506  29.017  -8.486                          
ATOM   1668  CB  PHE A 221     -19.952  28.715  -8.241                          
ATOM   1669  HA  PHE A 221     -18.555  27.149  -8.564                          
ATOM   1670  H   PHE A 221     -19.178  28.040  -5.985                          
ATOM   1671  O   PHE A 221     -17.364  29.173  -9.703                          
ATOM   1672  CG  PHE A 221     -21.106  27.817  -7.930                          
ATOM   1673  CD1 PHE A 221     -21.590  27.736  -6.638                          
ATOM   1674  CE1 PHE A 221     -22.654  26.908  -6.351                          
ATOM   1675  CZ  PHE A 221     -23.236  26.161  -7.353                          
ATOM   1676  CD2 PHE A 221     -21.690  27.068  -8.936                          
ATOM   1677  CE2 PHE A 221     -22.751  26.242  -8.650                          
ATOM   1678 1HB  PHE A 221     -20.033  29.607  -7.620                          
ATOM   1679 2HB  PHE A 221     -20.010  28.999  -9.292                          
ATOM   1680  HD1 PHE A 221     -21.130  28.327  -5.845                          
ATOM   1681  HE1 PHE A 221     -23.035  26.844  -5.332                          
ATOM   1682  HZ  PHE A 221     -24.077  25.506  -7.127                          
ATOM   1683  HE2 PHE A 221     -23.211  25.651  -9.442                          
ATOM   1684  HD2 PHE A 221     -21.308  27.132  -9.955                          
ATOM   1685  N   ARG A 222     -16.743  29.647  -7.592                          
ATOM   1686  CA  ARG A 222     -15.718  30.586  -8.024                          
ATOM   1687  C   ARG A 222     -14.545  29.899  -8.697                          
ATOM   1688  CB  ARG A 222     -15.221  31.409  -6.837                          
ATOM   1689  HA  ARG A 222     -16.228  31.257  -8.714                          
ATOM   1690  H   ARG A 222     -16.817  29.524  -6.602                          
ATOM   1691  O   ARG A 222     -13.666  30.586  -9.219                          
ATOM   1692  CG  ARG A 222     -16.324  32.178  -6.128                          
ATOM   1693  CD  ARG A 222     -15.787  32.995  -4.967                          
ATOM   1694  NE  ARG A 222     -14.842  32.227  -4.164                          
ATOM   1695  CZ  ARG A 222     -13.733  32.732  -3.638                          
ATOM   1696  NH1 ARG A 222     -13.476  34.026  -3.750                          
ATOM   1697  NH2 ARG A 222     -12.878  31.946  -3.003                          
ATOM   1698 1HB  ARG A 222     -14.755  30.733  -6.120                          
ATOM   1699 2HB  ARG A 222     -14.480  32.122  -7.199                          
ATOM   1700 1HG  ARG A 222     -16.800  32.851  -6.842                          
ATOM   1701 2HG  ARG A 222     -17.061  31.470  -5.750                          
ATOM   1702 1HD  ARG A 222     -15.282  33.878  -5.358                          
ATOM   1703 2HD  ARG A 222     -16.620  33.303  -4.335                          
ATOM   1704  HE  ARG A 222     -15.042  31.260  -4.000                          
ATOM   1705 1HH1 ARG A 222     -12.635  34.404  -3.363                          
ATOM   1706 2HH1 ARG A 222     -14.122  34.625  -4.223                          
ATOM   1707 1HH2 ARG A 222     -12.055  32.334  -2.588                          
ATOM   1708 2HH2 ARG A 222     -13.054  30.963  -2.939                          
ATOM   1709  N   VAL A 223     -14.508  28.568  -8.695                          
ATOM   1710  CA  VAL A 223     -13.511  27.867  -9.486                          
ATOM   1711  C   VAL A 223     -13.818  27.982 -10.966                          
ATOM   1712  CB  VAL A 223     -13.426  26.400  -9.046                          
ATOM   1713  HA  VAL A 223     -12.547  28.336  -9.291                          
ATOM   1714  H   VAL A 223     -15.131  27.983  -8.175                          
ATOM   1715  O   VAL A 223     -12.921  27.841 -11.804                          
ATOM   1716  CG1 VAL A 223     -14.549  25.611  -9.660                          
ATOM   1717  CG2 VAL A 223     -12.103  25.822  -9.452                          
ATOM   1718  HB  VAL A 223     -13.546  26.368  -7.963                          
ATOM   1719 1HG1 VAL A 223     -14.503  24.580  -9.308                          
ATOM   1720 2HG1 VAL A 223     -15.503  26.051  -9.370                          
ATOM   1721 3HG1 VAL A 223     -14.455  25.630 -10.745                          
ATOM   1722 1HG2 VAL A 223     -12.048  24.781  -9.133                          
ATOM   1723 2HG2 VAL A 223     -12.000  25.876 -10.536                          
ATOM   1724 3HG2 VAL A 223     -11.299  26.389  -8.982                          
ATOM   1725  N   LEU A 224     -15.076  28.250 -11.323                          
ATOM   1726  CA  LEU A 224     -15.429  28.322 -12.735                          
ATOM   1727  C   LEU A 224     -14.765  29.502 -13.421                          
ATOM   1728  CB  LEU A 224     -16.950  28.384 -12.912                          
ATOM   1729  HA  LEU A 224     -15.076  27.405 -13.207                          
ATOM   1730  H   LEU A 224     -15.827  28.413 -10.683                          
ATOM   1731  O   LEU A 224     -14.769  29.567 -14.653                          
ATOM   1732  CG  LEU A 224     -17.860  27.258 -12.412                          
ATOM   1733  CD1 LEU A 224     -19.315  27.688 -12.397                          
ATOM   1734  CD2 LEU A 224     -17.691  26.028 -13.272                          
ATOM   1735 1HB  LEU A 224     -17.282  29.293 -12.410                          
ATOM   1736 2HB  LEU A 224     -17.132  28.473 -13.983                          
ATOM   1737  HG  LEU A 224     -17.573  27.011 -11.390                          
ATOM   1738 1HD1 LEU A 224     -19.906  26.953 -11.850                          
ATOM   1739 2HD1 LEU A 224     -19.402  28.659 -11.909                          
ATOM   1740 3HD1 LEU A 224     -19.683  27.761 -13.420                          
ATOM   1741 1HD2 LEU A 224     -18.364  25.245 -12.922                          
ATOM   1742 2HD2 LEU A 224     -17.927  26.273 -14.308                          
ATOM   1743 3HD2 LEU A 224     -16.661  25.677 -13.208                          
ATOM   1744  N   ARG A 225     -14.178  30.422 -12.654                          
ATOM   1745  CA  ARG A 225     -13.321  31.429 -13.261                          
ATOM   1746  C   ARG A 225     -12.138  30.780 -13.950                          
ATOM   1747  CB  ARG A 225     -12.827  32.416 -12.212                          
ATOM   1748  HA  ARG A 225     -13.961  31.942 -13.980                          
ATOM   1749  H   ARG A 225     -14.277  30.484 -11.661                          
ATOM   1750  O   ARG A 225     -11.741  31.208 -15.038                          
ATOM   1751  CG  ARG A 225     -13.817  33.495 -11.839                          
ATOM   1752  CD  ARG A 225     -13.333  34.227 -10.601                          
ATOM   1753  NE  ARG A 225     -14.095  35.433 -10.292                          
ATOM   1754  CZ  ARG A 225     -13.931  36.139  -9.181                          
ATOM   1755  NH1 ARG A 225     -13.073  35.728  -8.259                          
ATOM   1756  NH2 ARG A 225     -14.622  37.252  -8.985                          
ATOM   1757 1HB  ARG A 225     -12.581  31.856 -11.309                          
ATOM   1758 2HB  ARG A 225     -11.929  32.899 -12.597                          
ATOM   1759 1HG  ARG A 225     -13.910  34.202 -12.664                          
ATOM   1760 2HG  ARG A 225     -14.788  33.043 -11.637                          
ATOM   1761 1HD  ARG A 225     -13.405  33.548  -9.751                          
ATOM   1762 2HD  ARG A 225     -12.291  34.508 -10.753                          
ATOM   1763  HE  ARG A 225     -14.778  35.743 -10.954                          
ATOM   1764 1HH1 ARG A 225     -12.944  36.262  -7.424                          
ATOM   1765 2HH1 ARG A 225     -12.555  34.884  -8.399                          
ATOM   1766 1HH2 ARG A 225     -14.501  37.774  -8.141                          
ATOM   1767 2HH2 ARG A 225     -15.265  37.570  -9.682                          
ATOM   1768  N   ALA A 226     -11.566  29.745 -13.338                          
ATOM   1769  CA  ALA A 226     -10.494  29.013 -13.991                          
ATOM   1770  C   ALA A 226     -11.005  28.229 -15.187                          
ATOM   1771  CB  ALA A 226      -9.807  28.085 -12.994                          
ATOM   1772  HA  ALA A 226      -9.799  29.775 -14.345                          
ATOM   1773  H   ALA A 226     -11.820  29.412 -12.429                          
ATOM   1774  O   ALA A 226     -10.278  28.060 -16.167                          
ATOM   1775 1HB  ALA A 226      -9.013  27.533 -13.499                          
ATOM   1776 2HB  ALA A 226      -9.380  28.674 -12.183                          
ATOM   1777 3HB  ALA A 226     -10.536  27.383 -12.589                          
ATOM   1778  N   LEU A 227     -12.256  27.765 -15.139                          
ATOM   1779  CA  LEU A 227     -12.757  26.924 -16.222                          
ATOM   1780  C   LEU A 227     -12.842  27.672 -17.542                          
ATOM   1781  CB  LEU A 227     -14.124  26.346 -15.875                          
ATOM   1782  HA  LEU A 227     -12.061  26.094 -16.340                          
ATOM   1783  H   LEU A 227     -12.905  27.949 -14.401                          
ATOM   1784  O   LEU A 227     -12.818  27.048 -18.606                          
ATOM   1785  CG  LEU A 227     -14.794  25.463 -16.911                          
ATOM   1786  CD1 LEU A 227     -13.959  24.218 -17.152                          
ATOM   1787  CD2 LEU A 227     -16.176  25.104 -16.411                          
ATOM   1788 1HB  LEU A 227     -14.007  25.754 -14.967                          
ATOM   1789 2HB  LEU A 227     -14.792  27.184 -15.678                          
ATOM   1790  HG  LEU A 227     -14.885  25.990 -17.861                          
ATOM   1791 1HD1 LEU A 227     -14.464  23.576 -17.874                          
ATOM   1792 2HD1 LEU A 227     -12.983  24.505 -17.542                          
ATOM   1793 3HD1 LEU A 227     -13.831  23.679 -16.214                          
ATOM   1794 1HD2 LEU A 227     -16.646  24.409 -17.107                          
ATOM   1795 2HD2 LEU A 227     -16.097  24.637 -15.429                          
ATOM   1796 3HD2 LEU A 227     -16.782  26.007 -16.335                          
ATOM   1797  N   LYS A 228     -12.962  29.000 -17.503                          
ATOM   1798  CA  LYS A 228     -12.995  29.751 -18.749                          
ATOM   1799  C   LYS A 228     -11.736  29.530 -19.572                          
ATOM   1800  CB  LYS A 228     -13.163  31.238 -18.470                          
ATOM   1801  HA  LYS A 228     -13.850  29.395 -19.323                          
ATOM   1802  H   LYS A 228     -13.033  29.544 -16.667                          
ATOM   1803  O   LYS A 228     -11.789  29.623 -20.804                          
ATOM   1804  CG  LYS A 228     -14.549  31.674 -18.075                          
ATOM   1805  CD  LYS A 228     -14.498  33.111 -17.594                          
ATOM   1806  CE  LYS A 228     -13.629  33.946 -18.520                          
ATOM   1807  NZ  LYS A 228     -13.801  35.400 -18.302                          
ATOM   1808 1HB  LYS A 228     -12.484  31.507 -17.661                          
ATOM   1809 2HB  LYS A 228     -12.886  31.782 -19.373                          
ATOM   1810 1HG  LYS A 228     -15.214  31.600 -18.935                          
ATOM   1811 2HG  LYS A 228     -14.918  31.034 -17.273                          
ATOM   1812 1HD  LYS A 228     -15.507  33.522 -17.581                          
ATOM   1813 2HD  LYS A 228     -14.081  33.139 -16.587                          
ATOM   1814 1HE  LYS A 228     -12.585  33.688 -18.346                          
ATOM   1815 2HE  LYS A 228     -13.894  33.713 -19.551                          
ATOM   1816 1HZ  LYS A 228     -13.235  35.911 -18.970                          
ATOM   1817 2HZ  LYS A 228     -14.777  35.647 -18.427                          
ATOM   1818 3HZ  LYS A 228     -13.511  35.637 -17.360                          
ATOM   1819  N   THR A 229     -10.606  29.236 -18.912                          
ATOM   1820  CA  THR A 229      -9.337  29.109 -19.619                          
ATOM   1821  C   THR A 229      -9.435  28.082 -20.736                          
ATOM   1822  CB  THR A 229      -8.226  28.702 -18.658                          
ATOM   1823  HA  THR A 229      -9.106  30.067 -20.086                          
ATOM   1824  H   THR A 229     -10.556  29.089 -17.924                          
ATOM   1825  O   THR A 229      -8.742  28.198 -21.752                          
ATOM   1826  OG1 THR A 229      -8.084  29.699 -17.642                          
ATOM   1827  CG2 THR A 229      -6.913  28.559 -19.398                          
ATOM   1828  HB  THR A 229      -8.394  27.696 -18.272                          
ATOM   1829  HG1 THR A 229      -8.048  30.608 -18.058                          
ATOM   1830 1HG2 THR A 229      -6.109  28.389 -18.682                          
ATOM   1831 2HG2 THR A 229      -6.973  27.715 -20.084                          
ATOM   1832 3HG2 THR A 229      -6.712  29.471 -19.960                          
ATOM   1833  N   ILE A 230     -10.287  27.074 -20.563                          
ATOM   1834  CA  ILE A 230     -10.434  26.053 -21.588                          
ATOM   1835  C   ILE A 230     -11.124  26.627 -22.816                          
ATOM   1836  CB  ILE A 230     -11.186  24.837 -21.020                          
ATOM   1837  HA  ILE A 230      -9.433  25.731 -21.874                          
ATOM   1838  H   ILE A 230     -10.861  26.951 -19.753                          
ATOM   1839  O   ILE A 230     -10.648  26.462 -23.944                          
ATOM   1840  CG1 ILE A 230     -10.344  24.156 -19.936                          
ATOM   1841  CD1 ILE A 230     -10.977  22.921 -19.330                          
ATOM   1842  CG2 ILE A 230     -11.536  23.861 -22.122                          
ATOM   1843  HB  ILE A 230     -12.099  25.192 -20.543                          
ATOM   1844 1HG1 ILE A 230      -9.390  23.866 -20.378                          
ATOM   1845 2HG1 ILE A 230     -10.170  24.877 -19.137                          
ATOM   1846 1HD1 ILE A 230     -10.353  22.556 -18.514                          
ATOM   1847 2HD1 ILE A 230     -11.966  23.171 -18.947                          
ATOM   1848 3HD1 ILE A 230     -11.068  22.147 -20.092                          
ATOM   1849 1HG2 ILE A 230     -12.223  23.108 -21.735                          
ATOM   1850 2HG2 ILE A 230     -12.010  24.396 -22.944                          
ATOM   1851 3HG3 ILE A 230     -10.629  23.375 -22.479                          
ATOM   1852  N   SER A 231     -12.245  27.319 -22.624                          
ATOM   1853  CA  SER A 231     -13.077  27.691 -23.761                          
ATOM   1854  C   SER A 231     -12.627  28.973 -24.442                          
ATOM   1855  CB  SER A 231     -14.536  27.834 -23.338                          
ATOM   1856  OG  SER A 231     -14.660  28.826 -22.338                          
ATOM   1857  HA  SER A 231     -13.016  26.850 -24.451                          
ATOM   1858  H   SER A 231     -12.581  27.620 -21.731                          
ATOM   1859  O   SER A 231     -13.070  29.243 -25.563                          
ATOM   1860 1HB  SER A 231     -15.139  28.113 -24.202                          
ATOM   1861 2HB  SER A 231     -14.896  26.881 -22.949                          
ATOM   1862  HG  SER A 231     -14.112  29.627 -22.581                          
ATOM   1863  N   VAL A 232     -11.784  29.785 -23.799                          
ATOM   1864  CA  VAL A 232     -11.288  30.961 -24.505                          
ATOM   1865  C   VAL A 232     -10.228  30.556 -25.515                          
ATOM   1866  CB  VAL A 232     -10.758  32.020 -23.523                          
ATOM   1867  HA  VAL A 232     -12.129  31.404 -25.038                          
ATOM   1868  H   VAL A 232     -11.455  29.661 -22.863                          
ATOM   1869  O   VAL A 232     -10.023  31.244 -26.520                          
ATOM   1870  CG1 VAL A 232     -10.085  33.148 -24.276                          
ATOM   1871  CG2 VAL A 232     -11.870  32.547 -22.649                          
ATOM   1872  HB  VAL A 232     -10.008  31.545 -22.891                          
ATOM   1873 1HG1 VAL A 232      -9.801  33.934 -23.575                          
ATOM   1874 2HG1 VAL A 232      -9.194  32.769 -24.777                          
ATOM   1875 3HG1 VAL A 232     -10.774  33.553 -25.016                          
ATOM   1876 1HG2 VAL A 232     -11.501  33.384 -22.056                          
ATOM   1877 2HG2 VAL A 232     -12.697  32.882 -23.275                          
ATOM   1878 3HG2 VAL A 232     -12.216  31.755 -21.984                          
TER
ATOM   1879  N   ILE A233       -9.551  29.439 -25.281                          
ATOM   1880  CA  ILE A233       -8.575  28.918 -26.228                          
ATOM   1881  C   ILE A233       -9.272  28.024 -27.240                          
ATOM   1882  CB  ILE A233       -7.457  28.163 -25.491                          
ATOM   1883  HA  ILE A233       -8.146  29.769 -26.756                          
ATOM   1884  H   ILE A233       -9.664  28.889 -24.454                          
ATOM   1885  O   ILE A233      -10.069  27.151 -26.884                          
ATOM   1886  CG1 ILE A233       -6.590  29.145 -24.707                          
ATOM   1887  CD1 ILE A233       -5.776  28.484 -23.616                          
ATOM   1888  CG2 ILE A233       -6.608  27.394 -26.474                          
ATOM   1889  HB  ILE A233       -7.918  27.491 -24.767                          
ATOM   1890 1HG1 ILE A233       -5.907  29.634 -25.401                          
ATOM   1891 2HG1 ILE A233       -7.240  29.892 -24.250                          
ATOM   1892 1HD1 ILE A233       -5.238  29.246 -23.052                          
ATOM   1893 2HD1 ILE A233       -6.441  27.938 -22.947                          
ATOM   1894 3HD1 ILE A233       -5.062  27.792 -24.064                          
ATOM   1895 1HG2 ILE A233       -5.671  27.105 -25.997                          
ATOM   1896 2HG2 ILE A233       -7.143  26.500 -26.795                          
ATOM   1897 3HG3 ILE A233       -6.396  28.021 -27.340                          
ATOM   1898  N   SER A 234      -8.944  28.232 -28.516                          
ATOM   1899  CA  SER A 234      -9.713  27.644 -29.607                          
ATOM   1900  C   SER A 234      -9.474  26.147 -29.750                          
ATOM   1901  CB  SER A 234      -9.382  28.366 -30.912                          
ATOM   1902  OG  SER A 234      -7.994  28.650 -31.000                          
ATOM   1903  HA  SER A 234     -10.757  27.843 -29.363                          
ATOM   1904  H   SER A 234      -8.167  28.791 -28.806                          
ATOM   1905  O   SER A 234     -10.276  25.458 -30.390                          
ATOM   1906 1HB  SER A 234      -9.678  27.742 -31.756                          
ATOM   1907 2HB  SER A 234      -9.947  29.297 -30.966                          
ATOM   1908  HG  SER A 234      -7.516  27.890 -31.441                          
ATOM   1909  N   GLY A 235      -8.395  25.624 -29.175                          
ATOM   1910  CA  GLY A 235      -7.925  24.306 -29.559                          
ATOM   1911  C   GLY A 235      -8.062  23.236 -28.495                          
ATOM   1912  H   GLY A 235      -7.854  26.081 -28.468                          
ATOM   1913 1HA  GLY A 235      -8.474  23.987 -30.446                          
ATOM   1914 2HA  GLY A 235      -6.875  24.381 -29.844                          
ATOM   1915  O   GLY A 235      -8.222  22.052 -28.811                          
TER
ATOM   1916  N   LEU A236       -7.990  23.641 -27.226                          
ATOM   1917  CA  LEU A236       -8.193  22.694 -26.136                          
ATOM   1918  C   LEU A236       -9.549  22.008 -26.240                          
ATOM   1919  CB  LEU A236       -8.038  23.406 -24.795                          
ATOM   1920  HA  LEU A236       -7.415  21.934 -26.214                          
ATOM   1921  H   LEU A236       -7.801  24.581 -26.945                          
ATOM   1922  O   LEU A236       -9.661  20.800 -26.002                          
ATOM   1923  CG  LEU A236       -6.733  24.134 -24.501                          
ATOM   1924  CD1 LEU A236       -6.840  24.762 -23.145                          
ATOM   1925  CD2 LEU A236       -5.594  23.153 -24.514                          
ATOM   1926 1HB  LEU A236       -8.838  24.143 -24.730                          
ATOM   1927 2HB  LEU A236       -8.169  22.656 -24.016                          
ATOM   1928  HG  LEU A236       -6.540  24.904 -25.248                          
ATOM   1929 1HD1 LEU A236       -5.907  25.275 -22.908                          
ATOM   1930 2HD1 LEU A236       -7.660  25.479 -23.140                          
ATOM   1931 3HD1 LEU A236       -7.028  23.988 -22.400                          
ATOM   1932 1HD2 LEU A236       -4.655  23.684 -24.355                          
ATOM   1933 2HD2 LEU A236       -5.736  22.420 -23.720                          
ATOM   1934 3HD2 LEU A236       -5.564  22.643 -25.477                          
ATOM   1935  N   LYS A 237     -10.594  22.761 -26.595                          
ATOM   1936  CA  LYS A 237     -11.907  22.144 -26.748                          
ATOM   1937  C   LYS A 237     -11.860  21.028 -27.779                          
ATOM   1938  CB  LYS A 237     -12.958  23.190 -27.125                          
ATOM   1939  HA  LYS A 237     -12.179  21.713 -25.784                          
ATOM   1940  H   LYS A 237     -10.556  23.745 -26.772                          
ATOM   1941  O   LYS A 237     -12.510  19.991 -27.614                          
ATOM   1942  CG  LYS A 237     -12.637  24.027 -28.350                          
ATOM   1943  CD  LYS A 237     -13.693  25.110 -28.542                          
ATOM   1944  CE  LYS A 237     -13.578  26.223 -27.514                          
ATOM   1945  NZ  LYS A 237     -14.584  27.291 -27.704                          
ATOM   1946 1HB  LYS A 237     -13.898  22.670 -27.310                          
ATOM   1947 2HB  LYS A 237     -13.078  23.866 -26.278                          
ATOM   1948 1HG  LYS A 237     -11.661  24.495 -28.220                          
ATOM   1949 2HG  LYS A 237     -12.617  23.384 -29.229                          
ATOM   1950 1HD  LYS A 237     -13.577  25.540 -29.537                          
ATOM   1951 2HD  LYS A 237     -14.680  24.656 -28.456                          
ATOM   1952 1HE  LYS A 237     -13.710  25.794 -26.520                          
ATOM   1953 2HE  LYS A 237     -12.584  26.665 -27.589                          
ATOM   1954 1HZ  LYS A 237     -14.461  28.003 -26.993                          
ATOM   1955 2HZ  LYS A 237     -14.467  27.707 -28.622                          
ATOM   1956 3HZ  LYS A 237     -15.515  26.896 -27.629                          
ATOM   1957  N   THR A 238     -11.056  21.205 -28.827                          
ATOM   1958  CA  THR A 238     -10.977  20.193 -29.870                          
ATOM   1959  C   THR A 238     -10.303  18.931 -29.355                          
ATOM   1960  CB  THR A 238     -10.210  20.738 -31.067                          
ATOM   1961  HA  THR A 238     -11.991  19.919 -30.160                          
ATOM   1962  H   THR A 238     -10.477  22.009 -28.967                          
ATOM   1963  O   THR A 238     -10.667  17.815 -29.744                          
ATOM   1964  OG1 THR A 238     -10.786  21.985 -31.463                          
ATOM   1965  CG2 THR A 238     -10.327  19.773 -32.228                          
ATOM   1966  HB  THR A 238      -9.142  20.791 -30.854                          
ATOM   1967  HG1 THR A 238     -11.385  21.850 -32.252                          
ATOM   1968 1HG2 THR A 238      -9.693  20.112 -33.048                          
ATOM   1969 2HG2 THR A 238     -10.009  18.780 -31.909                          
ATOM   1970 3HG2 THR A 238     -11.363  19.733 -32.564                          
ATOM   1971  N   ILE A 239      -9.326  19.086 -28.464                          
ATOM   1972  CA  ILE A 239      -8.608  17.920 -27.966                          
ATOM   1973  C   ILE A 239      -9.519  17.055 -27.110                          
ATOM   1974  CB  ILE A 239      -7.349  18.349 -27.201                          
ATOM   1975  HA  ILE A 239      -8.292  17.337 -28.831                          
ATOM   1976  H   ILE A 239      -9.029  19.965 -28.091                          
ATOM   1977  O   ILE A 239      -9.553  15.828 -27.264                          
ATOM   1978  CG1 ILE A 239      -6.221  18.659 -28.183                          
ATOM   1979  CD1 ILE A 239      -4.956  19.164 -27.521                          
ATOM   1980  CG2 ILE A 239      -6.916  17.260 -26.247                          
ATOM   1981  HB  ILE A 239      -7.572  19.272 -26.666                          
ATOM   1982 1HG1 ILE A 239      -5.982  17.747 -28.731                          
ATOM   1983 2HG1 ILE A 239      -6.572  19.420 -28.880                          
ATOM   1984 1HD1 ILE A 239      -4.267  19.527 -28.283                          
ATOM   1985 2HD1 ILE A 239      -5.203  19.977 -26.837                          
ATOM   1986 3HD1 ILE A 239      -4.487  18.352 -26.965                          
ATOM   1987 1HG2 ILE A 239      -5.991  17.557 -25.753                          
ATOM   1988 2HG2 ILE A 239      -7.693  17.102 -25.500                          
ATOM   1989 3HG3 ILE A 239      -6.751  16.336 -26.802                          
ATOM   1990  N   VAL A 240     -10.282  17.668 -26.203                          
ATOM   1991  CA  VAL A 240     -11.219  16.869 -25.421                          
ATOM   1992  C   VAL A 240     -12.384  16.402 -26.280                          
ATOM   1993  CB  VAL A 240     -11.699  17.635 -24.181                          
ATOM   1994  HA  VAL A 240     -10.681  15.995 -25.055                          
ATOM   1995  H   VAL A 240     -10.270  18.648 -26.005                          
ATOM   1996  O   VAL A 240     -13.039  15.407 -25.956                          
ATOM   1997  CG1 VAL A 240     -10.520  18.027 -23.329                          
ATOM   1998  CG2 VAL A 240     -12.476  18.853 -24.593                          
ATOM   1999  HB  VAL A 240     -12.327  16.963 -23.595                          
ATOM   2000 1HG1 VAL A 240     -10.876  18.423 -22.377                          
ATOM   2001 2HG1 VAL A 240      -9.896  17.152 -23.148                          
ATOM   2002 3HG1 VAL A 240      -9.937  18.790 -23.844                          
ATOM   2003 1HG2 VAL A 240     -12.771  19.414 -23.706                          
ATOM   2004 2HG2 VAL A 240     -11.855  19.483 -25.231                          
ATOM   2005 3HG2 VAL A 240     -13.367  18.547 -25.143                          
ATOM   2006  N   GLY A 241     -12.667  17.092 -27.388                          
ATOM   2007  CA  GLY A 241     -13.659  16.574 -28.309                          
ATOM   2008  C   GLY A 241     -13.245  15.238 -28.880                          
ATOM   2009  H   GLY A 241     -12.244  17.960 -27.648                          
ATOM   2010 1HA  GLY A 241     -14.614  16.470 -27.794                          
ATOM   2011 2HA  GLY A 241     -13.809  17.286 -29.120                          
ATOM   2012  O   GLY A 241     -14.090  14.378 -29.142                          
ATOM   2013  N   ALA A 242     -11.942  15.042 -29.072                          
ATOM   2014  CA  ALA A 242     -11.460  13.780 -29.612                          
ATOM   2015  C   ALA A 242     -11.554  12.654 -28.589                          
ATOM   2016  CB  ALA A 242     -10.024  13.934 -30.105                          
ATOM   2017  HA  ALA A 242     -12.129  13.554 -30.443                          
ATOM   2018  H   ALA A 242     -11.233  15.717 -28.869                          
ATOM   2019  O   ALA A 242     -11.715  11.489 -28.971                          
ATOM   2020 1HB  ALA A 242      -9.692  13.000 -30.557                          
ATOM   2021 2HB  ALA A 242      -9.978  14.732 -30.847                          
ATOM   2022 3HB  ALA A 242      -9.376  14.182 -29.265                          
ATOM   2023  N   LEU A 243     -11.467  12.974 -27.296                          
ATOM   2024  CA  LEU A 243     -11.452  11.922 -26.284                          
ATOM   2025  C   LEU A 243     -12.811  11.243 -26.166                          
ATOM   2026  CB  LEU A 243     -11.015  12.479 -24.934                          
ATOM   2027  HA  LEU A 243     -10.720  11.178 -26.597                          
ATOM   2028  H   LEU A 243     -11.408  13.909 -26.944                          
ATOM   2029  O   LEU A 243     -12.886  10.017 -26.027                          
ATOM   2030  CG  LEU A 243      -9.682  13.233 -24.908                          
ATOM   2031  CD1 LEU A 243      -9.433  13.760 -23.524                          
ATOM   2032  CD2 LEU A 243      -8.515  12.347 -25.301                          
ATOM   2033 1HB  LEU A 243     -11.790  13.165 -24.591                          
ATOM   2034 2HB  LEU A 243     -10.936  11.643 -24.239                          
ATOM   2035  HG  LEU A 243      -9.745  14.054 -25.622                          
ATOM   2036 1HD1 LEU A 243      -8.482  14.292 -23.504                          
ATOM   2037 2HD1 LEU A 243     -10.236  14.442 -23.245                          
ATOM   2038 3HD1 LEU A 243      -9.399  12.930 -22.819                          
ATOM   2039 1HD2 LEU A 243      -7.583  12.897 -25.176                          
ATOM   2040 2HD2 LEU A 243      -8.502  11.460 -24.667                          
ATOM   2041 3HD2 LEU A 243      -8.622  12.047 -26.344                          
ATOM   2042  N   ILE A 244     -13.897  12.021 -26.220                          
ATOM   2043  CA  ILE A 244     -15.242  11.463 -26.073                          
ATOM   2044  C   ILE A 244     -15.559  10.469 -27.171                          
ATOM   2045  CB  ILE A 244     -16.300  12.579 -26.066                          
ATOM   2046  HA  ILE A 244     -15.276  10.942 -25.116                          
ATOM   2047  H   ILE A 244     -13.866  13.010 -26.361                          
ATOM   2048  O   ILE A 244     -16.386   9.573 -26.984                          
ATOM   2049  CG1 ILE A 244     -15.965  13.603 -24.985                          
ATOM   2050  CD1 ILE A 244     -16.771  14.867 -25.065                          
ATOM   2051  CG2 ILE A 244     -17.673  12.002 -25.824                          
ATOM   2052  HB  ILE A 244     -16.256  13.097 -27.024                          
ATOM   2053 1HG1 ILE A 244     -16.144  13.144 -24.012                          
ATOM   2054 2HG1 ILE A 244     -14.911  13.863 -25.075                          
ATOM   2055 1HD1 ILE A 244     -16.421  15.570 -24.308                          
ATOM   2056 2HD1 ILE A 244     -16.656  15.310 -26.054                          
ATOM   2057 3HD1 ILE A 244     -17.823  14.639 -24.890                          
ATOM   2058 1HG2 ILE A 244     -18.406  12.808 -25.795                          
ATOM   2059 2HG2 ILE A 244     -17.923  11.311 -26.629                          
ATOM   2060 3HG3 ILE A 244     -17.681  11.470 -24.873                          
ATOM   2061  N   GLN A 245     -14.916  10.610 -28.327                          
ATOM   2062  CA  GLN A 245     -15.207   9.733 -29.445                          
ATOM   2063  C   GLN A 245     -14.834   8.300 -29.115                          
ATOM   2064  CB  GLN A 245     -14.476  10.243 -30.683                          
ATOM   2065  HA  GLN A 245     -16.283   9.809 -29.600                          
ATOM   2066  H   GLN A 245     -14.215  11.301 -28.500                          
ATOM   2067  O   GLN A 245     -15.544   7.361 -29.487                          
ATOM   2068  CG  GLN A 245     -14.879  11.678 -31.016                          
ATOM   2069  CD  GLN A 245     -15.675  11.801 -32.292                          
ATOM   2070  OE1 GLN A 245     -16.511  10.955 -32.597                          
ATOM   2071  NE2 GLN A 245     -15.410  12.853 -33.053                          
ATOM   2072 1HB  GLN A 245     -13.402  10.210 -30.500                          
ATOM   2073 2HB  GLN A 245     -14.720   9.601 -31.529                          
ATOM   2074 1HG  GLN A 245     -15.482  12.067 -30.195                          
ATOM   2075 2HG  GLN A 245     -13.974  12.276 -31.117                          
ATOM   2076 1HE2 GLN A 245     -15.921  13.000 -33.899                          
ATOM   2077 2HE2 GLN A 245     -14.699  13.501 -32.779                          
ATOM   2078  N   SER A 246     -13.738   8.114 -28.378                          
ATOM   2079  CA  SER A 246     -13.409   6.783 -27.884                          
ATOM   2080  C   SER A 246     -14.480   6.249 -26.939                          
ATOM   2081  CB  SER A 246     -12.045   6.807 -27.192                          
ATOM   2082  OG  SER A 246     -11.638   5.502 -26.820                          
ATOM   2083  HA  SER A 246     -13.334   6.156 -28.772                          
ATOM   2084  H   SER A 246     -13.096   8.837 -28.124                          
ATOM   2085  O   SER A 246     -14.823   5.061 -26.996                          
ATOM   2086 1HB  SER A 246     -11.304   7.239 -27.864                          
ATOM   2087 2HB  SER A 246     -12.099   7.436 -26.304                          
ATOM   2088  HG  SER A 246     -12.336   5.077 -26.244                          
ATOM   2089  N   VAL A 247     -15.037   7.103 -26.081                          
ATOM   2090  CA  VAL A 247     -15.980   6.614 -25.083                          
ATOM   2091  C   VAL A 247     -17.267   6.113 -25.736                          
ATOM   2092  CB  VAL A 247     -16.251   7.714 -24.048                          
ATOM   2093  HA  VAL A 247     -15.505   5.783 -24.561                          
ATOM   2094  H   VAL A 247     -14.860   8.087 -26.060                          
ATOM   2095  O   VAL A 247     -17.968   5.265 -25.172                          
ATOM   2096  CG1 VAL A 247     -17.478   7.387 -23.228                          
ATOM   2097  CG2 VAL A 247     -15.051   7.861 -23.159                          
ATOM   2098  HB  VAL A 247     -16.446   8.641 -24.587                          
ATOM   2099 1HG1 VAL A 247     -17.607   8.141 -22.450                          
ATOM   2100 2HG1 VAL A 247     -18.356   7.378 -23.874                          
ATOM   2101 3HG1 VAL A 247     -17.357   6.407 -22.767                          
ATOM   2102 1HG2 VAL A 247     -15.248   8.622 -22.404                          
ATOM   2103 2HG2 VAL A 247     -14.843   6.909 -22.669                          
ATOM   2104 3HG2 VAL A 247     -14.189   8.157 -23.757                          
ATOM   2105  N   LYS A 248     -17.593   6.605 -26.931                          
ATOM   2106  CA  LYS A 248     -18.778   6.110 -27.618                          
ATOM   2107  C   LYS A 248     -18.590   4.674 -28.087                          
ATOM   2108  CB  LYS A 248     -19.123   7.020 -28.792                          
ATOM   2109  HA  LYS A 248     -19.603   6.136 -26.907                          
ATOM   2110  H   LYS A 248     -17.076   7.311 -27.417                          
ATOM   2111  O   LYS A 248     -19.522   3.867 -27.998                          
ATOM   2112  CG  LYS A 248     -19.616   8.389 -28.368                          
ATOM   2113  CD  LYS A 248     -20.067   9.196 -29.571                          
ATOM   2114  CE  LYS A 248     -20.511  10.588 -29.169                          
ATOM   2115  NZ  LYS A 248     -19.412  11.573 -29.351                          
ATOM   2116 1HB  LYS A 248     -18.231   7.148 -29.404                          
ATOM   2117 2HB  LYS A 248     -19.903   6.540 -29.383                          
ATOM   2118 1HG  LYS A 248     -20.454   8.271 -27.682                          
ATOM   2119 2HG  LYS A 248     -18.807   8.920 -27.865                          
ATOM   2120 1HD  LYS A 248     -19.239   9.277 -30.275                          
ATOM   2121 2HD  LYS A 248     -20.901   8.682 -30.049                          
ATOM   2122 1HE  LYS A 248     -21.359  10.883 -29.787                          
ATOM   2123 2HE  LYS A 248     -20.810  10.577 -28.121                          
ATOM   2124 1HZ  LYS A 248     -19.726  12.489 -29.051                          
ATOM   2125 2HZ  LYS A 248     -18.611  11.292 -28.796                          
ATOM   2126 3HZ  LYS A 248     -19.149  11.609 -30.330                          
ATOM   2127  N   LYS A 249     -17.403   4.338 -28.590                          
ATOM   2128  CA  LYS A 249     -17.123   2.954 -28.946                          
ATOM   2129  C   LYS A 249     -17.101   2.050 -27.726                          
ATOM   2130  CB  LYS A 249     -15.787   2.856 -29.680                          
ATOM   2131  HA  LYS A 249     -17.920   2.620 -29.610                          
ATOM   2132  H   LYS A 249     -16.655   4.982 -28.753                          
ATOM   2133  O   LYS A 249     -17.435   0.867 -27.836                          
ATOM   2134  CG  LYS A 249     -15.646   3.801 -30.857                          
ATOM   2135  CD  LYS A 249     -14.239   3.766 -31.414                          
ATOM   2136  CE  LYS A 249     -14.222   3.462 -32.900                          
ATOM   2137  NZ  LYS A 249     -14.055   4.694 -33.723                          
ATOM   2138 1HB  LYS A 249     -14.990   3.077 -28.969                          
ATOM   2139 2HB  LYS A 249     -15.674   1.836 -30.047                          
ATOM   2140 1HG  LYS A 249     -16.346   3.504 -31.638                          
ATOM   2141 2HG  LYS A 249     -15.875   4.815 -30.529                          
ATOM   2142 1HD  LYS A 249     -13.772   4.737 -31.249                          
ATOM   2143 2HD  LYS A 249     -13.673   2.996 -30.891                          
ATOM   2144 1HE  LYS A 249     -13.396   2.784 -33.111                          
ATOM   2145 2HE  LYS A 249     -15.163   2.983 -33.172                          
ATOM   2146 1HZ  LYS A 249     -14.049   4.445 -34.706                          
ATOM   2147 2HZ  LYS A 249     -14.824   5.329 -33.539                          
ATOM   2148 3HZ  LYS A 249     -13.179   5.144 -33.482                          
ATOM   2149  N   LEU A 250     -16.712   2.583 -26.579                          
ATOM   2150  CA  LEU A 250     -16.617   1.832 -25.340                          
ATOM   2151  C   LEU A 250     -17.960   1.745 -24.604                          
ATOM   2152  CB  LEU A 250     -15.525   2.475 -24.472                          
ATOM   2153  HA  LEU A 250     -16.296   0.822 -25.593                          
ATOM   2154  H   LEU A 250     -16.456   3.546 -26.492                          
ATOM   2155  O   LEU A 250     -18.011   1.256 -23.472                          
ATOM   2156  CG  LEU A 250     -14.031   2.569 -24.772                          
ATOM   2157  CD1 LEU A 250     -13.370   3.490 -23.796                          
ATOM   2158  CD2 LEU A 250     -13.387   1.206 -24.699                          
ATOM   2159 1HB  LEU A 250     -15.848   3.508 -24.341                          
ATOM   2160 2HB  LEU A 250     -15.584   1.951 -23.518                          
ATOM   2161  HG  LEU A 250     -13.891   2.969 -25.776                          
ATOM   2162 1HD1 LEU A 250     -12.328   3.634 -24.082                          
ATOM   2163 2HD1 LEU A 250     -13.884   4.451 -23.797                          
ATOM   2164 3HD1 LEU A 250     -13.416   3.055 -22.798                          
ATOM   2165 1HD2 LEU A 250     -12.316   1.301 -24.876                          
ATOM   2166 2HD2 LEU A 250     -13.555   0.777 -23.711                          
ATOM   2167 3HD2 LEU A 250     -13.825   0.556 -25.457                          
ATOM   2168  N   ALA A 251     -19.057   2.162 -25.245                          
ATOM   2169  CA  ALA A 251     -20.359   2.212 -24.582                          
ATOM   2170  C   ALA A 251     -20.863   0.823 -24.203                          
ATOM   2171  CB  ALA A 251     -21.371   2.912 -25.487                          
ATOM   2172  HA  ALA A 251     -20.195   2.781 -23.667                          
ATOM   2173  H   ALA A 251     -19.061   2.460 -26.200                          
ATOM   2174  O   ALA A 251     -21.226   0.571 -23.045                          
ATOM   2175 1HB  ALA A 251     -22.346   2.927 -24.999                          
ATOM   2176 2HB  ALA A 251     -21.043   3.934 -25.676                          
ATOM   2177 3HB  ALA A 251     -21.446   2.374 -26.432                          
ATOM   2178  N   ASP A 252     -20.926  -0.081 -25.181                          
ATOM   2179  CA  ASP A 252     -21.307  -1.463 -24.907                          
ATOM   2180  C   ASP A 252     -20.327  -2.138 -23.960                          
ATOM   2181  CB  ASP A 252     -21.394  -2.224 -26.221                          
ATOM   2182  CG  ASP A 252     -22.306  -1.544 -27.210                          
ATOM   2183  HA  ASP A 252     -22.314  -1.406 -24.494                          
ATOM   2184  H   ASP A 252     -20.723   0.118 -26.140                          
ATOM   2185  O   ASP A 252     -20.710  -3.023 -23.187                          
ATOM   2186  OD1 ASP A 252     -23.051  -0.637 -26.786                          
ATOM   2187  OD2 ASP A 252     -22.288  -1.908 -28.402                          
ATOM   2188 1HB  ASP A 252     -20.396  -2.295 -26.654                          
ATOM   2189 2HB  ASP A 252     -21.775  -3.226 -26.022                          
ATOM   2190  N   VAL A 253     -19.058  -1.738 -24.007                          
ATOM   2191  CA  VAL A 253     -18.083  -2.285 -23.073                          
ATOM   2192  C   VAL A 253     -18.411  -1.859 -21.653                          
ATOM   2193  CB  VAL A 253     -16.661  -1.857 -23.467                          
ATOM   2194  HA  VAL A 253     -18.142  -3.372 -23.135                          
ATOM   2195  H   VAL A 253     -18.700  -1.065 -24.655                          
ATOM   2196  O   VAL A 253     -18.315  -2.657 -20.715                          
ATOM   2197  CG1 VAL A 253     -15.678  -2.297 -22.412                          
ATOM   2198  CG2 VAL A 253     -16.290  -2.422 -24.810                          
ATOM   2199  HB  VAL A 253     -16.640  -0.768 -23.512                          
ATOM   2200 1HG1 VAL A 253     -14.671  -2.004 -22.709                          
ATOM   2201 2HG1 VAL A 253     -15.929  -1.824 -21.463                          
ATOM   2202 3HG1 VAL A 253     -15.724  -3.380 -22.302                          
ATOM   2203 1HG2 VAL A 253     -15.229  -2.252 -24.995                          
ATOM   2204 2HG2 VAL A 253     -16.494  -3.492 -24.824                          
ATOM   2205 3HG2 VAL A 253     -16.877  -1.930 -25.586                          
ATOM   2206  N   MET A 254     -18.783  -0.590 -21.465                          
ATOM   2207  CA  MET A 254     -19.122  -0.124 -20.127                          
ATOM   2208  C   MET A 254     -20.336  -0.864 -19.596                          
ATOM   2209  CB  MET A 254     -19.370   1.385 -20.133                          
ATOM   2210  HA  MET A 254     -18.252  -0.348 -19.510                          
ATOM   2211  H   MET A 254     -18.853   0.096 -22.190                          
ATOM   2212  O   MET A 254     -20.380  -1.246 -18.420                          
ATOM   2213  CG  MET A 254     -18.128   2.240 -20.349                          
ATOM   2214  SD  MET A 254     -18.397   3.780 -21.259                          
ATOM   2215  CE  MET A 254     -19.813   4.486 -20.415                          
ATOM   2216 1HB  MET A 254     -20.077   1.608 -20.932                          
ATOM   2217 2HB  MET A 254     -19.807   1.660 -19.173                          
ATOM   2218 1HG  MET A 254     -17.719   2.494 -19.371                          
ATOM   2219 2HG  MET A 254     -17.402   1.644 -20.903                          
ATOM   2220 1HE  MET A 254     -20.090   5.425 -20.894                          
ATOM   2221 2HE  MET A 254     -20.651   3.791 -20.466                          
ATOM   2222 3HE  MET A 254     -19.558   4.672 -19.372                          
ATOM   2223  N   VAL A 255     -21.328  -1.092 -20.454                          
ATOM   2224  CA  VAL A 255     -22.484  -1.865 -20.017                          
ATOM   2225  C   VAL A 255     -22.067  -3.274 -19.625                          
ATOM   2226  CB  VAL A 255     -23.572  -1.878 -21.100                          
ATOM   2227  HA  VAL A 255     -22.902  -1.367 -19.143                          
ATOM   2228  H   VAL A 255     -21.353  -0.771 -21.401                          
ATOM   2229  O   VAL A 255     -22.594  -3.851 -18.664                          
ATOM   2230  CG1 VAL A 255     -24.732  -2.733 -20.645                          
ATOM   2231  CG2 VAL A 255     -24.044  -0.473 -21.378                          
ATOM   2232  HB  VAL A 255     -23.149  -2.337 -21.994                          
ATOM   2233 1HG1 VAL A 255     -25.525  -2.698 -21.392                          
ATOM   2234 2HG1 VAL A 255     -24.398  -3.763 -20.518                          
ATOM   2235 3HG1 VAL A 255     -25.111  -2.355 -19.695                          
ATOM   2236 1HG2 VAL A 255     -24.811  -0.493 -22.152                          
ATOM   2237 2HG2 VAL A 255     -24.459  -0.042 -20.466                          
ATOM   2238 3HG2 VAL A 255     -23.203   0.133 -21.715                          
ATOM   2239  N   LEU A 256     -21.110  -3.852 -20.355                          
ATOM   2240  CA  LEU A 256     -20.643  -5.186 -19.995                          
ATOM   2241  C   LEU A 256     -19.920  -5.169 -18.661                          
ATOM   2242  CB  LEU A 256     -19.726  -5.770 -21.067                          
ATOM   2243  HA  LEU A 256     -21.521  -5.826 -19.905                          
ATOM   2244  H   LEU A 256     -20.669  -3.439 -21.152                          
ATOM   2245  O   LEU A 256     -20.089  -6.082 -17.854                          
ATOM   2246  CG  LEU A 256     -19.196  -7.162 -20.680                          
ATOM   2247  CD1 LEU A 256     -20.298  -8.197 -20.646                          
ATOM   2248  CD2 LEU A 256     -18.087  -7.620 -21.594                          
ATOM   2249 1HB  LEU A 256     -20.283  -5.853 -22.000                          
ATOM   2250 2HB  LEU A 256     -18.878  -5.098 -21.208                          
ATOM   2251  HG  LEU A 256     -18.781  -7.084 -19.675                          
ATOM   2252 1HD1 LEU A 256     -19.891  -9.151 -20.309                          
ATOM   2253 2HD1 LEU A 256     -21.080  -7.873 -19.959                          
ATOM   2254 3HD1 LEU A 256     -20.719  -8.314 -21.645                          
ATOM   2255 1HD2 LEU A 256     -17.659  -8.546 -21.211                          
ATOM   2256 2HD2 LEU A 256     -18.486  -7.790 -22.593                          
ATOM   2257 3HD2 LEU A 256     -17.313  -6.853 -21.637                          
ATOM   2258  N   THR A 257     -19.098  -4.152 -18.413                          
ATOM   2259  CA  THR A 257     -18.272  -4.216 -17.216                          
ATOM   2260  C   THR A 257     -19.095  -4.010 -15.962                          
ATOM   2261  CB  THR A 257     -17.126  -3.215 -17.266                          
ATOM   2262  HA  THR A 257     -17.836  -5.212 -17.153                          
ATOM   2263  H   THR A 257     -18.992  -3.334 -18.979                          
ATOM   2264  O   THR A 257     -18.899  -4.735 -14.987                          
ATOM   2265  OG1 THR A 257     -16.400  -3.414 -18.481                          
ATOM   2266  CG2 THR A 257     -16.201  -3.396 -16.123                          
ATOM   2267  HB  THR A 257     -17.492  -2.197 -17.131                          
ATOM   2268  HG1 THR A 257     -16.913  -3.038 -19.252                          
ATOM   2269 1HG2 THR A 257     -15.423  -2.633 -16.161                          
ATOM   2270 2HG2 THR A 257     -16.755  -3.304 -15.189                          
ATOM   2271 3HG2 THR A 257     -15.744  -4.384 -16.179                          
ATOM   2272  N   VAL A 258     -20.042  -3.071 -15.964                          
ATOM   2273  CA  VAL A 258     -20.835  -2.888 -14.754                          
ATOM   2274  C   VAL A 258     -21.697  -4.114 -14.498                          
ATOM   2275  CB  VAL A 258     -21.666  -1.597 -14.827                          
ATOM   2276  HA  VAL A 258     -20.142  -2.766 -13.922                          
ATOM   2277  H   VAL A 258     -20.263  -2.469 -16.731                          
ATOM   2278  O   VAL A 258     -21.925  -4.494 -13.344                          
ATOM   2279  CG1 VAL A 258     -20.749  -0.398 -14.992                          
ATOM   2280  CG2 VAL A 258     -22.660  -1.659 -15.954                          
ATOM   2281  HB  VAL A 258     -22.196  -1.485 -13.881                          
ATOM   2282 1HG1 VAL A 258     -21.346   0.511 -15.055                          
ATOM   2283 2HG1 VAL A 258     -20.078  -0.333 -14.135                          
ATOM   2284 3HG1 VAL A 258     -20.163  -0.512 -15.904                          
ATOM   2285 1HG2 VAL A 258     -23.181  -0.705 -16.032                          
ATOM   2286 2HG2 VAL A 258     -22.137  -1.864 -16.888                          
ATOM   2287 3HG2 VAL A 258     -23.381  -2.452 -15.759                          
ATOM   2288  N   PHE A 259     -22.135  -4.794 -15.555                          
ATOM   2289  CA  PHE A 259     -22.878  -6.028 -15.342                          
ATOM   2290  C   PHE A 259     -22.005  -7.086 -14.677                          
ATOM   2291  CB  PHE A 259     -23.438  -6.527 -16.669                          
ATOM   2292  HA  PHE A 259     -23.719  -5.791 -14.690                          
ATOM   2293  H   PHE A 259     -21.998  -4.528 -16.509                          
ATOM   2294  O   PHE A 259     -22.434  -7.745 -13.726                          
ATOM   2295  CG  PHE A 259     -24.315  -7.728 -16.543                          
ATOM   2296  CD1 PHE A 259     -25.677  -7.574 -16.387                          
ATOM   2297  CE1 PHE A 259     -26.482  -8.676 -16.271                          
ATOM   2298  CZ  PHE A 259     -25.932  -9.940 -16.311                          
ATOM   2299  CD2 PHE A 259     -23.763  -8.995 -16.583                          
ATOM   2300  CE2 PHE A 259     -24.569 -10.097 -16.468                          
ATOM   2301 1HB  PHE A 259     -24.019  -5.724 -17.121                          
ATOM   2302 2HB  PHE A 259     -22.601  -6.781 -17.321                          
ATOM   2303  HD1 PHE A 259     -26.112  -6.575 -16.355                          
ATOM   2304  HE1 PHE A 259     -27.558  -8.554 -16.147                          
ATOM   2305  HZ  PHE A 259     -26.573 -10.817 -16.219                          
ATOM   2306  HE2 PHE A 259     -24.134 -11.096 -16.499                          
ATOM   2307  HD2 PHE A 259     -22.687  -9.117 -16.707                          
ATOM   2308  N   CYS A 260     -20.771  -7.248 -15.154                          
ATOM   2309  CA  CYS A 260     -19.865  -8.254 -14.616                          
ATOM   2310  C   CYS A 260     -19.559  -7.982 -13.157                          
ATOM   2311  CB  CYS A 260     -18.580  -8.268 -15.438                          
ATOM   2312  HA  CYS A 260     -20.362  -9.217 -14.734                          
ATOM   2313  H   CYS A 260     -20.390  -6.700 -15.899                          
ATOM   2314  O   CYS A 260     -19.654  -8.882 -12.315                          
ATOM   2315  SG  CYS A 260     -18.772  -8.747 -17.156                          
ATOM   2316 1HB  CYS A 260     -18.087  -7.298 -15.375                          
ATOM   2317 2HB  CYS A 260     -17.837  -8.904 -14.955                          
ATOM   2318  HG  CYS A 260     -18.526  -7.543 -17.664                          
ATOM   2319  N   LEU A 261     -19.182  -6.749 -12.842                          
ATOM   2320  CA  LEU A 261     -18.849  -6.412 -11.472                          
ATOM   2321  C   LEU A 261     -20.081  -6.458 -10.593                          
ATOM   2322  CB  LEU A 261     -18.205  -5.035 -11.413                          
ATOM   2323  HA  LEU A 261     -18.142  -7.161 -11.114                          
ATOM   2324  H   LEU A 261     -19.105  -5.997 -13.497                          
ATOM   2325  O   LEU A 261     -19.984  -6.740  -9.401                          
ATOM   2326  CG  LEU A 261     -16.889  -4.848 -12.157                          
ATOM   2327  CD1 LEU A 261     -16.309  -3.479 -11.848                          
ATOM   2328  CD2 LEU A 261     -15.921  -5.956 -11.804                          
ATOM   2329 1HB  LEU A 261     -18.919  -4.322 -11.826                          
ATOM   2330 2HB  LEU A 261     -18.025  -4.803 -10.364                          
ATOM   2331  HG  LEU A 261     -17.067  -4.904 -13.231                          
ATOM   2332 1HD1 LEU A 261     -15.421  -3.315 -12.457                          
ATOM   2333 2HD1 LEU A 261     -17.050  -2.712 -12.072                          
ATOM   2334 3HD1 LEU A 261     -16.041  -3.428 -10.793                          
ATOM   2335 1HD2 LEU A 261     -14.982  -5.801 -12.336                          
ATOM   2336 2HD2 LEU A 261     -15.736  -5.948 -10.730                          
ATOM   2337 3HD2 LEU A 261     -16.348  -6.917 -12.092                          
ATOM   2338  N   SER A 262     -21.256  -6.199 -11.165                          
ATOM   2339  CA  SER A 262     -22.470  -6.290 -10.369                          
ATOM   2340  C   SER A 262     -22.774  -7.734  -9.998                          
ATOM   2341  CB  SER A 262     -23.630  -5.668 -11.133                          
ATOM   2342  OG  SER A 262     -24.833  -5.805 -10.403                          
ATOM   2343  HA  SER A 262     -22.273  -5.698  -9.475                          
ATOM   2344  H   SER A 262     -21.383  -5.940 -12.123                          
ATOM   2345  O   SER A 262     -23.198  -8.016  -8.874                          
ATOM   2346 1HB  SER A 262     -23.428  -4.610 -11.302                          
ATOM   2347 2HB  SER A 262     -23.734  -6.161 -12.099                          
ATOM   2348  HG  SER A 262     -24.854  -6.693  -9.943                          
ATOM   2349  N   VAL A 263     -22.554  -8.660 -10.928                          
ATOM   2350  CA  VAL A 263     -22.758 -10.076 -10.644                          
ATOM   2351  C   VAL A 263     -21.793 -10.544  -9.568                          
ATOM   2352  CB  VAL A 263     -22.586 -10.897 -11.928                          
ATOM   2353  HA  VAL A 263     -23.777 -10.195 -10.277                          
ATOM   2354  H   VAL A 263     -22.245  -8.456 -11.857                          
ATOM   2355  O   VAL A 263     -22.184 -11.174  -8.578                          
ATOM   2356  CG1 VAL A 263     -22.386 -12.355 -11.587                          
ATOM   2357  CG2 VAL A 263     -23.777 -10.698 -12.824                          
ATOM   2358  HB  VAL A 263     -21.686 -10.545 -12.433                          
ATOM   2359 1HG1 VAL A 263     -22.378 -12.945 -12.504                          
ATOM   2360 2HG1 VAL A 263     -21.437 -12.480 -11.066                          
ATOM   2361 3HG1 VAL A 263     -23.200 -12.693 -10.945                          
ATOM   2362 1HG2 VAL A 263     -23.635 -11.260 -13.747                          
ATOM   2363 2HG2 VAL A 263     -24.676 -11.052 -12.318                          
ATOM   2364 3HG2 VAL A 263     -23.885  -9.639 -13.056                          
ATOM   2365  N   PHE A 264     -20.507 -10.250  -9.758                          
ATOM   2366  CA  PHE A 264     -19.512 -10.690  -8.793                          
ATOM   2367  C   PHE A 264     -19.674  -9.970  -7.469                          
ATOM   2368  CB  PHE A 264     -18.111 -10.476  -9.355                          
ATOM   2369  HA  PHE A 264     -19.658 -11.760  -8.643                          
ATOM   2370  H   PHE A 264     -20.151  -9.734 -10.536                          
ATOM   2371  O   PHE A 264     -19.274 -10.492  -6.428                          
ATOM   2372  CG  PHE A 264     -17.672 -11.552 -10.281                          
ATOM   2373  CD1 PHE A 264     -17.431 -11.265 -11.601                          
ATOM   2374  CE1 PHE A 264     -17.030 -12.250 -12.448                          
ATOM   2375  CZ  PHE A 264     -16.867 -13.518 -11.987                          
ATOM   2376  CD2 PHE A 264     -17.508 -12.830  -9.816                          
ATOM   2377  CE2 PHE A 264     -17.106 -13.815 -10.664                          
ATOM   2378 1HB  PHE A 264     -18.097  -9.530  -9.896                          
ATOM   2379 2HB  PHE A 264     -17.409 -10.430  -8.523                          
ATOM   2380  HD1 PHE A 264     -17.562 -10.248 -11.971                          
ATOM   2381  HE1 PHE A 264     -16.839 -12.022 -13.497                          
ATOM   2382  HZ  PHE A 264     -16.545 -14.308 -12.666                          
ATOM   2383  HE2 PHE A 264     -16.975 -14.832 -10.294                          
ATOM   2384  HD2 PHE A 264     -17.699 -13.057  -8.768                          
ATOM   2385  N   ALA A 265     -20.271  -8.785  -7.483                          
ATOM   2386  CA  ALA A 265     -20.519  -8.082  -6.240                          
ATOM   2387  C   ALA A 265     -21.691  -8.690  -5.511                          
ATOM   2388  CB  ALA A 265     -20.764  -6.606  -6.514                          
ATOM   2389  HA  ALA A 265     -19.621  -8.209  -5.636                          
ATOM   2390  H   ALA A 265     -20.579  -8.314  -8.310                          
ATOM   2391  O   ALA A 265     -21.692  -8.742  -4.286                          
ATOM   2392 1HB  ALA A 265     -20.984  -6.095  -5.577                          
ATOM   2393 2HB  ALA A 265     -19.875  -6.168  -6.967                          
ATOM   2394 3HB  ALA A 265     -21.609  -6.498  -7.195                          
ATOM   2395  N   LEU A 266     -22.684  -9.169  -6.240                          
ATOM   2396  CA  LEU A 266     -23.762  -9.893  -5.587                          
ATOM   2397  C   LEU A 266     -23.260 -11.216  -5.025                          
ATOM   2398  CB  LEU A 266     -24.907 -10.106  -6.569                          
ATOM   2399  HA  LEU A 266     -24.114  -9.278  -4.758                          
ATOM   2400  H   LEU A 266     -22.764  -9.076  -7.233                          
ATOM   2401  O   LEU A 266     -23.664 -11.631  -3.930                          
ATOM   2402  CG  LEU A 266     -25.573  -8.784  -6.932                          
ATOM   2403  CD1 LEU A 266     -26.358  -8.881  -8.226                          
ATOM   2404  CD2 LEU A 266     -26.459  -8.346  -5.779                          
ATOM   2405 1HB  LEU A 266     -24.516 -10.568  -7.476                          
ATOM   2406 2HB  LEU A 266     -25.647 -10.766  -6.116                          
ATOM   2407  HG  LEU A 266     -24.804  -8.031  -7.101                          
ATOM   2408 1HD1 LEU A 266     -26.817  -7.916  -8.445                          
ATOM   2409 2HD1 LEU A 266     -25.686  -9.157  -9.038                          
ATOM   2410 3HD1 LEU A 266     -27.135  -9.638  -8.124                          
ATOM   2411 1HD2 LEU A 266     -27.124  -7.550  -6.114                          
ATOM   2412 2HD2 LEU A 266     -27.051  -9.194  -5.434                          
ATOM   2413 3HD2 LEU A 266     -25.837  -7.980  -4.962                          
ATOM   2414  N   ILE A 267     -22.369 -11.888  -5.757                          
ATOM   2415  CA  ILE A 267     -21.739 -13.086  -5.212                          
ATOM   2416  C   ILE A 267     -20.993 -12.747  -3.932                          
ATOM   2417  CB  ILE A 267     -20.804 -13.732  -6.246                          
ATOM   2418  HA  ILE A 267     -22.534 -13.793  -4.971                          
ATOM   2419  H   ILE A 267     -22.084 -11.634  -6.681                          
ATOM   2420  O   ILE A 267     -21.228 -13.340  -2.877                          
ATOM   2421  CG1 ILE A 267     -21.612 -14.375  -7.368                          
ATOM   2422  CD1 ILE A 267     -20.785 -14.771  -8.561                          
ATOM   2423  CG2 ILE A 267     -19.926 -14.759  -5.574                          
ATOM   2424  HB  ILE A 267     -20.197 -12.946  -6.696                          
ATOM   2425 1HG1 ILE A 267     -22.097 -15.269  -6.975                          
ATOM   2426 2HG1 ILE A 267     -22.371 -13.665  -7.696                          
ATOM   2427 1HD1 ILE A 267     -21.442 -15.092  -9.369                          
ATOM   2428 2HD1 ILE A 267     -20.193 -13.917  -8.892                          
ATOM   2429 3HD1 ILE A 267     -20.119 -15.589  -8.287                          
ATOM   2430 1HG2 ILE A 267     -19.272 -15.219  -6.315                          
ATOM   2431 2HG2 ILE A 267     -19.322 -14.275  -4.807                          
ATOM   2432 3HG3 ILE A 267     -20.549 -15.526  -5.115                          
ATOM   2433  N   GLY A 268     -20.102 -11.761  -4.002                          
ATOM   2434  CA  GLY A 268     -19.282 -11.424  -2.854                          
ATOM   2435  C   GLY A 268     -20.089 -10.991  -1.653                          
ATOM   2436  H   GLY A 268     -19.941 -11.205  -4.817                          
ATOM   2437 1HA  GLY A 268     -18.675 -12.288  -2.583                          
ATOM   2438 2HA  GLY A 268     -18.594 -10.624  -3.128                          
ATOM   2439  O   GLY A 268     -19.690 -11.224  -0.514                          
ATOM   2440  N   LEU A 269     -21.229 -10.361  -1.885                          
ATOM   2441  CA  LEU A 269     -22.143 -10.058  -0.800                          
ATOM   2442  C   LEU A 269     -22.671 -11.336  -0.171                          
ATOM   2443  CB  LEU A 269     -23.278  -9.197  -1.337                          
ATOM   2444  HA  LEU A 269     -21.582  -9.508  -0.044                          
ATOM   2445  H   LEU A 269     -21.531 -10.060  -2.790                          
ATOM   2446  O   LEU A 269     -22.693 -11.472   1.057                          
ATOM   2447  CG  LEU A 269     -24.363  -8.772  -0.369                          
ATOM   2448  CD1 LEU A 269     -24.069  -7.407   0.201                          
ATOM   2449  CD2 LEU A 269     -25.676  -8.784  -1.115                          
ATOM   2450 1HB  LEU A 269     -22.832  -8.289  -1.744                          
ATOM   2451 2HB  LEU A 269     -23.759  -9.757  -2.139                          
ATOM   2452  HG  LEU A 269     -24.413  -9.458   0.477                          
ATOM   2453 1HD1 LEU A 269     -24.856  -7.129   0.902                          
ATOM   2454 2HD1 LEU A 269     -23.111  -7.429   0.721                          
ATOM   2455 3HD1 LEU A 269     -24.028  -6.677  -0.607                          
ATOM   2456 1HD2 LEU A 269     -26.476  -8.461  -0.448                          
ATOM   2457 2HD2 LEU A 269     -25.617  -8.105  -1.966                          
ATOM   2458 3HD2 LEU A 269     -25.884  -9.794  -1.469                          
ATOM   2459  N   GLN A 270     -23.095 -12.291  -1.004                          
ATOM   2460  CA  GLN A 270     -23.660 -13.524  -0.463                          
ATOM   2461  C   GLN A 270     -22.598 -14.390   0.198                          
ATOM   2462  CB  GLN A 270     -24.371 -14.324  -1.548                          
ATOM   2463  HA  GLN A 270     -24.393 -13.206   0.278                          
ATOM   2464  H   GLN A 270     -23.059 -12.234  -2.002                          
ATOM   2465  O   GLN A 270     -22.889 -15.076   1.181                          
ATOM   2466  CG  GLN A 270     -25.625 -13.680  -2.088                          
ATOM   2467  CD  GLN A 270     -26.876 -14.157  -1.389                          
ATOM   2468  OE1 GLN A 270     -27.577 -15.030  -1.886                          
ATOM   2469  NE2 GLN A 270     -27.148 -13.607  -0.215                          
ATOM   2470 1HB  GLN A 270     -23.677 -14.464  -2.377                          
ATOM   2471 2HB  GLN A 270     -24.640 -15.295  -1.132                          
ATOM   2472 1HG  GLN A 270     -25.545 -12.600  -1.960                          
ATOM   2473 2HG  GLN A 270     -25.708 -13.915  -3.149                          
ATOM   2474 1HE2 GLN A 270     -27.979 -13.865   0.278                          
ATOM   2475 2HE2 GLN A 270     -26.522 -12.935   0.179                          
ATOM   2476  N   LEU A 271     -21.368 -14.380  -0.317                          
ATOM   2477  CA  LEU A 271     -20.310 -15.191   0.273                          
ATOM   2478  C   LEU A 271     -19.805 -14.614   1.587                          
ATOM   2479  CB  LEU A 271     -19.142 -15.318  -0.698                          
ATOM   2480  HA  LEU A 271     -20.725 -16.180   0.468                          
ATOM   2481  H   LEU A 271     -21.095 -13.837  -1.112                          
ATOM   2482  O   LEU A 271     -19.624 -15.349   2.562                          
ATOM   2483  CG  LEU A 271     -19.372 -16.020  -2.027                          
ATOM   2484  CD1 LEU A 271     -18.058 -16.063  -2.748                          
ATOM   2485  CD2 LEU A 271     -19.940 -17.395  -1.855                          
ATOM   2486 1HB  LEU A 271     -18.800 -14.308  -0.923                          
ATOM   2487 2HB  LEU A 271     -18.352 -15.862  -0.181                          
ATOM   2488  HG  LEU A 271     -20.111 -15.478  -2.618                          
ATOM   2489 1HD1 LEU A 271     -18.200 -16.494  -3.739                          
ATOM   2490 2HD1 LEU A 271     -17.663 -15.051  -2.845                          
ATOM   2491 3HD1 LEU A 271     -17.354 -16.674  -2.183                          
ATOM   2492 1HD2 LEU A 271     -19.995 -17.890  -2.824                          
ATOM   2493 2HD2 LEU A 271     -19.299 -17.971  -1.188                          
ATOM   2494 3HD2 LEU A 271     -20.940 -17.324  -1.426                          
ATOM   2495  N   PHE A 272     -19.559 -13.305   1.623                          
ATOM   2496  CA  PHE A 272     -18.932 -12.627   2.747                          
ATOM   2497  C   PHE A 272     -19.868 -11.602   3.371                          
ATOM   2498  CB  PHE A 272     -17.633 -11.942   2.328                          
ATOM   2499  HA  PHE A 272     -18.686 -13.389   3.487                          
ATOM   2500  H   PHE A 272     -19.793 -12.696   0.865                          
ATOM   2501  O   PHE A 272     -19.462 -10.475   3.654                          
ATOM   2502  CG  PHE A 272     -16.802 -12.739   1.385                          
ATOM   2503  CD1 PHE A 272     -16.341 -13.976   1.755                          
ATOM   2504  CE1 PHE A 272     -15.577 -14.709   0.887                          
ATOM   2505  CZ  PHE A 272     -15.276 -14.211  -0.342                          
ATOM   2506  CD2 PHE A 272     -16.499 -12.237   0.147                          
ATOM   2507  CE2 PHE A 272     -15.743 -12.963  -0.712                          
ATOM   2508 1HB  PHE A 272     -17.884 -10.997   1.848                          
ATOM   2509 2HB  PHE A 272     -17.043 -11.750   3.224                          
ATOM   2510  HD1 PHE A 272     -16.583 -14.376   2.740                          
ATOM   2511  HE1 PHE A 272     -15.210 -15.693   1.181                          
ATOM   2512  HZ  PHE A 272     -14.667 -14.795  -1.032                          
ATOM   2513  HE2 PHE A 272     -15.501 -12.563  -1.696                          
ATOM   2514  HD2 PHE A 272     -16.866 -11.254  -0.147                          
TER
ATOM   2515  N   MET A273      -21.125 -11.969   3.583                          
ATOM   2516  CA  MET A273      -22.014 -11.066   4.288                          
ATOM   2517  C   MET A273      -21.599 -11.033   5.750                          
ATOM   2518  CB  MET A273      -23.474 -11.499   4.132                          
ATOM   2519  HA  MET A273      -21.856 -10.087   3.836                          
ATOM   2520  H   MET A273      -21.527 -12.837   3.292                          
ATOM   2521  O   MET A273      -21.935 -11.931   6.525                          
ATOM   2522  CG  MET A273      -23.712 -13.006   4.234                          
ATOM   2523  SD  MET A273      -25.454 -13.400   4.489                          
ATOM   2524  CE  MET A273      -26.047 -13.523   2.806                          
ATOM   2525 1HB  MET A273      -24.057 -11.010   4.912                          
ATOM   2526 2HB  MET A273      -23.823 -11.167   3.155                          
ATOM   2527 1HG  MET A273      -23.375 -13.479   3.312                          
ATOM   2528 2HG  MET A273      -23.136 -13.397   5.074                          
ATOM   2529 1HE  MET A273      -27.095 -13.823   2.811                          
ATOM   2530 2HE  MET A273      -25.948 -12.555   2.315                          
ATOM   2531 3HE  MET A273      -25.459 -14.266   2.267                          
ATOM   2532  N   GLY A 274     -20.842 -10.015   6.127                          
ATOM   2533  CA  GLY A 274     -20.453  -9.855   7.509                          
ATOM   2534  C   GLY A 274     -19.490 -10.920   7.977                          
ATOM   2535  H   GLY A 274     -20.499  -9.311   5.506                          
ATOM   2536 1HA  GLY A 274     -19.995  -8.875   7.640                          
ATOM   2537 2HA  GLY A 274     -21.344  -9.876   8.136                          
ATOM   2538  O   GLY A 274     -19.244 -11.063   9.177                          
ATOM   2539  N   ASN A 275     -18.926 -11.672   7.037                          
ATOM   2540  CA  ASN A 275     -17.937 -12.675   7.408                          
ATOM   2541  C   ASN A 275     -16.646 -12.028   7.864                          
ATOM   2542  CB  ASN A 275     -17.678 -13.600   6.231                          
ATOM   2543  HA  ASN A 275     -18.407 -13.266   8.194                          
ATOM   2544  H   ASN A 275     -19.129 -11.609   6.059                          
ATOM   2545  O   ASN A 275     -16.004 -12.514   8.797                          
ATOM   2546  CG  ASN A 275     -17.259 -14.962   6.661                          
ATOM   2547  OD1 ASN A 275     -17.933 -15.945   6.366                          
ATOM   2548  ND2 ASN A 275     -16.112 -15.047   7.321                          
ATOM   2549 1HB  ASN A 275     -18.593 -13.684   5.644                          
ATOM   2550 2HB  ASN A 275     -16.890 -13.169   5.614                          
ATOM   2551 1HD2 ASN A 275     -15.777 -15.938   7.629                          
ATOM   2552 2HD2 ASN A 275     -15.581 -14.221   7.511                          
ATOM   2553  N   LEU A 276     -16.262 -10.923   7.227                          
ATOM   2554  CA  LEU A 276     -15.148 -10.117   7.707                          
ATOM   2555  C   LEU A 276     -15.406  -9.586   9.106                          
ATOM   2556  CB  LEU A 276     -14.904  -8.952   6.751                          
ATOM   2557  HA  LEU A 276     -14.269 -10.762   7.739                          
ATOM   2558  H   LEU A 276     -16.702 -10.579   6.397                          
ATOM   2559  O   LEU A 276     -14.459  -9.267   9.832                          
ATOM   2560  CG  LEU A 276     -13.651  -8.099   6.882                          
ATOM   2561  CD1 LEU A 276     -12.476  -8.777   6.261                          
ATOM   2562  CD2 LEU A 276     -13.874  -6.806   6.189                          
ATOM   2563 1HB  LEU A 276     -14.893  -9.370   5.744                          
ATOM   2564 2HB  LEU A 276     -15.754  -8.278   6.856                          
ATOM   2565  HG  LEU A 276     -13.433  -7.925   7.935                          
ATOM   2566 1HD1 LEU A 276     -11.598  -8.138   6.353                          
ATOM   2567 2HD1 LEU A 276     -12.292  -9.723   6.769                          
ATOM   2568 3HD1 LEU A 276     -12.680  -8.965   5.207                          
ATOM   2569 1HD2 LEU A 276     -12.989  -6.179   6.296                          
ATOM   2570 2HD2 LEU A 276     -14.063  -6.989   5.131                          
ATOM   2571 3HD2 LEU A 276     -14.733  -6.301   6.629                          
ATOM   2572  N   ARG A 277     -16.670  -9.501   9.509                          
ATOM   2573  CA  ARG A 277     -16.994  -8.994  10.832                          
ATOM   2574  C   ARG A 277     -16.671  -9.964  11.959                          
ATOM   2575  CB  ARG A 277     -18.469  -8.615  10.887                          
ATOM   2576  HA  ARG A 277     -16.415  -8.075  10.928                          
ATOM   2577  H   ARG A 277     -17.457  -9.769   8.953                          
ATOM   2578  O   ARG A 277     -16.856  -9.590  13.119                          
ATOM   2579  CG  ARG A 277     -18.762  -7.487  11.847                          
ATOM   2580  CD  ARG A 277     -20.239  -7.431  12.170                          
ATOM   2581  NE  ARG A 277     -21.072  -7.410  10.972                          
ATOM   2582  CZ  ARG A 277     -21.320  -6.320  10.254                          
ATOM   2583  NH1 ARG A 277     -20.756  -5.167  10.582                          
ATOM   2584  NH2 ARG A 277     -22.128  -6.378   9.212                          
ATOM   2585 1HB  ARG A 277     -18.785  -8.311   9.889                          
ATOM   2586 2HB  ARG A 277     -19.040  -9.490  11.197                          
ATOM   2587 1HG  ARG A 277     -18.200  -7.645  12.767                          
ATOM   2588 2HG  ARG A 277     -18.459  -6.543  11.394                          
ATOM   2589 1HD  ARG A 277     -20.501  -8.308  12.763                          
ATOM   2590 2HD  ARG A 277     -20.437  -6.529  12.749                          
ATOM   2591  HE  ARG A 277     -21.483  -8.271  10.672                          
ATOM   2592 1HH1 ARG A 277     -20.962  -4.342  10.056                          
ATOM   2593 2HH1 ARG A 277     -20.124  -5.122  11.356                          
ATOM   2594 1HH2 ARG A 277     -22.288  -5.562   8.657                          
ATOM   2595 2HH2 ARG A 277     -22.581  -7.238   8.978                          
ATOM   2596  N   HIS A 278     -16.192 -11.171  11.673                          
ATOM   2597  CA  HIS A 278     -15.788 -12.075  12.742                          
ATOM   2598  C   HIS A 278     -14.563 -11.551  13.477                          
ATOM   2599  CB  HIS A 278     -15.485 -13.455  12.177                          
ATOM   2600  HA  HIS A 278     -16.609 -12.148  13.455                          
ATOM   2601  H   HIS A 278     -16.080 -11.528  10.746                          
ATOM   2602  O   HIS A 278     -13.618 -11.056  12.867                          
ATOM   2603  CG  HIS A 278     -16.700 -14.235  11.810                          
ATOM   2604  CE1 HIS A 278     -18.539 -14.723  10.706                          
ATOM   2605  ND1 HIS A 278     -17.574 -13.830  10.826                          
ATOM   2606  NE2 HIS A 278     -18.321 -15.690  11.575                          
ATOM   2607  CD2 HIS A 278     -17.175 -15.409  12.278                          
ATOM   2608 1HB  HIS A 278     -14.856 -13.345  11.294                          
ATOM   2609 2HB  HIS A 278     -14.912 -14.020  12.912                          
ATOM   2610  HD1 HIS A 278     -17.492 -12.991  10.288                          
ATOM   2611  HE1 HIS A 278     -19.374 -14.670  10.007                          
ATOM   2612  HD2 HIS A 278     -16.724 -16.010  13.068                          
ATOM   2613  N   LYS A 279     -14.571 -11.676  14.798                          
ATOM   2614  CA  LYS A 279     -13.431 -11.215  15.565                          
ATOM   2615  C   LYS A 279     -13.214 -12.131  16.755                          
ATOM   2616  CB  LYS A 279     -13.621  -9.775  16.039                          
ATOM   2617  HA  LYS A 279     -12.556 -11.276  14.918                          
ATOM   2618  H   LYS A 279     -15.318 -12.073  15.331                          
ATOM   2619  O   LYS A 279     -14.132 -12.812  17.220                          
ATOM   2620  CG  LYS A 279     -13.863  -8.763  14.937                          
ATOM   2621  CD  LYS A 279     -14.020  -7.354  15.491                          
ATOM   2622  CE  LYS A 279     -14.603  -6.400  14.463                          
ATOM   2623  NZ  LYS A 279     -14.129  -6.691  13.087                          
ATOM   2624 1HB  LYS A 279     -14.476  -9.752  16.714                          
ATOM   2625 2HB  LYS A 279     -12.723  -9.477  16.581                          
ATOM   2626 1HG  LYS A 279     -13.017  -8.780  14.250                          
ATOM   2627 2HG  LYS A 279     -14.772  -9.035  14.401                          
ATOM   2628 1HD  LYS A 279     -14.682  -7.388  16.356                          
ATOM   2629 2HD  LYS A 279     -13.041  -6.986  15.797                          
ATOM   2630 1HE  LYS A 279     -15.690  -6.485  14.484                          
ATOM   2631 2HE  LYS A 279     -14.313  -5.383  14.726                          
ATOM   2632 1HZ  LYS A 279     -14.531  -6.020  12.442                          
ATOM   2633 2HZ  LYS A 279     -13.117  -6.625  13.057                          
ATOM   2634 3HZ  LYS A 279     -14.414  -7.627  12.822                          
ATOM   2635  N   CYS A 280     -11.990 -12.112  17.268                          
ATOM   2636  CA  CYS A 280     -11.587 -12.934  18.399                          
ATOM   2637  C   CYS A 280     -11.562 -12.088  19.663                          
ATOM   2638  CB  CYS A 280     -10.211 -13.553  18.162                          
ATOM   2639  HA  CYS A 280     -12.324 -13.733  18.483                          
ATOM   2640  H   CYS A 280     -11.262 -11.529  16.907                          
ATOM   2641  O   CYS A 280     -10.882 -11.057  19.709                          
ATOM   2642  SG  CYS A 280      -9.992 -14.299  16.540                          
ATOM   2643 1HB  CYS A 280      -9.433 -12.810  18.337                          
ATOM   2644 2HB  CYS A 280      -9.993 -14.284  18.940                          
ATOM   2645  HG  CYS A 280     -11.275 -14.590  16.346                          
ATOM   2646  N   VAL A 281     -12.291 -12.532  20.687                          
ATOM   2647  CA  VAL A 281     -12.492 -11.790  21.924                          
ATOM   2648  C   VAL A 281     -12.474 -12.771  23.091                          
ATOM   2649  CB  VAL A 281     -13.810 -10.990  21.917                          
ATOM   2650  HA  VAL A 281     -11.656 -11.100  22.034                          
ATOM   2651  H   VAL A 281     -12.753 -13.419  20.668                          
ATOM   2652  O   VAL A 281     -12.246 -13.964  22.921                          
ATOM   2653  CG1 VAL A 281     -13.713  -9.819  20.989                          
ATOM   2654  CG2 VAL A 281     -14.950 -11.888  21.496                          
ATOM   2655  HB  VAL A 281     -13.974 -10.606  22.924                          
ATOM   2656 1HG1 VAL A 281     -14.640  -9.247  21.028                          
ATOM   2657 2HG1 VAL A 281     -12.881  -9.184  21.291                          
ATOM   2658 3HG1 VAL A 281     -13.548 -10.175  19.972                          
ATOM   2659 1HG2 VAL A 281     -15.893 -11.351  21.601                          
ATOM   2660 2HG2 VAL A 281     -14.814 -12.184  20.456                          
ATOM   2661 3HG2 VAL A 281     -14.965 -12.776  22.127                          
ATOM   2662  N   ARG A 282     -12.697 -12.247  24.292                          
ATOM   2663  CA  ARG A 282     -12.780 -13.118  25.452                          
ATOM   2664  C   ARG A 282     -14.105 -13.880  25.426                          
ATOM   2665  CB  ARG A 282     -12.653 -12.312  26.744                          
ATOM   2666  HA  ARG A 282     -11.934 -13.798  25.352                          
ATOM   2667  H   ARG A 282     -12.817 -11.271  24.475                          
ATOM   2668  O   ARG A 282     -15.037 -13.530  24.700                          
ATOM   2669  CG  ARG A 282     -11.320 -11.563  26.793                          
ATOM   2670  CD  ARG A 282     -11.080 -10.962  28.180                          
ATOM   2671  NE  ARG A 282     -12.065  -9.890  28.445                          
ATOM   2672  CZ  ARG A 282     -11.764  -8.575  28.473                          
ATOM   2673  NH1 ARG A 282     -12.657  -7.692  28.940                          
ATOM   2674  NH2 ARG A 282     -10.571  -8.151  28.033                          
ATOM   2675 1HB  ARG A 282     -13.469 -11.591  26.796                          
ATOM   2676 2HB  ARG A 282     -12.712 -12.990  27.595                          
ATOM   2677 1HG  ARG A 282     -10.512 -12.257  26.561                          
ATOM   2678 2HG  ARG A 282     -11.334 -10.761  26.055                          
ATOM   2679 1HD  ARG A 282     -11.183 -11.742  28.934                          
ATOM   2680 2HD  ARG A 282     -10.073 -10.546  28.224                          
ATOM   2681  HE  ARG A 282     -13.014 -10.157  28.613                          
ATOM   2682 1HH1 ARG A 282     -12.435  -6.718  28.959                          
ATOM   2683 2HH1 ARG A 282     -13.547  -8.009  29.271                          
ATOM   2684 1HH2 ARG A 282     -10.321  -7.186  28.116                          
ATOM   2685 2HH2 ARG A 282      -9.930  -8.800  27.622                          
ATOM   2686  N   ASN A 283     -14.180 -14.946  26.217                          
ATOM   2687  CA  ASN A 283     -15.325 -15.853  26.177                          
ATOM   2688  C   ASN A 283     -16.581 -15.285  26.835                          
ATOM   2689  CB  ASN A 283     -14.962 -17.194  26.820                          
ATOM   2690  HA  ASN A 283     -15.474 -16.081  25.122                          
ATOM   2691  H   ASN A 283     -13.474 -15.194  26.880                          
ATOM   2692  O   ASN A 283     -16.506 -14.592  27.849                          
ATOM   2693  CG  ASN A 283     -13.826 -17.896  26.102                          
ATOM   2694  OD1 ASN A 283     -12.711 -17.378  26.022                          
ATOM   2695  ND2 ASN A 283     -14.103 -19.083  25.573                          
ATOM   2696 1HB  ASN A 283     -14.666 -17.017  27.854                          
ATOM   2697 2HB  ASN A 283     -15.840 -17.840  26.799                          
ATOM   2698 1HD2 ASN A 283     -13.395 -19.588  25.080                          
ATOM   2699 2HD2 ASN A 283     -15.020 -19.471  25.669                          
ATOM   2700  N   PHE A 284     -17.736 -15.588  26.248                          
ATOM   2701  CA  PHE A 284     -19.004 -15.074  26.736                          
ATOM   2702  C   PHE A 284     -20.019 -16.204  26.672                          
ATOM   2703  CB  PHE A 284     -19.465 -13.856  25.935                          
ATOM   2704  HA  PHE A 284     -18.856 -14.780  27.775                          
ATOM   2705  H   PHE A 284     -17.808 -16.179  25.445                          
ATOM   2706  O   PHE A 284     -19.658 -17.384  26.604                          
ATOM   2707  CG  PHE A 284     -18.505 -12.666  26.005                          
ATOM   2708  CD1 PHE A 284     -17.961 -12.149  24.847                          
ATOM   2709  CE1 PHE A 284     -17.058 -11.030  24.913                          
ATOM   2710  CZ  PHE A 284     -16.742 -10.482  26.117                          
ATOM   2711  CD2 PHE A 284     -18.184 -12.110  27.226                          
ATOM   2712  CE2 PHE A 284     -17.281 -10.990  27.292                          
ATOM   2713 1HB  PHE A 284     -19.569 -14.151  24.891                          
ATOM   2714 2HB  PHE A 284     -20.434 -13.538  26.321                          
ATOM   2715  HD1 PHE A 284     -18.215 -12.589  23.882                          
ATOM   2716  HE1 PHE A 284     -16.629 -10.621  23.998                          
ATOM   2717  HZ  PHE A 284     -16.058  -9.634  26.167                          
ATOM   2718  HE2 PHE A 284     -17.027 -10.551  28.257                          
ATOM   2719  HD2 PHE A 284     -18.614 -12.518  28.141                          
ATOM   2720  N   THR A 285     -21.300 -15.834  26.686                          
ATOM   2721  CA  THR A 285     -22.406 -16.781  26.838                          
ATOM   2722  C   THR A 285     -22.129 -17.742  27.995                          
ATOM   2723  CB  THR A 285     -22.673 -17.551  25.534                          
ATOM   2724  HA  THR A 285     -23.304 -16.220  27.097                          
ATOM   2725  H   THR A 285     -21.587 -14.881  26.592                          
ATOM   2726  O   THR A 285     -22.325 -18.956  27.896                          
ATOM   2727  OG1 THR A 285     -22.363 -16.727  24.407                          
ATOM   2728  CG2 THR A 285     -24.120 -17.954  25.431                          
ATOM   2729  HB  THR A 285     -22.157 -18.511  25.536                          
ATOM   2730  HG1 THR A 285     -23.146 -16.149  24.180                          
ATOM   2731 1HG2 THR A 285     -24.267 -18.550  24.530                          
ATOM   2732 2HG2 THR A 285     -24.396 -18.544  26.305                          
ATOM   2733 3HG2 THR A 285     -24.743 -17.061  25.382                          
ATOM   2734  N   ALA A 286     -21.636 -17.190  29.102                          
ATOM   2735  CA  ALA A 286     -21.040 -18.035  30.137                          
ATOM   2736  C   ALA A 286     -22.066 -18.574  31.130                          
ATOM   2737  CB  ALA A 286     -19.905 -17.275  30.826                          
ATOM   2738  HA  ALA A 286     -20.643 -18.902  29.609                          
ATOM   2739  H   ALA A 286     -21.638 -16.209  29.297                          
ATOM   2740  O   ALA A 286     -22.371 -19.770  31.133                          
ATOM   2741 1HB  ALA A 286     -19.446 -17.913  31.581                          
ATOM   2742 2HB  ALA A 286     -19.156 -16.991  30.086                          
ATOM   2743 3HB  ALA A 286     -20.304 -16.378  31.301                          
ATOM   2744  N   LEU A 287     -22.622 -17.700  31.973                          
ATOM   2745  CA  LEU A 287     -23.480 -18.151  33.070                          
ATOM   2746  C   LEU A 287     -24.116 -16.966  33.776                          
ATOM   2747  CB  LEU A 287     -22.674 -18.980  34.078                          
ATOM   2748  HA  LEU A 287     -24.273 -18.760  32.636                          
ATOM   2749  H   LEU A 287     -22.496 -16.709  31.915                          
ATOM   2750  O   LEU A 287     -23.399 -16.083  34.253                          
ATOM   2751  CG  LEU A 287     -23.390 -19.394  35.370                          
ATOM   2752  CD1 LEU A 287     -24.598 -20.286  35.099                          
ATOM   2753  CD2 LEU A 287     -22.420 -20.068  36.331                          
ATOM   2754 1HB  LEU A 287     -22.355 -19.891  33.573                          
ATOM   2755 2HB  LEU A 287     -21.799 -18.394  34.360                          
ATOM   2756  HG  LEU A 287     -23.766 -18.487  35.844                          
ATOM   2757 1HD1 LEU A 287     -25.088 -20.530  36.042                          
ATOM   2758 2HD1 LEU A 287     -25.299 -19.761  34.450                          
ATOM   2759 3HD1 LEU A 287     -24.269 -21.204  34.612                          
ATOM   2760 1HD2 LEU A 287     -22.955 -20.379  37.228                          
ATOM   2761 2HD2 LEU A 287     -21.979 -20.940  35.849                          
ATOM   2762 3HD2 LEU A 287     -21.632 -19.366  36.604                          
ATOM   2763  N   ASN A 288     -25.440 -16.983  33.901                          
ATOM   2764  CA  ASN A 288     -26.203 -15.919  34.559                          
ATOM   2765  C   ASN A 288     -26.016 -14.557  33.886                          
ATOM   2766  CB  ASN A 288     -25.839 -15.844  36.044                          
ATOM   2767  HA  ASN A 288     -27.240 -16.254  34.538                          
ATOM   2768  H   ASN A 288     -26.004 -17.731  33.552                          
ATOM   2769  O   ASN A 288     -25.492 -13.608  34.473                          
ATOM   2770  CG  ASN A 288     -26.820 -15.017  36.840                          
ATOM   2771  OD1 ASN A 288     -28.011 -14.985  36.540                          
ATOM   2772  ND2 ASN A 288     -26.323 -14.344  37.865                          
ATOM   2773 1HB  ASN A 288     -25.823 -16.854  36.452                          
ATOM   2774 2HB  ASN A 288     -24.849 -15.398  36.138                          
ATOM   2775 1HD2 ASN A 288     -26.928 -13.797  38.444                          
ATOM   2776 2HD2 ASN A 288     -25.343 -14.382  38.061                          
ATOM   2777  N   GLY A 289     -26.461 -14.473  32.636                          
ATOM   2778  CA  GLY A 289     -26.476 -13.203  31.937                          
ATOM   2779  C   GLY A 289     -27.773 -12.456  32.168                          
ATOM   2780  H   GLY A 289     -26.804 -15.251  32.109                          
ATOM   2781 1HA  GLY A 289     -25.639 -12.592  32.272                          
ATOM   2782 2HA  GLY A 289     -26.339 -13.373  30.869                          
ATOM   2783  O   GLY A 289     -28.854 -13.049  32.150                          
ATOM   2784  N   THR A 290     -27.639 -11.156  32.384                          
ATOM   2785  CA  THR A 290     -28.776 -10.343  32.782                          
ATOM   2786  C   THR A 290     -29.028  -9.239  31.753                          
ATOM   2787  CB  THR A 290     -28.506  -9.810  34.190                          
ATOM   2788  HA  THR A 290     -29.663 -10.975  32.796                          
ATOM   2789  H   THR A 290     -26.776 -10.659  32.291                          
ATOM   2790  O   THR A 290     -28.223  -9.036  30.845                          
ATOM   2791  OG1 THR A 290     -27.161  -9.343  34.133                          
ATOM   2792  CG2 THR A 290     -28.470 -10.922  35.240                          
ATOM   2793  HB  THR A 290     -29.230  -9.041  34.461                          
ATOM   2794  HG1 THR A 290     -26.528 -10.117  34.165                          
ATOM   2795 1HG2 THR A 290     -28.274 -10.489  36.221                          
ATOM   2796 2HG2 THR A 290     -29.430 -11.438  35.256                          
ATOM   2797 3HG2 THR A 290     -27.680 -11.631  34.992                          
ATOM   2798  N   GLY A 291     -30.163  -8.562  31.917                          
ATOM   2799  CA  GLY A 291     -30.696  -7.718  30.861                          
ATOM   2800  H   GLY A 291     -30.719  -8.601  32.747                          
ATOM   2801  C   GLY A 291     -32.082  -8.196  30.423                          
ATOM   2802 1HA  GLY A 291     -30.756  -6.687  31.210                          
ATOM   2803 2HA  GLY A 291     -30.018  -7.726  30.007                          
ATOM   2804  O   GLY A 291     -32.957  -7.385  30.127                          
ATOM   2805  N   LEU A 292     -32.237  -9.512  30.395                          
ATOM   2806  CA  LEU A 292     -33.412 -10.114  29.789                          
ATOM   2807  C   LEU A 292     -34.511 -10.253  30.845                          
ATOM   2808  CB  LEU A 292     -33.047 -11.433  29.105                          
ATOM   2809  HA  LEU A 292     -33.764  -9.434  29.013                          
ATOM   2810  H   LEU A 292     -31.579 -10.161  30.777                          
ATOM   2811  O   LEU A 292     -34.259 -10.736  31.948                          
ATOM   2812  CG  LEU A 292     -34.142 -12.070  28.248                          
ATOM   2813  CD1 LEU A 292     -34.314 -11.316  26.928                          
ATOM   2814  CD2 LEU A 292     -33.868 -13.559  28.026                          
ATOM   2815 1HB  LEU A 292     -32.186 -11.247  28.463                          
ATOM   2816 2HB  LEU A 292     -32.773 -12.147  29.882                          
ATOM   2817  HG  LEU A 292     -35.086 -11.994  28.788                          
ATOM   2818 1HD1 LEU A 292     -35.091 -11.797  26.333                          
ATOM   2819 2HD1 LEU A 292     -34.601 -10.285  27.134                          
ATOM   2820 3HD1 LEU A 292     -33.374 -11.329  26.377                          
ATOM   2821 1HD2 LEU A 292     -34.600 -13.963  27.327                          
ATOM   2822 2HD2 LEU A 292     -32.865 -13.687  27.618                          
ATOM   2823 3HD2 LEU A 292     -33.943 -14.088  28.976                          
ATOM   2824  N   VAL A 293     -35.706  -9.820  30.470                          
ATOM   2825  CA  VAL A 293     -36.747  -9.556  31.449                          
ATOM   2826  C   VAL A 293     -38.113  -9.613  30.762                          
ATOM   2827  CB  VAL A 293     -36.484  -8.220  32.146                          
ATOM   2828  HA  VAL A 293     -36.700 -10.345  32.200                          
ATOM   2829  H   VAL A 293     -35.966  -9.649  29.520                          
ATOM   2830  O   VAL A 293     -38.864 -10.570  30.943                          
ATOM   2831  CG1 VAL A 293     -37.712  -7.763  32.937                          
ATOM   2832  CG2 VAL A 293     -35.252  -8.306  33.049                          
ATOM   2833  HB  VAL A 293     -36.284  -7.474  31.377                          
ATOM   2834 1HG1 VAL A 293     -37.471  -6.854  33.488                          
ATOM   2835 2HG1 VAL A 293     -38.533  -7.564  32.249                          
ATOM   2836 3HG1 VAL A 293     -38.006  -8.546  33.636                          
ATOM   2837 1HG2 VAL A 293     -35.296  -7.518  33.801                          
ATOM   2838 2HG2 VAL A 293     -35.230  -9.278  33.543                          
ATOM   2839 3HG2 VAL A 293     -34.351  -8.184  32.447                          
ATOM   2840  N   TRP A 294     -38.394  -8.575  29.987                          
ATOM   2841  CA  TRP A 294     -39.196  -8.733  28.786                          
ATOM   2842  C   TRP A 294     -38.626  -7.805  27.711                          
ATOM   2843  CB  TRP A 294     -40.675  -8.473  29.077                          
ATOM   2844  HA  TRP A 294     -39.114  -9.771  28.464                          
ATOM   2845  H   TRP A 294     -38.084  -7.642  30.169                          
ATOM   2846  O   TRP A 294     -38.942  -6.617  27.681                          
ATOM   2847  CG  TRP A 294     -41.586  -8.625  27.857                          
ATOM   2848  NE1 TRP A 294     -42.831  -8.185  26.037                          
ATOM   2849  CD1 TRP A 294     -42.024  -7.666  27.030                          
ATOM   2850  CD2 TRP A 294     -42.155  -9.853  27.356                          
ATOM   2851  CE2 TRP A 294     -42.913  -9.556  26.241                          
ATOM   2852  CE3 TRP A 294     -42.032 -11.175  27.830                          
ATOM   2853  CZ3 TRP A 294     -42.730 -12.137  27.090                          
ATOM   2854  CH2 TRP A 294     -43.499 -11.861  25.965                          
ATOM   2855  CZ2 TRP A 294     -43.607 -10.525  25.507                          
ATOM   2856 1HB  TRP A 294     -41.009  -9.160  29.854                          
ATOM   2857 2HB  TRP A 294     -40.785  -7.464  29.475                          
ATOM   2858  HD1 TRP A 294     -41.778  -6.609  27.125                          
ATOM   2859  HE1 TRP A 294     -43.275  -7.668  25.305                          
ATOM   2860  HZ2 TRP A 294     -44.191 -10.232  24.634                          
ATOM   2861  HH2 TRP A 294     -44.012 -12.671  25.445                          
ATOM   2862  HZ3 TRP A 294     -42.666 -13.174  27.418                          
ATOM   2863  HE3 TRP A 294     -41.438 -11.429  28.708                          
ATOM   2864  N   GLU A 295     -37.795  -8.383  26.856                          
ATOM   2865  CA  GLU A 295     -36.725  -7.628  26.226                          
ATOM   2866  C   GLU A 295     -35.792  -8.568  25.461                          
ATOM   2867  CB  GLU A 295     -35.950  -6.808  27.259                          
ATOM   2868  HA  GLU A 295     -37.220  -6.951  25.530                          
ATOM   2869  H   GLU A 295     -37.844  -9.347  26.593                          
ATOM   2870  O   GLU A 295     -36.156  -9.706  25.166                          
ATOM   2871  CG  GLU A 295     -36.136  -5.308  27.020                          
ATOM   2872  CD  GLU A 295     -35.960  -4.520  28.319                          
ATOM   2873  OE1 GLU A 295     -36.089  -3.278  28.252                          
ATOM   2874  OE2 GLU A 295     -35.700  -5.176  29.351                          
ATOM   2875 1HB  GLU A 295     -36.313  -7.057  28.257                          
ATOM   2876 2HB  GLU A 295     -34.891  -7.052  27.186                          
ATOM   2877 1HG  GLU A 295     -35.397  -4.969  26.294                          
ATOM   2878 2HG  GLU A 295     -37.138  -5.131  26.629                          
ATOM   2879  N   ALA A 296     -34.606  -8.058  25.160                          
ATOM   2880  CA  ALA A 296     -33.682  -8.771  24.295                          
ATOM   2881  C   ALA A 296     -32.247  -8.452  24.715                          
ATOM   2882  CB  ALA A 296     -33.959  -8.400  22.836                          
ATOM   2883  HA  ALA A 296     -33.861  -9.838  24.425                          
ATOM   2884  H   ALA A 296     -34.275  -7.177  25.497                          
ATOM   2885  O   ALA A 296     -31.980  -7.384  25.264                          
ATOM   2886 1HB  ALA A 296     -33.268  -8.937  22.187                          
ATOM   2887 2HB  ALA A 296     -34.983  -8.672  22.580                          
ATOM   2888 3HB  ALA A 296     -33.824  -7.327  22.703                          
ATOM   2889  N   ASP A 297     -31.359  -9.397  24.442                          
ATOM   2890  CA  ASP A 297     -30.000  -9.317  24.948                          
ATOM   2891  C   ASP A 297     -29.135 -10.365  24.245                          
ATOM   2892  CB  ASP A 297     -29.955  -9.598  26.452                          
ATOM   2893  CG  ASP A 297     -28.592  -9.376  27.110                          
ATOM   2894  HA  ASP A 297     -29.675  -8.298  24.737                          
ATOM   2895  H   ASP A 297     -31.557 -10.205  23.887                          
ATOM   2896  O   ASP A 297     -29.499 -11.538  24.189                          
ATOM   2897  OD1 ASP A 297     -28.477  -9.717  28.307                          
ATOM   2898  OD2 ASP A 297     -27.695  -8.869  26.402                          
ATOM   2899 1HB  ASP A 297     -30.677  -8.944  26.940                          
ATOM   2900 2HB  ASP A 297     -30.241 -10.638  26.610                          
TER
ATOM   2901  N   SER A303      -28.021  -9.867  23.722                          
ATOM   2902  CA  SER A303      -27.091 -10.662  22.933                          
ATOM   2903  H   SER A303      -27.770  -8.904  23.827                          
ATOM   2904  C   SER A303      -25.915  -9.812  22.472                          
ATOM   2905  CB  SER A303      -27.803 -11.277  21.729                          
ATOM   2906  OG  SER A303      -26.879 -11.851  20.825                          
ATOM   2907  HA  SER A303      -26.751 -11.455  23.600                          
ATOM   2908  O   SER A303      -24.818  -9.898  23.022                          
ATOM   2909 1HB  SER A303      -28.500 -12.042  22.071                          
ATOM   2910 2HB  SER A303      -28.380 -10.506  21.217                          
ATOM   2911  HG  SER A303      -26.084 -12.198  21.323                          
ATOM   2912  N   LEU A 304     -26.177  -8.987  21.457                          
ATOM   2913  CA  LEU A 304     -25.103  -8.280  20.767                          
ATOM   2914  H   LEU A 304     -27.096  -8.813  21.101                          
ATOM   2915  C   LEU A 304     -24.636  -7.069  21.560                          
ATOM   2916  CB  LEU A 304     -25.567  -7.862  19.372                          
ATOM   2917  HA  LEU A 304     -24.267  -8.972  20.669                          
ATOM   2918  O   LEU A 304     -23.678  -6.394  21.171                          
ATOM   2919  CG  LEU A 304     -26.277  -8.932  18.543                          
ATOM   2920  CD1 LEU A 304     -27.212  -8.275  17.555                          
ATOM   2921  CD2 LEU A 304     -25.276  -9.827  17.828                          
ATOM   2922 1HB  LEU A 304     -26.252  -7.023  19.488                          
ATOM   2923 2HB  LEU A 304     -24.688  -7.539  18.814                          
ATOM   2924  HG  LEU A 304     -26.867  -9.564  19.208                          
ATOM   2925 1HD1 LEU A 304     -27.732  -9.042  16.981                          
ATOM   2926 2HD1 LEU A 304     -27.940  -7.667  18.093                          
ATOM   2927 3HD1 LEU A 304     -26.639  -7.641  16.879                          
ATOM   2928 1HD2 LEU A 304     -25.811 -10.538  17.198                          
ATOM   2929 2HD2 LEU A 304     -24.620  -9.215  17.209                          
ATOM   2930 3HD2 LEU A 304     -24.682 -10.368  18.564                          
ATOM   2931  N   ASP A 305     -25.317  -6.766  22.674                          
ATOM   2932  CA  ASP A 305     -25.106  -5.496  23.356                          
ATOM   2933  H   ASP A 305     -26.004  -7.361  23.090                          
ATOM   2934  C   ASP A 305     -23.689  -5.396  23.904                          
ATOM   2935  CB  ASP A 305     -26.136  -5.344  24.470                          
ATOM   2936  CG  ASP A 305     -27.511  -5.003  23.937                          
ATOM   2937  HA  ASP A 305     -25.319  -4.731  22.610                          
ATOM   2938  O   ASP A 305     -22.928  -4.503  23.520                          
ATOM   2939  OD1 ASP A 305     -27.622  -4.760  22.719                          
ATOM   2940  OD2 ASP A 305     -28.474  -4.966  24.729                          
ATOM   2941 1HB  ASP A 305     -26.197  -6.282  25.022                          
ATOM   2942 2HB  ASP A 305     -25.813  -4.548  25.141                          
ATOM   2943  N   LEU A 306     -23.296  -6.343  24.755                          
ATOM   2944  CA  LEU A 306     -21.944  -6.330  25.297                          
ATOM   2945  C   LEU A 306     -20.928  -6.667  24.217                          
ATOM   2946  CB  LEU A 306     -21.852  -7.230  26.531                          
ATOM   2947  HA  LEU A 306     -21.745  -5.319  25.655                          
ATOM   2948  H   LEU A 306     -23.875  -7.096  25.069                          
ATOM   2949  O   LEU A 306     -19.774  -6.227  24.278                          
ATOM   2950  CG  LEU A 306     -22.872  -6.957  27.638                          
ATOM   2951  CD1 LEU A 306     -23.983  -8.009  27.631                          
ATOM   2952  CD2 LEU A 306     -22.187  -6.857  29.002                          
ATOM   2953 1HB  LEU A 306     -21.985  -8.261  26.202                          
ATOM   2954 2HB  LEU A 306     -20.856  -7.111  26.958                          
ATOM   2955  HG  LEU A 306     -23.340  -5.993  27.441                          
ATOM   2956 1HD1 LEU A 306     -24.691  -7.795  28.432                          
ATOM   2957 2HD1 LEU A 306     -24.502  -7.983  26.673                          
ATOM   2958 3HD1 LEU A 306     -23.549  -8.997  27.783                          
ATOM   2959 1HD2 LEU A 306     -22.928  -6.619  29.765                          
ATOM   2960 2HD2 LEU A 306     -21.712  -7.808  29.242                          
ATOM   2961 3HD2 LEU A 306     -21.431  -6.072  28.972                          
ATOM   2962  N   TYR A 307     -21.339  -7.422  23.199                          
ATOM   2963  CA  TYR A 307     -20.409  -7.836  22.155                          
ATOM   2964  C   TYR A 307     -19.926  -6.630  21.358                          
ATOM   2965  CB  TYR A 307     -21.079  -8.862  21.238                          
ATOM   2966  HA  TYR A 307     -19.554  -8.311  22.635                          
ATOM   2967  H   TYR A 307     -22.278  -7.744  23.083                          
ATOM   2968  O   TYR A 307     -18.759  -6.560  20.961                          
ATOM   2969  CG  TYR A 307     -21.568 -10.124  21.945                          
ATOM   2970  CD1 TYR A 307     -21.132 -10.413  23.229                          
ATOM   2971  CE1 TYR A 307     -21.573 -11.554  23.867                          
ATOM   2972  CZ  TYR A 307     -22.443 -12.399  23.230                          
ATOM   2973  CD2 TYR A 307     -22.449 -10.983  21.301                          
ATOM   2974  CE2 TYR A 307     -22.892 -12.129  21.943                          
ATOM   2975  OH  TYR A 307     -22.868 -13.529  23.887                          
ATOM   2976 1HB  TYR A 307     -21.936  -8.384  20.764                          
ATOM   2977 2HB  TYR A 307     -20.359  -9.157  20.474                          
ATOM   2978  HD1 TYR A 307     -20.440  -9.738  23.734                          
ATOM   2979  HE1 TYR A 307     -21.231 -11.781  24.877                          
ATOM   2980  HE2 TYR A 307     -23.584 -12.804  21.437                          
ATOM   2981  HD2 TYR A 307     -22.792 -10.756  20.292                          
ATOM   2982  HH  TYR A 307     -23.801 -13.755  23.609                          
ATOM   2983  N   LEU A 308     -20.816  -5.665  21.117                          
ATOM   2984  CA  LEU A 308     -20.406  -4.406  20.510                          
ATOM   2985  C   LEU A 308     -19.747  -3.475  21.512                          
ATOM   2986  CB  LEU A 308     -21.597  -3.686  19.883                          
ATOM   2987  HA  LEU A 308     -19.682  -4.639  19.729                          
ATOM   2988  H   LEU A 308     -21.791  -5.736  21.328                          
ATOM   2989  O   LEU A 308     -18.991  -2.590  21.107                          
ATOM   2990  CG  LEU A 308     -22.401  -4.450  18.838                          
ATOM   2991  CD1 LEU A 308     -23.776  -3.833  18.683                          
ATOM   2992  CD2 LEU A 308     -21.672  -4.444  17.517                          
ATOM   2993 1HB  LEU A 308     -22.279  -3.417  20.689                          
ATOM   2994 2HB  LEU A 308     -21.219  -2.780  19.408                          
ATOM   2995  HG  LEU A 308     -22.521  -5.484  19.160                          
ATOM   2996 1HD1 LEU A 308     -24.352  -4.407  17.958                          
ATOM   2997 2HD1 LEU A 308     -24.289  -3.843  19.645                          
ATOM   2998 3HD1 LEU A 308     -23.675  -2.804  18.336                          
ATOM   2999 1HD2 LEU A 308     -22.276  -4.954  16.767                          
ATOM   3000 2HD2 LEU A 308     -21.497  -3.414  17.204                          
ATOM   3001 3HD2 LEU A 308     -20.717  -4.957  17.627                          
ATOM   3002  N   SER A 309     -20.045  -3.626  22.805                          
ATOM   3003  CA  SER A 309     -19.401  -2.790  23.812                          
ATOM   3004  C   SER A 309     -17.974  -3.242  24.083                          
ATOM   3005  CB  SER A 309     -20.208  -2.773  25.112                          
ATOM   3006  OG  SER A 309     -21.483  -2.160  24.941                          
ATOM   3007  HA  SER A 309     -19.411  -1.781  23.399                          
ATOM   3008  H   SER A 309     -20.701  -4.293  23.159                          
ATOM   3009  O   SER A 309     -17.216  -2.535  24.754                          
ATOM   3010 1HB  SER A 309     -20.342  -3.795  25.469                          
ATOM   3011 2HB  SER A 309     -19.648  -2.239  25.879                          
ATOM   3012  HG  SER A 309     -21.376  -1.261  24.516                          
ATOM   3013  N   ASP A 310     -17.595  -4.395  23.552                          
ATOM   3014  CA  ASP A 310     -16.362  -5.088  23.898                          
ATOM   3015  C   ASP A 310     -15.040  -4.559  23.329                          
ATOM   3016  CB  ASP A 310     -16.516  -6.569  23.545                          
ATOM   3017  CG  ASP A 310     -17.161  -7.368  24.670                          
ATOM   3018  HA  ASP A 310     -16.358  -5.139  24.986                          
ATOM   3019  H   ASP A 310     -18.145  -4.872  22.866                          
ATOM   3020  O   ASP A 310     -14.011  -4.856  23.936                          
ATOM   3021  OD1 ASP A 310     -16.951  -7.009  25.843                          
ATOM   3022  OD2 ASP A 310     -17.882  -8.347  24.387                          
ATOM   3023 1HB  ASP A 310     -17.138  -6.654  22.653                          
ATOM   3024 2HB  ASP A 310     -15.530  -6.985  23.340                          
ATOM   3025  N   PRO A 311     -14.984  -3.763  22.200                          
ATOM   3026  CA  PRO A 311     -13.774  -3.615  21.361                          
ATOM   3027  C   PRO A 311     -12.355  -3.643  21.908                          
ATOM   3028  CB  PRO A 311     -14.010  -2.342  20.535                          
ATOM   3029  HA  PRO A 311     -13.774  -4.423  20.629                          
ATOM   3030  O   PRO A 311     -11.456  -4.113  21.206                          
ATOM   3031  CD  PRO A 311     -16.021  -2.926  21.587                          
ATOM   3032  CG  PRO A 311     -15.285  -1.768  21.041                          
ATOM   3033 1HD  PRO A 311     -16.555  -3.434  20.784                          
ATOM   3034 2HD  PRO A 311     -16.701  -2.416  22.270                          
ATOM   3035 1HG  PRO A 311     -15.871  -1.279  20.262                          
ATOM   3036 2HG  PRO A 311     -15.093  -1.052  21.840                          
ATOM   3037 1HB  PRO A 311     -13.193  -1.631  20.656                          
ATOM   3038 2HB  PRO A 311     -14.090  -2.578  19.474                          
ATOM   3039  N   GLU A 312     -12.126  -3.159  23.128                          
ATOM   3040  CA  GLU A 312     -10.798  -3.311  23.713                          
ATOM   3041  C   GLU A 312     -10.456  -4.781  23.908                          
ATOM   3042  CB  GLU A 312     -10.690  -2.543  25.032                          
ATOM   3043  HA  GLU A 312     -10.112  -2.863  22.994                          
ATOM   3044  H   GLU A 312     -12.800  -2.687  23.696                          
ATOM   3045  O   GLU A 312      -9.312  -5.115  24.237                          
ATOM   3046  CG  GLU A 312     -11.659  -3.104  26.075                          
ATOM   3047  CD  GLU A 312     -11.530  -2.356  27.403                          
ATOM   3048  OE1 GLU A 312     -12.281  -2.719  28.334                          
ATOM   3049  OE2 GLU A 312     -10.684  -1.437  27.456                          
ATOM   3050 1HB  GLU A 312      -9.671  -2.628  25.411                          
ATOM   3051 2HB  GLU A 312     -10.926  -1.494  24.855                          
ATOM   3052 1HG  GLU A 312     -12.679  -3.001  25.705                          
ATOM   3053 2HG  GLU A 312     -11.437  -4.159  26.237                          
ATOM   3054  N   ASN A 313     -11.415  -5.700  23.696                          
ATOM   3055  CA  ASN A 313     -11.169  -7.132  23.808                          
ATOM   3056  H   ASN A 313     -12.349  -5.459  23.433                          
ATOM   3057  C   ASN A 313     -10.443  -7.693  22.595                          
ATOM   3058  CB  ASN A 313     -12.486  -7.893  23.976                          
ATOM   3059  HA  ASN A 313     -10.599  -7.256  24.728                          
ATOM   3060  O   ASN A 313     -10.025  -8.854  22.635                          
ATOM   3061  CG  ASN A 313     -13.127  -7.660  25.319                          
ATOM   3062  OD1 ASN A 313     -13.043  -6.569  25.879                          
ATOM   3063  ND2 ASN A 313     -13.793  -8.682  25.842                          
ATOM   3064 1HB  ASN A 313     -13.177  -7.568  23.199                          
ATOM   3065 2HB  ASN A 313     -12.289  -8.959  23.865                          
ATOM   3066 1HD2 ASN A 313     -14.208  -8.598  26.747                          
ATOM   3067 2HD2 ASN A 313     -13.880  -9.536  25.329                          
ATOM   3068  N   TYR A 314     -10.304  -6.915  21.521                          
ATOM   3069  CA  TYR A 314      -9.770  -7.458  20.278                          
ATOM   3070  C   TYR A 314      -8.304  -7.815  20.432                          
ATOM   3071  CB  TYR A 314      -9.915  -6.462  19.132                          
ATOM   3072  HA  TYR A 314     -10.333  -8.360  20.036                          
ATOM   3073  H   TYR A 314     -10.545  -5.945  21.493                          
ATOM   3074  O   TYR A 314      -7.503  -7.029  20.945                          
ATOM   3075  CG  TYR A 314     -11.326  -6.115  18.762                          
ATOM   3076  CD1 TYR A 314     -12.377  -6.786  19.349                          
ATOM   3077  CE1 TYR A 314     -13.667  -6.469  19.010                          
ATOM   3078  CZ  TYR A 314     -13.903  -5.481  18.084                          
ATOM   3079  CD2 TYR A 314     -11.573  -5.122  17.830                          
ATOM   3080  CE2 TYR A 314     -12.862  -4.805  17.492                          
ATOM   3081  OH  TYR A 314     -15.192  -5.154  17.737                          
ATOM   3082 1HB  TYR A 314      -9.406  -5.542  19.419                          
ATOM   3083 2HB  TYR A 314      -9.430  -6.887  18.253                          
ATOM   3084  HD1 TYR A 314     -12.183  -7.568  20.083                          
ATOM   3085  HE1 TYR A 314     -14.501  -6.997  19.473                          
ATOM   3086  HE2 TYR A 314     -13.056  -4.023  16.758                          
ATOM   3087  HD2 TYR A 314     -10.741  -4.592  17.366                          
ATOM   3088  HH  TYR A 314     -15.188  -4.427  17.051                          
ATOM   3089  N   LEU A 315      -7.953  -9.010  19.976                          
ATOM   3090  CA  LEU A 315      -6.558  -9.375  19.796                          
ATOM   3091  C   LEU A 315      -6.038  -8.738  18.515                          
ATOM   3092  CB  LEU A 315      -6.412 -10.887  19.747                          
ATOM   3093  HA  LEU A 315      -6.002  -8.963  20.637                          
ATOM   3094  H   LEU A 315      -8.609  -9.724  19.730                          
ATOM   3095  O   LEU A 315      -6.303  -9.233  17.413                          
ATOM   3096  CG  LEU A 315      -4.988 -11.411  19.664                          
ATOM   3097  CD1 LEU A 315      -4.316 -11.120  20.978                          
ATOM   3098  CD2 LEU A 315      -4.929 -12.899  19.343                          
ATOM   3099 1HB  LEU A 315      -6.867 -11.297  20.649                          
ATOM   3100 2HB  LEU A 315      -6.952 -11.248  18.872                          
ATOM   3101  HG  LEU A 315      -4.465 -10.903  18.853                          
ATOM   3102 1HD1 LEU A 315      -3.286 -11.478  20.947                          
ATOM   3103 2HD1 LEU A 315      -4.322 -10.046  21.160                          
ATOM   3104 3HD1 LEU A 315      -4.852 -11.627  21.781                          
ATOM   3105 1HD2 LEU A 315      -3.888 -13.213  19.264                          
ATOM   3106 2HD2 LEU A 315      -5.419 -13.462  20.138                          
ATOM   3107 3HD2 LEU A 315      -5.438 -13.087  18.398                          
ATOM   3108  N   LEU A 316      -5.290  -7.653  18.662                          
ATOM   3109  CA  LEU A 316      -4.778  -6.913  17.521                          
ATOM   3110  C   LEU A 316      -3.546  -7.609  16.953                          
ATOM   3111  CB  LEU A 316      -4.427  -5.493  17.947                          
ATOM   3112  HA  LEU A 316      -5.556  -6.910  16.758                          
ATOM   3113  H   LEU A 316      -5.032  -7.278  19.552                          
ATOM   3114  O   LEU A 316      -2.587  -7.874  17.684                          
ATOM   3115  CG  LEU A 316      -5.518  -4.726  18.674                          
ATOM   3116  CD1 LEU A 316      -4.934  -3.434  19.179                          
ATOM   3117  CD2 LEU A 316      -6.700  -4.468  17.761                          
ATOM   3118 1HB  LEU A 316      -3.561  -5.548  18.607                          
ATOM   3119 2HB  LEU A 316      -4.165  -4.932  17.050                          
ATOM   3120  HG  LEU A 316      -5.887  -5.307  19.519                          
ATOM   3121 1HD1 LEU A 316      -5.698  -2.875  19.718                          
ATOM   3122 2HD1 LEU A 316      -4.100  -3.649  19.848                          
ATOM   3123 3HD1 LEU A 316      -4.579  -2.842  18.335                          
ATOM   3124 1HD2 LEU A 316      -7.458  -3.900  18.300                          
ATOM   3125 2HD2 LEU A 316      -6.370  -3.900  16.892                          
ATOM   3126 3HD2 LEU A 316      -7.121  -5.419  17.435                          
ATOM   3127  N   LYS A 317      -3.571  -7.903  15.649                          
ATOM   3128  CA  LYS A 317      -2.387  -8.439  14.982                          
ATOM   3129  C   LYS A 317      -1.204  -7.515  15.230                          
ATOM   3130  CB  LYS A 317      -2.619  -8.611  13.479                          
ATOM   3131  HA  LYS A 317      -2.169  -9.408  15.431                          
ATOM   3132  H   LYS A 317      -4.371  -7.783  15.061                          
ATOM   3133  O   LYS A 317      -1.313  -6.303  15.026                          
ATOM   3134  CG  LYS A 317      -1.386  -9.100  12.737                          
ATOM   3135  CD  LYS A 317      -1.688  -9.515  11.307                          
ATOM   3136  CE  LYS A 317      -0.435  -9.522  10.454                          
ATOM   3137  NZ  LYS A 317       0.712 -10.202  11.124                          
ATOM   3138 1HB  LYS A 317      -3.421  -9.334  13.333                          
ATOM   3139 2HB  LYS A 317      -2.916  -7.649  13.061                          
ATOM   3140 1HG  LYS A 317      -0.649  -8.298  12.719                          
ATOM   3141 2HG  LYS A 317      -0.976  -9.958  13.270                          
ATOM   3142 1HD  LYS A 317      -2.119 -10.516  11.312                          
ATOM   3143 2HD  LYS A 317      -2.404  -8.813  10.879                          
ATOM   3144 1HE  LYS A 317      -0.652 -10.041   9.520                          
ATOM   3145 2HE  LYS A 317      -0.153  -8.491  10.240                          
ATOM   3146 1HZ  LYS A 317       1.519 -10.187  10.511                          
ATOM   3147 2HZ  LYS A 317       0.935  -9.718  11.987                          
ATOM   3148 3HZ  LYS A 317       0.462 -11.163  11.330                          
ATOM   3149  N   ASN A 318      -0.081  -8.081  15.671                          
ATOM   3150  CA  ASN A 318       1.132  -7.308  15.914                          
ATOM   3151  C   ASN A 318       1.507  -6.474  14.692                          
ATOM   3152  CB  ASN A 318       2.273  -8.246  16.305                          
ATOM   3153  HA  ASN A 318       0.912  -6.693  16.786                          
ATOM   3154  H   ASN A 318       0.004  -9.059  15.862                          
ATOM   3155  O   ASN A 318       1.197  -6.839  13.555                          
ATOM   3156  CG  ASN A 318       3.628  -7.610  16.130                          
ATOM   3157  OD1 ASN A 318       4.258  -7.762  15.091                          
ATOM   3158  ND2 ASN A 318       4.086  -6.890  17.131                          
ATOM   3159 1HB  ASN A 318       2.152  -8.527  17.351                          
ATOM   3160 2HB  ASN A 318       2.223  -9.138  15.681                          
ATOM   3161 1HD2 ASN A 318       4.980  -6.448  17.061                          
ATOM   3162 2HD2 ASN A 318       3.540  -6.784  17.962                          
ATOM   3163  N   GLY A 319       2.132  -5.326  14.933                          
ATOM   3164  CA  GLY A 319       2.576  -4.459  13.864                          
ATOM   3165  C   GLY A 319       1.493  -3.988  12.921                          
ATOM   3166  H   GLY A 319       2.334  -4.990  15.853                          
ATOM   3167 1HA  GLY A 319       3.057  -3.585  14.304                          
ATOM   3168 2HA  GLY A 319       3.336  -4.983  13.285                          
ATOM   3169  O   GLY A 319       1.811  -3.582  11.798                          
ATOM   3170  N   THR A 320       0.229  -4.037  13.329                          
ATOM   3171  CA  THR A 320      -0.835  -3.368  12.594                          
ATOM   3172  C   THR A 320      -1.890  -2.932  13.601                          
ATOM   3173  CB  THR A 320      -1.435  -4.291  11.522                          
ATOM   3174  HA  THR A 320      -0.426  -2.462  12.147                          
ATOM   3175  H   THR A 320      -0.071  -4.524  14.150                          
ATOM   3176  O   THR A 320      -2.040  -3.537  14.664                          
ATOM   3177  OG1 THR A 320      -2.275  -5.265  12.150                          
ATOM   3178  CG2 THR A 320      -0.348  -5.028  10.748                          
ATOM   3179  HB  THR A 320      -1.933  -3.712  10.744                          
ATOM   3180  HG1 THR A 320      -1.726  -5.868  12.728                          
ATOM   3181 1HG2 THR A 320      -0.802  -5.599   9.939                          
ATOM   3182 2HG2 THR A 320       0.356  -4.306  10.334                          
ATOM   3183 3HG2 THR A 320       0.180  -5.705  11.419                          
ATOM   3184  N   SER A 321      -2.599  -1.859  13.271                          
ATOM   3185  CA  SER A 321      -3.982  -1.690  13.709                          
ATOM   3186  C   SER A 321      -4.888  -2.585  12.871                          
ATOM   3187  CB  SER A 321      -4.422  -0.229  13.592                          
ATOM   3188  OG  SER A 321      -4.529   0.188  12.234                          
ATOM   3189  HA  SER A 321      -3.994  -2.004  14.753                          
ATOM   3190  H   SER A 321      -2.243  -1.111  12.712                          
ATOM   3191  O   SER A 321      -5.400  -2.195  11.823                          
ATOM   3192 1HB  SER A 321      -5.384  -0.099  14.088                          
ATOM   3193 2HB  SER A 321      -3.706   0.408  14.112                          
ATOM   3194  HG  SER A 321      -5.487   0.355  12.002                          
ATOM   3195  N   ASP A 322      -5.091  -3.812  13.342                          
ATOM   3196  CA  ASP A 322      -5.976  -4.747  12.662                          
ATOM   3197  C   ASP A 322      -6.345  -5.867  13.625                          
ATOM   3198  CB  ASP A 322      -5.307  -5.327  11.409                          
ATOM   3199  CG  ASP A 322      -6.303  -5.895  10.411                          
ATOM   3200  HA  ASP A 322      -6.840  -4.156  12.360                          
ATOM   3201  H   ASP A 322      -4.663  -4.167  14.173                          
ATOM   3202  O   ASP A 322      -5.475  -6.435  14.282                          
ATOM   3203  OD1 ASP A 322      -7.468  -6.145  10.774                          
ATOM   3204  OD2 ASP A 322      -5.911  -6.092   9.246                          
ATOM   3205 1HB  ASP A 322      -4.740  -4.534  10.920                          
ATOM   3206 2HB  ASP A 322      -4.629  -6.123  11.714                          
ATOM   3207  N   VAL A 323      -7.632  -6.177  13.691                          
ATOM   3208  CA  VAL A 323      -8.118  -7.277  14.513                          
ATOM   3209  H   VAL A 323      -8.340  -5.691  13.178                          
ATOM   3210  C   VAL A 323      -8.001  -8.561  13.706                          
ATOM   3211  CB  VAL A 323      -9.559  -7.030  14.974                          
ATOM   3212  HA  VAL A 323      -7.467  -7.349  15.384                          
ATOM   3213  O   VAL A 323      -8.333  -8.594  12.519                          
ATOM   3214  CG1 VAL A 323     -10.484  -6.822  13.787                          
ATOM   3215  CG2 VAL A 323     -10.024  -8.186  15.809                          
ATOM   3216  HB  VAL A 323      -9.568  -6.118  15.570                          
ATOM   3217 1HG1 VAL A 323     -11.490  -6.602  14.145                          
ATOM   3218 2HG1 VAL A 323     -10.122  -5.989  13.186                          
ATOM   3219 3HG1 VAL A 323     -10.505  -7.727  13.180                          
ATOM   3220 1HG2 VAL A 323     -10.975  -7.935  16.280                          
ATOM   3221 2HG2 VAL A 323     -10.153  -9.064  15.175                          
ATOM   3222 3HG2 VAL A 323      -9.283  -8.400  16.579                          
ATOM   3223  N   LEU A 324      -7.520  -9.617  14.344                          
ATOM   3224  CA  LEU A 324      -7.412 -10.903  13.669                          
ATOM   3225  C   LEU A 324      -8.789 -11.483  13.377                          
ATOM   3226  CB  LEU A 324      -6.597 -11.863  14.519                          
ATOM   3227  HA  LEU A 324      -6.901 -10.732  12.721                          
ATOM   3228  H   LEU A 324      -7.209  -9.608  15.294                          
ATOM   3229  O   LEU A 324      -9.584 -11.700  14.294                          
ATOM   3230  CG  LEU A 324      -5.134 -11.463  14.604                          
ATOM   3231  CD1 LEU A 324      -4.508 -12.019  15.867                          
ATOM   3232  CD2 LEU A 324      -4.412 -11.989  13.390                          
ATOM   3233 1HB  LEU A 324      -7.015 -11.880  15.525                          
ATOM   3234 2HB  LEU A 324      -6.663 -12.860  14.082                          
ATOM   3235  HG  LEU A 324      -5.049 -10.376  14.633                          
ATOM   3236 1HD1 LEU A 324      -3.444 -11.783  15.879                          
ATOM   3237 2HD1 LEU A 324      -4.990 -11.574  16.737                          
ATOM   3238 3HD1 LEU A 324      -4.641 -13.101  15.891                          
ATOM   3239 1HD2 LEU A 324      -3.346 -11.784  13.483                          
ATOM   3240 2HD2 LEU A 324      -4.569 -13.065  13.311                          
ATOM   3241 3HD2 LEU A 324      -4.799 -11.499  12.496                          
ATOM   3242  N   LEU A 325      -9.061 -11.769  12.106                          
ATOM   3243  CA  LEU A 325     -10.354 -12.320  11.727                          
ATOM   3244  C   LEU A 325     -10.386 -13.823  11.991                          
ATOM   3245  CB  LEU A 325     -10.661 -12.028  10.263                          
ATOM   3246  HA  LEU A 325     -11.108 -11.843  12.353                          
ATOM   3247  H   LEU A 325      -8.420 -11.631  11.350                          
ATOM   3248  O   LEU A 325      -9.456 -14.409  12.552                          
ATOM   3249  CG  LEU A 325     -10.670 -10.580   9.788                          
ATOM   3250  CD1 LEU A 325     -11.273  -9.694  10.846                          
ATOM   3251  CD2 LEU A 325      -9.284 -10.117   9.476                          
ATOM   3252 1HB  LEU A 325      -9.916 -12.556   9.668                          
ATOM   3253 2HB  LEU A 325     -11.649 -12.439  10.055                          
ATOM   3254  HG  LEU A 325     -11.262 -10.506   8.876                          
ATOM   3255 1HD1 LEU A 325     -11.280  -8.662  10.494                          
ATOM   3256 2HD1 LEU A 325     -12.294 -10.016  11.050                          
ATOM   3257 3HD1 LEU A 325     -10.680  -9.762  11.758                          
ATOM   3258 1HD2 LEU A 325      -9.329  -9.156   8.964                          
ATOM   3259 2HD2 LEU A 325      -8.719 -10.009  10.402                          
ATOM   3260 3HD2 LEU A 325      -8.793 -10.848   8.834                          
ATOM   3261  N   CYS A 326     -11.481 -14.447  11.592                          
ATOM   3262  CA  CYS A 326     -11.797 -15.826  11.950                          
ATOM   3263  C   CYS A 326     -13.029 -16.250  11.158                          
ATOM   3264  CB  CYS A 326     -12.007 -15.963  13.452                          
ATOM   3265  HA  CYS A 326     -10.932 -16.428  11.673                          
ATOM   3266  H   CYS A 326     -12.170 -14.009  11.014                          
ATOM   3267  O   CYS A 326     -13.781 -15.409  10.656                          
ATOM   3268  SG  CYS A 326     -12.642 -17.548  13.907                          
ATOM   3269 1HB  CYS A 326     -11.071 -15.773  13.978                          
ATOM   3270 2HB  CYS A 326     -12.675 -15.179  13.808                          
ATOM   3271  N   GLY A 327     -13.228 -17.557  11.024                          
ATOM   3272  CA  GLY A 327     -14.300 -18.045  10.181                          
ATOM   3273  C   GLY A 327     -14.593 -19.510  10.400                          
ATOM   3274  H   GLY A 327     -12.680 -18.264  11.472                          
ATOM   3275 1HA  GLY A 327     -15.203 -17.466  10.376                          
ATOM   3276 2HA  GLY A 327     -14.038 -17.884   9.136                          
ATOM   3277  O   GLY A 327     -13.869 -20.216  11.108                          
ATOM   3278  N   ASN A 328     -15.656 -19.968   9.761                          
ATOM   3279  CA  ASN A 328     -16.181 -21.291  10.002                          
ATOM   3280  C   ASN A 328     -15.257 -22.330   9.365                          
ATOM   3281  CB  ASN A 328     -17.585 -21.427   9.404                          
ATOM   3282  HA  ASN A 328     -16.230 -21.388  11.087                          
ATOM   3283  H   ASN A 328     -16.159 -19.439   9.079                          
ATOM   3284  O   ASN A 328     -15.128 -23.447   9.859                          
ATOM   3285  CG  ASN A 328     -18.511 -20.296   9.809                          
ATOM   3286  OD1 ASN A 328     -19.409 -19.916   9.058                          
ATOM   3287  ND2 ASN A 328     -18.301 -19.755  11.003                          
ATOM   3288 1HB  ASN A 328     -17.501 -21.435   8.318                          
ATOM   3289 2HB  ASN A 328     -18.017 -22.368   9.743                          
ATOM   3290 1HD2 ASN A 328     -18.886 -19.011  11.325                          
ATOM   3291 2HD2 ASN A 328     -17.557 -20.092  11.580                          
ATOM   3292  N   SER A 329     -14.604 -21.953   8.265                          
ATOM   3293  CA  SER A 329     -13.787 -22.902   7.530                          
ATOM   3294  C   SER A 329     -12.593 -23.329   8.374                          
ATOM   3295  CB  SER A 329     -13.311 -22.284   6.220                          
ATOM   3296  OG  SER A 329     -12.357 -21.264   6.455                          
ATOM   3297  HA  SER A 329     -14.440 -23.752   7.333                          
ATOM   3298  H   SER A 329     -14.629 -21.029   7.883                          
ATOM   3299  O   SER A 329     -12.250 -22.700   9.376                          
ATOM   3300 1HB  SER A 329     -12.867 -23.058   5.594                          
ATOM   3301 2HB  SER A 329     -14.165 -21.866   5.685                          
ATOM   3302  HG  SER A 329     -12.140 -20.794   5.599                          
ATOM   3303  N   SER A 330     -11.969 -24.431   7.978                          
ATOM   3304  CA  SER A 330     -10.737 -24.836   8.650                          
ATOM   3305  C   SER A 330      -9.532 -24.185   7.986                          
ATOM   3306  CB  SER A 330     -10.609 -26.354   8.654                          
ATOM   3307  OG  SER A 330      -9.393 -26.760   9.261                          
ATOM   3308  HA  SER A 330     -10.841 -24.489   9.678                          
ATOM   3309  H   SER A 330     -12.276 -25.030   7.238                          
ATOM   3310  O   SER A 330      -8.473 -24.785   7.818                          
ATOM   3311 1HB  SER A 330     -11.448 -26.787   9.198                          
ATOM   3312 2HB  SER A 330     -10.643 -26.723   7.629                          
ATOM   3313  HG  SER A 330      -9.250 -26.254  10.112                          
ATOM   3314  N   ASP A 331      -9.711 -22.926   7.591                          
ATOM   3315  CA  ASP A 331      -8.660 -22.157   6.936                          
ATOM   3316  C   ASP A 331      -8.533 -20.728   7.443                          
ATOM   3317  CB  ASP A 331      -8.883 -22.116   5.420                          
ATOM   3318  CG  ASP A 331      -8.917 -23.490   4.793                          
ATOM   3319  HA  ASP A 331      -7.748 -22.735   7.085                          
ATOM   3320  H   ASP A 331     -10.570 -22.429   7.716                          
ATOM   3321  O   ASP A 331      -7.484 -20.114   7.224                          
ATOM   3322  OD1 ASP A 331      -9.934 -24.190   4.952                          
ATOM   3323  OD2 ASP A 331      -7.927 -23.866   4.135                          
ATOM   3324 1HB  ASP A 331      -9.833 -21.619   5.221                          
ATOM   3325 2HB  ASP A 331      -8.073 -21.546   4.964                          
ATOM   3326  N   ALA A 332      -9.533 -20.170   8.115                          
ATOM   3327  CA  ALA A 332      -9.485 -18.769   8.481                          
ATOM   3328  C   ALA A 332      -8.515 -18.556   9.635                          
ATOM   3329  CB  ALA A 332     -10.875 -18.266   8.838                          
ATOM   3330  HA  ALA A 332      -9.123 -18.241   7.599                          
ATOM   3331  H   ALA A 332     -10.358 -20.657   8.404                          
ATOM   3332  O   ALA A 332      -7.823 -19.470  10.086                          
ATOM   3333 1HB  ALA A 332     -10.827 -17.204   9.080                          
ATOM   3334 2HB  ALA A 332     -11.544 -18.415   7.990                          
ATOM   3335 3HB  ALA A 332     -11.252 -18.818   9.699                          
ATOM   3336  N   GLY A 333      -8.450 -17.315  10.100                          
ATOM   3337  CA  GLY A 333      -7.425 -16.953  11.061                          
ATOM   3338  C   GLY A 333      -7.651 -17.652  12.386                          
ATOM   3339  H   GLY A 333      -9.071 -16.577   9.836                          
ATOM   3340 1HA  GLY A 333      -6.444 -17.219  10.668                          
ATOM   3341 2HA  GLY A 333      -7.426 -15.874  11.210                          
ATOM   3342  O   GLY A 333      -8.731 -17.585  12.973                          
ATOM   3343  N   THR A 334      -6.616 -18.319  12.862                          
ATOM   3344  CA  THR A 334      -6.709 -19.139  14.054                          
ATOM   3345  C   THR A 334      -6.160 -18.371  15.248                          
ATOM   3346  CB  THR A 334      -5.958 -20.454  13.851                          
ATOM   3347  HA  THR A 334      -7.762 -19.334  14.256                          
ATOM   3348  H   THR A 334      -5.711 -18.304  12.437                          
ATOM   3349  O   THR A 334      -5.065 -17.806  15.183                          
ATOM   3350  OG1 THR A 334      -6.440 -21.099  12.667                          
ATOM   3351  CG2 THR A 334      -6.194 -21.374  15.034                          
ATOM   3352  HB  THR A 334      -4.880 -20.293  13.860                          
ATOM   3353  HG1 THR A 334      -5.962 -20.742  11.865                          
ATOM   3354 1HG2 THR A 334      -5.629 -22.296  14.896                          
ATOM   3355 2HG2 THR A 334      -5.867 -20.881  15.949                          
ATOM   3356 3HG2 THR A 334      -7.257 -21.608  15.107                          
ATOM   3357  N   CYS A 335      -6.923 -18.343  16.312                          
ATOM   3358  CA  CYS A 335      -6.548 -17.640  17.523                          
ATOM   3359  C   CYS A 335      -5.879 -18.587  18.507                          
ATOM   3360  CB  CYS A 335      -7.781 -17.002  18.161                          
ATOM   3361  HA  CYS A 335      -5.864 -16.845  17.225                          
ATOM   3362  H   CYS A 335      -7.810 -18.803  16.360                          
ATOM   3363  O   CYS A 335      -6.126 -19.795  18.491                          
ATOM   3364  SG  CYS A 335      -9.081 -18.154  18.634                          
ATOM   3365 1HB  CYS A 335      -7.486 -16.401  19.021                          
ATOM   3366 2HB  CYS A 335      -8.185 -16.235  17.501                          
ATOM   3367  HG  CYS A 335      -8.949 -17.981  19.946                          
ATOM   3368  N   PRO A 336      -5.007 -18.067  19.368                          
ATOM   3369  CA  PRO A 336      -4.310 -18.878  20.371                          
ATOM   3370  C   PRO A 336      -5.234 -19.131  21.548                          
ATOM   3371  CB  PRO A 336      -3.076 -18.035  20.694                          
ATOM   3372  HA  PRO A 336      -3.977 -19.828  19.952                          
ATOM   3373  O   PRO A 336      -6.444 -18.901  21.454                          
ATOM   3374  CD  PRO A 336      -4.594 -16.658  19.478                          
ATOM   3375  CG  PRO A 336      -3.570 -16.641  20.586                          
ATOM   3376 1HD  PRO A 336      -4.136 -16.317  18.550                          
ATOM   3377 2HD  PRO A 336      -5.431 -16.029  19.780                          
ATOM   3378 1HG  PRO A 336      -2.747 -15.981  20.311                          
ATOM   3379 2HG  PRO A 336      -4.001 -16.319  21.534                          
ATOM   3380 1HB  PRO A 336      -2.700 -18.247  21.695                          
ATOM   3381 2HB  PRO A 336      -2.291 -18.209  19.958                          
ATOM   3382  N   GLU A 337      -4.685 -19.603  22.665                          
ATOM   3383  CA  GLU A 337      -5.495 -19.952  23.825                          
ATOM   3384  C   GLU A 337      -6.077 -18.703  24.478                          
ATOM   3385  CB  GLU A 337      -4.656 -20.720  24.841                          
ATOM   3386  HA  GLU A 337      -6.300 -20.577  23.439                          
ATOM   3387  H   GLU A 337      -3.703 -19.748  22.781                          
ATOM   3388  O   GLU A 337      -5.477 -17.625  24.464                          
ATOM   3389  CG  GLU A 337      -4.280 -22.115  24.386                          
ATOM   3390  CD  GLU A 337      -5.486 -22.961  24.072                          
ATOM   3391  OE1 GLU A 337      -6.473 -22.895  24.833                          
ATOM   3392  OE2 GLU A 337      -5.451 -23.683  23.056                          
ATOM   3393 1HB  GLU A 337      -3.740 -20.160  25.026                          
ATOM   3394 2HB  GLU A 337      -5.225 -20.802  25.767                          
ATOM   3395 1HG  GLU A 337      -3.665 -22.036  23.489                          
ATOM   3396 2HG  GLU A 337      -3.709 -22.600  25.177                          
ATOM   3397  N   GLY A 338      -7.255 -18.865  25.074                          
ATOM   3398  CA  GLY A 338      -7.877 -17.781  25.805                          
ATOM   3399  C   GLY A 338      -8.671 -16.827  24.946                          
ATOM   3400  H   GLY A 338      -7.777 -19.718  25.059                          
ATOM   3401 1HA  GLY A 338      -8.536 -18.202  26.565                          
ATOM   3402 2HA  GLY A 338      -7.103 -17.221  26.330                          
ATOM   3403  O   GLY A 338      -8.913 -15.690  25.357                          
ATOM   3404  N   TYR A 339      -9.091 -17.256  23.759                          
ATOM   3405  CA  TYR A 339      -9.878 -16.400  22.888                          
ATOM   3406  C   TYR A 339     -10.919 -17.233  22.156                          
ATOM   3407  CB  TYR A 339      -8.986 -15.666  21.890                          
ATOM   3408  HA  TYR A 339     -10.386 -15.663  23.511                          
ATOM   3409  H   TYR A 339      -8.899 -18.167  23.394                          
ATOM   3410  O   TYR A 339     -10.636 -18.337  21.684                          
ATOM   3411  CG  TYR A 339      -8.040 -14.698  22.543                          
ATOM   3412  CD1 TYR A 339      -6.776 -15.115  22.922                          
ATOM   3413  CE1 TYR A 339      -5.904 -14.225  23.524                          
ATOM   3414  CZ  TYR A 339      -6.302 -12.925  23.743                          
ATOM   3415  CD2 TYR A 339      -8.433 -13.390  22.767                          
ATOM   3416  CE2 TYR A 339      -7.563 -12.501  23.368                          
ATOM   3417  OH  TYR A 339      -5.443 -12.035  24.340                          
ATOM   3418 1HB  TYR A 339      -8.403 -16.403  21.338                          
ATOM   3419 2HB  TYR A 339      -9.622 -15.114  21.197                          
ATOM   3420  HD1 TYR A 339      -6.466 -16.146  22.746                          
ATOM   3421  HE1 TYR A 339      -4.908 -14.551  23.823                          
ATOM   3422  HE2 TYR A 339      -7.872 -11.471  23.544                          
ATOM   3423  HD2 TYR A 339      -9.428 -13.062  22.469                          
ATOM   3424  HH  TYR A 339      -4.536 -12.446  24.436                          
ATOM   3425  N   ARG A 340     -12.123 -16.678  22.059                          
ATOM   3426  CA  ARG A 340     -13.240 -17.297  21.370                          
ATOM   3427  C   ARG A 340     -13.579 -16.462  20.146                          
ATOM   3428  CB  ARG A 340     -14.458 -17.429  22.301                          
ATOM   3429  HA  ARG A 340     -12.878 -18.285  21.083                          
ATOM   3430  H   ARG A 340     -12.337 -15.787  22.460                          
ATOM   3431  O   ARG A 340     -13.506 -15.229  20.173                          
ATOM   3432  CG  ARG A 340     -15.397 -18.588  21.996                          
ATOM   3433  CD  ARG A 340     -16.591 -18.625  22.934                          
ATOM   3434  NE  ARG A 340     -17.391 -17.403  22.894                          
ATOM   3435  CZ  ARG A 340     -18.717 -17.378  22.788                          
ATOM   3436  NH1 ARG A 340     -19.406 -18.508  22.762                          
ATOM   3437  NH2 ARG A 340     -19.356 -16.221  22.701                          
ATOM   3438 1HB  ARG A 340     -14.090 -17.556  23.319                          
ATOM   3439 2HB  ARG A 340     -15.033 -16.506  22.234                          
ATOM   3440 1HG  ARG A 340     -15.758 -18.487  20.972                          
ATOM   3441 2HG  ARG A 340     -14.844 -19.523  22.095                          
ATOM   3442 1HD  ARG A 340     -17.227 -19.465  22.654                          
ATOM   3443 2HD  ARG A 340     -16.228 -18.768  23.952                          
ATOM   3444  HE  ARG A 340     -16.911 -16.528  22.951                          
ATOM   3445 1HH1 ARG A 340     -20.403 -18.484  22.685                          
ATOM   3446 2HH1 ARG A 340     -18.931 -19.386  22.821                          
ATOM   3447 1HH2 ARG A 340     -20.354 -16.206  22.634                          
ATOM   3448 2HH2 ARG A 340     -18.842 -15.364  22.702                          
ATOM   3449  N   CYS A 341     -13.948 -17.151  19.069                          
ATOM   3450  CA  CYS A 341     -14.203 -16.544  17.766                          
ATOM   3451  C   CYS A 341     -15.697 -16.342  17.572                          
ATOM   3452  CB  CYS A 341     -13.642 -17.429  16.666                          
ATOM   3453  HA  CYS A 341     -13.679 -15.588  17.757                          
ATOM   3454  H   CYS A 341     -14.076 -18.142  19.086                          
ATOM   3455  O   CYS A 341     -16.467 -17.308  17.612                          
ATOM   3456  SG  CYS A 341     -14.239 -17.022  15.036                          
ATOM   3457 1HB  CYS A 341     -12.553 -17.396  16.682                          
ATOM   3458 2HB  CYS A 341     -13.850 -18.475  16.888                          
ATOM   3459  N   LEU A 342     -16.105 -15.099  17.320                          
ATOM   3460  CA  LEU A 342     -17.516 -14.755  17.366                          
ATOM   3461  C   LEU A 342     -17.855 -13.826  16.214                          
ATOM   3462  CB  LEU A 342     -17.876 -14.097  18.696                          
ATOM   3463  HA  LEU A 342     -18.082 -15.678  17.242                          
ATOM   3464  H   LEU A 342     -15.491 -14.343  17.091                          
ATOM   3465  O   LEU A 342     -17.054 -12.956  15.854                          
ATOM   3466  CG  LEU A 342     -19.363 -13.879  18.946                          
ATOM   3467  CD1 LEU A 342     -20.101 -15.199  18.929                          
ATOM   3468  CD2 LEU A 342     -19.556 -13.182  20.278                          
ATOM   3469 1HB  LEU A 342     -17.491 -14.728  19.497                          
ATOM   3470 2HB  LEU A 342     -17.384 -13.124  18.732                          
ATOM   3471  HG  LEU A 342     -19.778 -13.254  18.154                          
ATOM   3472 1HD1 LEU A 342     -21.133 -15.042  19.242                          
ATOM   3473 2HD1 LEU A 342     -20.086 -15.610  17.920                          
ATOM   3474 3HD1 LEU A 342     -19.616 -15.895  19.613                          
ATOM   3475 1HD2 LEU A 342     -20.620 -13.033  20.459                          
ATOM   3476 2HD2 LEU A 342     -19.134 -13.796  21.073                          
ATOM   3477 3HD2 LEU A 342     -19.052 -12.216  20.258                          
ATOM   3478  N   LYS A 343     -19.046 -14.020  15.639                          
ATOM   3479  CA  LYS A 343     -19.442 -13.227  14.479                          
ATOM   3480  C   LYS A 343     -19.741 -11.788  14.860                          
ATOM   3481  CB  LYS A 343     -20.663 -13.844  13.795                          
ATOM   3482  HA  LYS A 343     -18.608 -13.233  13.778                          
ATOM   3483  H   LYS A 343     -19.720 -14.692  15.948                          
ATOM   3484  O   LYS A 343     -19.420 -10.869  14.100                          
ATOM   3485  CG  LYS A 343     -21.098 -13.116  12.523                          
ATOM   3486  CD  LYS A 343     -22.027 -13.975  11.672                          
ATOM   3487  CE  LYS A 343     -22.686 -13.166  10.573                          
ATOM   3488  NZ  LYS A 343     -21.718 -12.758   9.514                          
ATOM   3489 1HB  LYS A 343     -20.426 -14.875  13.535                          
ATOM   3490 2HB  LYS A 343     -21.495 -13.828  14.499                          
ATOM   3491 1HG  LYS A 343     -21.619 -12.199  12.800                          
ATOM   3492 2HG  LYS A 343     -20.212 -12.867  11.938                          
ATOM   3493 1HD  LYS A 343     -21.449 -14.780  11.220                          
ATOM   3494 2HD  LYS A 343     -22.801 -14.398  12.312                          
ATOM   3495 1HE  LYS A 343     -23.472 -13.768  10.117                          
ATOM   3496 2HE  LYS A 343     -23.124 -12.269  11.012                          
ATOM   3497 1HZ  LYS A 343     -22.198 -12.208   8.811                          
ATOM   3498 2HZ  LYS A 343     -20.976 -12.205   9.929                          
ATOM   3499 3HZ  LYS A 343     -21.321 -13.586   9.082                          
ATOM   3500  N   ALA A 344     -20.378 -11.575  16.002                          
ATOM   3501  CA  ALA A 344     -20.731 -10.225  16.402                          
ATOM   3502  C   ALA A 344     -19.473  -9.405  16.629                          
ATOM   3503  CB  ALA A 344     -21.588 -10.255  17.661                          
ATOM   3504  HA  ALA A 344     -21.303  -9.799  15.577                          
ATOM   3505  H   ALA A 344     -20.649 -12.295  16.641                          
ATOM   3506  O   ALA A 344     -18.676  -9.695  17.524                          
ATOM   3507 1HB  ALA A 344     -21.860  -9.237  17.941                          
ATOM   3508 2HB  ALA A 344     -22.493 -10.833  17.472                          
ATOM   3509 3HB  ALA A 344     -21.026 -10.716  18.473                          
ATOM   3510  N   GLY A 345     -19.291  -8.391  15.803                          
ATOM   3511  CA  GLY A 345     -18.148  -7.517  15.947                          
ATOM   3512  C   GLY A 345     -18.592  -6.097  15.713                          
ATOM   3513  H   GLY A 345     -19.907  -8.164  15.049                          
ATOM   3514 1HA  GLY A 345     -17.717  -7.618  16.943                          
ATOM   3515 2HA  GLY A 345     -17.371  -7.791  15.234                          
ATOM   3516  O   GLY A 345     -19.609  -5.841  15.067                          
ATOM   3517  N   GLU A 346     -17.819  -5.173  16.276                          
ATOM   3518  CA  GLU A 346     -18.162  -3.762  16.170                          
ATOM   3519  C   GLU A 346     -18.289  -3.343  14.710                          
ATOM   3520  CB  GLU A 346     -17.116  -2.900  16.879                          
ATOM   3521  HA  GLU A 346     -19.125  -3.660  16.669                          
ATOM   3522  H   GLU A 346     -16.985  -5.372  16.790                          
ATOM   3523  O   GLU A 346     -19.361  -2.924  14.260                          
ATOM   3524  CG  GLU A 346     -17.446  -1.416  16.903                          
ATOM   3525  CD  GLU A 346     -16.297  -0.573  17.422                          
ATOM   3526  OE1 GLU A 346     -15.193  -1.125  17.613                          
ATOM   3527  OE2 GLU A 346     -16.500   0.639  17.645                          
ATOM   3528 1HB  GLU A 346     -17.027  -3.248  17.908                          
ATOM   3529 2HB  GLU A 346     -16.162  -3.030  16.368                          
ATOM   3530 1HG  GLU A 346     -17.684  -1.094  15.889                          
ATOM   3531 2HG  GLU A 346     -18.312  -1.261  17.546                          
ATOM   3532  N   ASN A 347     -17.209  -3.488  13.947                          
ATOM   3533  CA  ASN A 347     -17.157  -2.995  12.580                          
ATOM   3534  C   ASN A 347     -15.853  -3.406  11.914                          
ATOM   3535  CB  ASN A 347     -17.295  -1.473  12.580                          
ATOM   3536  HA  ASN A 347     -18.030  -3.424  12.087                          
ATOM   3537  H   ASN A 347     -16.372  -3.939  14.258                          
ATOM   3538  O   ASN A 347     -14.914  -3.830  12.595                          
ATOM   3539  CG  ASN A 347     -16.069  -0.781  13.143                          
ATOM   3540  OD1 ASN A 347     -15.697  -0.990  14.297                          
ATOM   3541  ND2 ASN A 347     -15.438   0.051  12.329                          
ATOM   3542 1HB  ASN A 347     -17.448  -1.135  11.555                          
ATOM   3543 2HB  ASN A 347     -18.160  -1.200  13.185                          
ATOM   3544 1HD2 ASN A 347     -14.612   0.522  12.639                          
ATOM   3545 2HD2 ASN A 347     -15.787   0.208  11.406                          
ATOM   3546  N   PRO A 348     -15.751  -3.295  10.603                          
ATOM   3547  CA  PRO A 348     -14.494  -3.516   9.883                          
ATOM   3548  C   PRO A 348     -13.415  -2.491  10.203                          
ATOM   3549  CB  PRO A 348     -14.918  -3.397   8.416                          
ATOM   3550  HA  PRO A 348     -14.065  -4.493  10.106                          
ATOM   3551  O   PRO A 348     -13.589  -1.649  11.088                          
ATOM   3552  CD  PRO A 348     -16.834  -2.944   9.679                          
ATOM   3553  CG  PRO A 348     -16.384  -3.556   8.417                          
ATOM   3554 1HD  PRO A 348     -17.793  -3.372   9.968                          
ATOM   3555 2HD  PRO A 348     -16.907  -1.858   9.628                          
ATOM   3556 1HG  PRO A 348     -16.630  -4.617   8.467                          
ATOM   3557 2HG  PRO A 348     -16.854  -3.074   7.560                          
ATOM   3558 1HB  PRO A 348     -14.643  -2.431   7.991                          
ATOM   3559 2HB  PRO A 348     -14.448  -4.186   7.828                          
ATOM   3560  N   ASP A 349     -12.278  -2.535   9.495                          
ATOM   3561  CA  ASP A 349     -11.156  -1.640   9.775                          
ATOM   3562  C   ASP A 349     -11.561  -0.165   9.714                          
ATOM   3563  CB  ASP A 349      -9.985  -1.938   8.820                          
ATOM   3564  CG  ASP A 349     -10.281  -1.597   7.362                          
ATOM   3565  HA  ASP A 349     -10.795  -1.933  10.761                          
ATOM   3566  H   ASP A 349     -12.123  -3.173   8.740                          
ATOM   3567  O   ASP A 349     -11.180   0.635  10.575                          
ATOM   3568  OD1 ASP A 349     -11.434  -1.764   6.923                          
ATOM   3569  OD2 ASP A 349      -9.356  -1.163   6.649                          
ATOM   3570 1HB  ASP A 349      -9.122  -1.355   9.141                          
ATOM   3571 2HB  ASP A 349      -9.750  -3.000   8.884                          
ATOM   3572  N   HIS A 350     -12.339   0.211   8.705                          
ATOM   3573  CA  HIS A 350     -12.912   1.548   8.666                          
ATOM   3574  C   HIS A 350     -14.332   1.513   8.137                          
ATOM   3575  CB  HIS A 350     -12.090   2.506   7.818                          
ATOM   3576  HA  HIS A 350     -12.935   1.937   9.684                          
ATOM   3577  H   HIS A 350     -12.576  -0.375   7.931                          
ATOM   3578  O   HIS A 350     -14.878   2.563   7.790                          
ATOM   3579  CG  HIS A 350     -10.639   2.537   8.172                          
ATOM   3580  CE1 HIS A 350      -8.533   1.899   8.141                          
ATOM   3581  ND1 HIS A 350      -9.715   1.698   7.588                          
ATOM   3582  NE2 HIS A 350      -8.657   2.837   9.062                          
ATOM   3583  CD2 HIS A 350      -9.963   3.252   9.101                          
ATOM   3584 1HB  HIS A 350     -12.192   2.225   6.770                          
ATOM   3585 2HB  HIS A 350     -12.501   3.510   7.922                          
ATOM   3586  HD1 HIS A 350      -9.909   1.040   6.860                          
ATOM   3587  HE1 HIS A 350      -7.611   1.378   7.882                          
ATOM   3588  HD2 HIS A 350     -10.390   4.015   9.754                          
ATOM   3589  N   GLY A 351     -14.937   0.340   8.060                          
ATOM   3590  CA  GLY A 351     -16.278   0.208   7.549                          
ATOM   3591  C   GLY A 351     -16.378   0.195   6.044                          
ATOM   3592  H   GLY A 351     -14.513  -0.519   8.346                          
ATOM   3593 1HA  GLY A 351     -16.712  -0.713   7.937                          
ATOM   3594 2HA  GLY A 351     -16.882   1.031   7.932                          
ATOM   3595  O   GLY A 351     -17.456  -0.096   5.516                          
ATOM   3596  N   TYR A 352     -15.297   0.490   5.337                          
ATOM   3597  CA  TYR A 352     -15.362   0.692   3.902                          
ATOM   3598  C   TYR A 352     -14.727  -0.440   3.115                          
ATOM   3599  CB  TYR A 352     -14.685   2.006   3.517                          
ATOM   3600  HA  TYR A 352     -16.412   0.776   3.621                          
ATOM   3601  H   TYR A 352     -14.385   0.592   5.734                          
ATOM   3602  O   TYR A 352     -14.734  -0.390   1.885                          
ATOM   3603  CG  TYR A 352     -15.022   3.175   4.410                          
ATOM   3604  CD1 TYR A 352     -16.328   3.629   4.494                          
ATOM   3605  CE1 TYR A 352     -16.633   4.686   5.302                          
ATOM   3606  CZ  TYR A 352     -15.639   5.292   6.027                          
ATOM   3607  CD2 TYR A 352     -14.026   3.793   5.146                          
ATOM   3608  CE2 TYR A 352     -14.331   4.853   5.957                          
ATOM   3609  OH  TYR A 352     -15.940   6.354   6.841                          
ATOM   3610 1HB  TYR A 352     -13.606   1.854   3.549                          
ATOM   3611 2HB  TYR A 352     -14.986   2.258   2.500                          
ATOM   3612  HD1 TYR A 352     -17.112   3.142   3.914                          
ATOM   3613  HE1 TYR A 352     -17.659   5.047   5.371                          
ATOM   3614  HE2 TYR A 352     -13.547   5.340   6.537                          
ATOM   3615  HD2 TYR A 352     -12.998   3.435   5.081                          
ATOM   3616  HH  TYR A 352     -16.899   6.612   6.725                          
ATOM   3617  N   THR A 353     -14.162  -1.444   3.784                          
ATOM   3618  CA  THR A 353     -13.624  -2.599   3.078                          
ATOM   3619  C   THR A 353     -14.622  -3.724   2.919                          
ATOM   3620  CB  THR A 353     -12.393  -3.165   3.795                          
ATOM   3621  HA  THR A 353     -13.334  -2.285   2.075                          
ATOM   3622  H   THR A 353     -14.071  -1.475   4.779                          
ATOM   3623  O   THR A 353     -14.563  -4.436   1.914                          
ATOM   3624  OG1 THR A 353     -12.756  -3.614   5.101                          
ATOM   3625  CG2 THR A 353     -11.324  -2.129   3.909                          
ATOM   3626  HB  THR A 353     -11.903  -3.925   3.186                          
ATOM   3627  HG1 THR A 353     -12.036  -3.380   5.755                          
ATOM   3628 1HG2 THR A 353     -10.482  -2.536   4.468                          
ATOM   3629 2HG2 THR A 353     -10.992  -1.838   2.912                          
ATOM   3630 3HG2 THR A 353     -11.718  -1.256   4.430                          
ATOM   3631  N   SER A 354     -15.566  -3.852   3.850                          
ATOM   3632  CA  SER A 354     -16.394  -5.045   3.948                          
ATOM   3633  C   SER A 354     -17.250  -5.268   2.713                          
ATOM   3634  CB  SER A 354     -17.301  -4.971   5.163                          
ATOM   3635  OG  SER A 354     -18.019  -3.756   5.134                          
ATOM   3636  HA  SER A 354     -15.695  -5.870   4.084                          
ATOM   3637  H   SER A 354     -15.766  -3.149   4.532                          
ATOM   3638  O   SER A 354     -17.598  -4.337   1.986                          
ATOM   3639 1HB  SER A 354     -18.001  -5.806   5.144                          
ATOM   3640 2HB  SER A 354     -16.697  -5.014   6.069                          
ATOM   3641  HG  SER A 354     -18.914  -3.877   5.564                          
ATOM   3642  N   PHE A 355     -17.590  -6.534   2.489                          
ATOM   3643  CA  PHE A 355     -18.420  -6.919   1.361                          
ATOM   3644  C   PHE A 355     -19.901  -6.859   1.675                          
ATOM   3645  CB  PHE A 355     -18.063  -8.329   0.890                          
ATOM   3646  HA  PHE A 355     -18.196  -6.233   0.545                          
ATOM   3647  H   PHE A 355     -17.301  -7.294   3.073                          
ATOM   3648  O   PHE A 355     -20.714  -6.856   0.748                          
ATOM   3649  CG  PHE A 355     -17.077  -8.368  -0.244                          
ATOM   3650  CD1 PHE A 355     -15.735  -8.154   0.000                          
ATOM   3651  CE1 PHE A 355     -14.840  -8.189  -1.028                          
ATOM   3652  CZ  PHE A 355     -15.270  -8.435  -2.294                          
ATOM   3653  CD2 PHE A 355     -17.512  -8.617  -1.527                          
ATOM   3654  CE2 PHE A 355     -16.616  -8.652  -2.558                          
ATOM   3655 1HB  PHE A 355     -17.637  -8.873   1.733                          
ATOM   3656 2HB  PHE A 355     -18.979  -8.823   0.564                          
ATOM   3657  HD1 PHE A 355     -15.390  -7.957   1.016                          
ATOM   3658  HE1 PHE A 355     -13.781  -8.021  -0.835                          
ATOM   3659  HZ  PHE A 355     -14.555  -8.463  -3.116                          
ATOM   3660  HE2 PHE A 355     -16.960  -8.849  -3.573                          
ATOM   3661  HD2 PHE A 355     -18.571  -8.786  -1.721                          
ATOM   3662  N   ASP A 356     -20.280  -6.808   2.952                          
ATOM   3663  CA  ASP A 356     -21.676  -6.565   3.288                          
ATOM   3664  C   ASP A 356     -22.100  -5.196   2.764                          
ATOM   3665  CB  ASP A 356     -21.895  -6.658   4.797                          
ATOM   3666  CG  ASP A 356     -20.936  -5.798   5.586                          
ATOM   3667  HA  ASP A 356     -22.230  -7.380   2.822                          
ATOM   3668  H   ASP A 356     -19.666  -6.928   3.731                          
ATOM   3669  O   ASP A 356     -21.277  -4.396   2.330                          
ATOM   3670  OD1 ASP A 356     -20.602  -4.691   5.126                          
ATOM   3671  OD2 ASP A 356     -20.504  -6.229   6.672                          
ATOM   3672 1HB  ASP A 356     -22.913  -6.339   5.021                          
ATOM   3673 2HB  ASP A 356     -21.764  -7.696   5.104                          
ATOM   3674  N   SER A 357     -23.401  -4.925   2.808                          
ATOM   3675  CA  SER A 357     -23.861  -3.613   2.373                          
ATOM   3676  C   SER A 357     -23.380  -3.280   0.969                          
ATOM   3677  CB  SER A 357     -23.410  -2.533   3.355                          
ATOM   3678  OG  SER A 357     -23.988  -2.741   4.628                          
ATOM   3679  HA  SER A 357     -24.949  -3.664   2.403                          
ATOM   3680  H   SER A 357     -24.112  -5.555   3.120                          
ATOM   3681  O   SER A 357     -22.323  -2.669   0.815                          
ATOM   3682 1HB  SER A 357     -22.324  -2.553   3.442                          
ATOM   3683 2HB  SER A 357     -23.707  -1.554   2.979                          
ATOM   3684  HG  SER A 357     -24.870  -3.202   4.532                          
TER
ATOM   3685  N   PHE A358      -24.157  -3.642  -0.049                          
ATOM   3686  CA  PHE A358      -23.742  -3.711  -1.444                          
ATOM   3687  C   PHE A358      -22.903  -2.547  -1.936                          
ATOM   3688  CB  PHE A358      -24.972  -3.808  -2.337                          
ATOM   3689  HA  PHE A358      -23.182  -4.638  -1.569                          
ATOM   3690  H   PHE A358      -25.114  -3.898   0.091                          
ATOM   3691  O   PHE A358      -22.085  -2.736  -2.830                          
ATOM   3692  CG  PHE A358      -24.666  -3.997  -3.801                          
ATOM   3693  CD1 PHE A358      -24.124  -5.174  -4.241                          
ATOM   3694  CE1 PHE A358      -23.845  -5.346  -5.574                          
ATOM   3695  CZ  PHE A358      -24.106  -4.350  -6.455                          
ATOM   3696  CD2 PHE A358      -24.931  -2.988  -4.693                          
ATOM   3697  CE2 PHE A358      -24.653  -3.160  -6.024                          
ATOM   3698 1HB  PHE A358      -25.571  -4.656  -2.003                          
ATOM   3699 2HB  PHE A358      -25.548  -2.890  -2.225                          
ATOM   3700  HD1 PHE A358      -23.913  -5.975  -3.532                          
ATOM   3701  HE1 PHE A358      -23.413  -6.284  -5.924                          
ATOM   3702  HZ  PHE A358      -23.885  -4.487  -7.513                          
ATOM   3703  HE2 PHE A358      -24.863  -2.358  -6.732                          
ATOM   3704  HD2 PHE A358      -25.363  -2.051  -4.343                          
ATOM   3705  N   ALA A 359     -23.105  -1.339  -1.414                          
ATOM   3706  CA  ALA A 359     -22.316  -0.202  -1.893                          
ATOM   3707  C   ALA A 359     -20.817  -0.452  -1.721                          
ATOM   3708  CB  ALA A 359     -22.743   1.070  -1.168                          
ATOM   3709  HA  ALA A 359     -22.536  -0.112  -2.957                          
ATOM   3710  H   ALA A 359     -23.771  -1.131  -0.698                          
ATOM   3711  O   ALA A 359     -20.022  -0.210  -2.639                          
ATOM   3712 1HB  ALA A 359     -22.175   1.916  -1.554                          
ATOM   3713 2HB  ALA A 359     -23.807   1.241  -1.332                          
ATOM   3714 3HB  ALA A 359     -22.553   0.961  -0.101                          
ATOM   3715  N   TRP A 360     -20.411  -0.941  -0.552                          
ATOM   3716  CA  TRP A 360     -18.990  -1.166  -0.323                          
ATOM   3717  C   TRP A 360     -18.486  -2.373  -1.102                          
ATOM   3718  CB  TRP A 360     -18.708  -1.363   1.160                          
ATOM   3719  HA  TRP A 360     -18.503  -0.262  -0.688                          
ATOM   3720  H   TRP A 360     -21.005  -1.180   0.216                          
ATOM   3721  O   TRP A 360     -17.303  -2.450  -1.444                          
ATOM   3722  CG  TRP A 360     -19.211  -0.314   2.068                          
ATOM   3723  NE1 TRP A 360     -20.222   0.689   3.792                          
ATOM   3724  CD1 TRP A 360     -19.926  -0.509   3.204                          
ATOM   3725  CD2 TRP A 360     -19.048   1.099   1.937                          
ATOM   3726  CE2 TRP A 360     -19.692   1.694   3.031                          
ATOM   3727  CE3 TRP A 360     -18.420   1.918   1.000                          
ATOM   3728  CZ3 TRP A 360     -18.456   3.276   1.184                          
ATOM   3729  CH2 TRP A 360     -19.103   3.840   2.281                          
ATOM   3730  CZ2 TRP A 360     -19.727   3.067   3.215                          
ATOM   3731 1HB  TRP A 360     -19.140  -2.315   1.466                          
ATOM   3732 2HB  TRP A 360     -17.630  -1.443   1.295                          
ATOM   3733  HD1 TRP A 360     -20.220  -1.486   3.588                          
ATOM   3734  HE1 TRP A 360     -20.738   0.822   4.638                          
ATOM   3735  HZ2 TRP A 360     -20.239   3.488   4.080                          
ATOM   3736  HH2 TRP A 360     -19.103   4.926   2.381                          
ATOM   3737  HZ3 TRP A 360     -17.959   3.901   0.441                          
ATOM   3738  HE3 TRP A 360     -17.903   1.521   0.128                          
ATOM   3739  N   ALA A 361     -19.355  -3.348  -1.357                          
ATOM   3740  CA  ALA A 361     -18.967  -4.436  -2.241                          
ATOM   3741  C   ALA A 361     -18.650  -3.912  -3.626                          
ATOM   3742  CB  ALA A 361     -20.063  -5.491  -2.310                          
ATOM   3743  HA  ALA A 361     -18.068  -4.867  -1.800                          
ATOM   3744  H   ALA A 361     -20.281  -3.402  -0.983                          
ATOM   3745  O   ALA A 361     -17.675  -4.334  -4.248                          
ATOM   3746 1HB  ALA A 361     -19.754  -6.292  -2.983                          
ATOM   3747 2HB  ALA A 361     -20.237  -5.900  -1.315                          
ATOM   3748 3HB  ALA A 361     -20.981  -5.038  -2.683                          
ATOM   3749  N   PHE A 362     -19.441  -2.973  -4.118                          
ATOM   3750  CA  PHE A 362     -19.141  -2.409  -5.420                          
ATOM   3751  C   PHE A 362     -17.827  -1.658  -5.380                          
ATOM   3752  CB  PHE A 362     -20.266  -1.501  -5.872                          
ATOM   3753  HA  PHE A 362     -19.062  -3.240  -6.121                          
ATOM   3754  H   PHE A 362     -20.251  -2.605  -3.661                          
ATOM   3755  O   PHE A 362     -17.019  -1.769  -6.303                          
ATOM   3756  CG  PHE A 362     -20.061  -0.939  -7.227                          
ATOM   3757  CD1 PHE A 362     -20.590  -1.573  -8.317                          
ATOM   3758  CE1 PHE A 362     -20.401  -1.055  -9.567                          
ATOM   3759  CZ  PHE A 362     -19.689   0.087  -9.727                          
ATOM   3760  CD2 PHE A 362     -19.341   0.216  -7.388                          
ATOM   3761  CE2 PHE A 362     -19.151   0.737  -8.644                          
ATOM   3762 1HB  PHE A 362     -21.194  -2.073  -5.872                          
ATOM   3763 2HB  PHE A 362     -20.349  -0.675  -5.165                          
ATOM   3764  HD1 PHE A 362     -21.163  -2.492  -8.189                          
ATOM   3765  HE1 PHE A 362     -20.823  -1.560 -10.436                          
ATOM   3766  HZ  PHE A 362     -19.538   0.501 -10.724                          
ATOM   3767  HE2 PHE A 362     -18.578   1.655  -8.772                          
ATOM   3768  HD2 PHE A 362     -18.920   0.721  -6.519                          
ATOM   3769  N   LEU A 363     -17.576  -0.913  -4.304                          
ATOM   3770  CA  LEU A 363     -16.267  -0.271  -4.163                          
ATOM   3771  C   LEU A 363     -15.150  -1.310  -4.141                          
ATOM   3772  CB  LEU A 363     -16.220   0.586  -2.900                          
ATOM   3773  HA  LEU A 363     -16.123   0.372  -5.030                          
ATOM   3774  H   LEU A 363     -18.222  -0.747  -3.560                          
ATOM   3775  O   LEU A 363     -14.079  -1.108  -4.732                          
ATOM   3776  CG  LEU A 363     -14.875   1.267  -2.666                          
ATOM   3777  CD1 LEU A 363     -14.700   2.386  -3.655                          
ATOM   3778  CD2 LEU A 363     -14.786   1.806  -1.269                          
ATOM   3779 1HB  LEU A 363     -16.986   1.357  -2.980                          
ATOM   3780 2HB  LEU A 363     -16.435  -0.053  -2.043                          
ATOM   3781  HG  LEU A 363     -14.072   0.541  -2.795                          
ATOM   3782 1HD1 LEU A 363     -13.795   2.944  -3.416                          
ATOM   3783 2HD1 LEU A 363     -14.617   1.973  -4.661                          
ATOM   3784 3HD1 LEU A 363     -15.561   3.052  -3.606                          
ATOM   3785 1HD2 LEU A 363     -13.826   2.303  -1.131                          
ATOM   3786 2HD2 LEU A 363     -15.592   2.522  -1.104                          
ATOM   3787 3HD2 LEU A 363     -14.877   0.986  -0.556                          
ATOM   3788  N   ALA A 364     -15.377  -2.422  -3.443                          
ATOM   3789  CA  ALA A 364     -14.391  -3.487  -3.436                          
ATOM   3790  C   ALA A 364     -14.143  -4.014  -4.838                          
ATOM   3791  CB  ALA A 364     -14.835  -4.599  -2.501                          
ATOM   3792  HA  ALA A 364     -13.469  -3.039  -3.067                          
ATOM   3793  H   ALA A 364     -16.200  -2.594  -2.902                          
ATOM   3794  O   ALA A 364     -13.008  -4.348  -5.191                          
ATOM   3795 1HB  ALA A 364     -14.086  -5.391  -2.497                          
ATOM   3796 2HB  ALA A 364     -14.949  -4.202  -1.492                          
ATOM   3797 3HB  ALA A 364     -15.788  -5.003  -2.842                          
ATOM   3798  N   LEU A 365     -15.158  -4.047  -5.676                          
ATOM   3799  CA  LEU A 365     -14.877  -4.522  -7.012                          
ATOM   3800  C   LEU A 365     -14.384  -3.410  -7.913                          
ATOM   3801  CB  LEU A 365     -16.094  -5.218  -7.594                          
ATOM   3802  HA  LEU A 365     -14.093  -5.275  -6.932                          
ATOM   3803  H   LEU A 365     -16.101  -3.776  -5.483                          
ATOM   3804  O   LEU A 365     -13.743  -3.691  -8.924                          
ATOM   3805  CG  LEU A 365     -15.977  -6.718  -7.354                          
ATOM   3806  CD1 LEU A 365     -16.055  -7.058  -5.895                          
ATOM   3807  CD2 LEU A 365     -17.102  -7.371  -8.026                          
ATOM   3808 1HB  LEU A 365     -16.995  -4.841  -7.112                          
ATOM   3809 2HB  LEU A 365     -16.146  -5.024  -8.666                          
ATOM   3810  HG  LEU A 365     -15.028  -7.082  -7.746                          
ATOM   3811 1HD1 LEU A 365     -16.055  -8.142  -5.774                          
ATOM   3812 2HD1 LEU A 365     -15.195  -6.635  -5.376                          
ATOM   3813 3HD1 LEU A 365     -16.972  -6.646  -5.474                          
ATOM   3814 1HD2 LEU A 365     -17.064  -8.444  -7.839                          
ATOM   3815 2HD2 LEU A 365     -18.039  -6.968  -7.641                          
ATOM   3816 3HD2 LEU A 365     -17.041  -7.186  -9.099                          
ATOM   3817  N   PHE A 366     -14.580  -2.156  -7.538                          
ATOM   3818  CA  PHE A 366     -13.873  -1.125  -8.272                          
ATOM   3819  C   PHE A 366     -12.381  -1.192  -7.985                          
ATOM   3820  CB  PHE A 366     -14.428   0.252  -7.944                          
ATOM   3821  HA  PHE A 366     -14.045  -1.308  -9.333                          
ATOM   3822  H   PHE A 366     -15.171  -1.848  -6.793                          
ATOM   3823  O   PHE A 366     -11.561  -1.029  -8.898                          
ATOM   3824  CG  PHE A 366     -13.703   1.350  -8.641                          
ATOM   3825  CD1 PHE A 366     -13.828   1.499 -10.003                          
ATOM   3826  CE1 PHE A 366     -13.163   2.505 -10.643                          
ATOM   3827  CZ  PHE A 366     -12.374   3.364  -9.931                          
ATOM   3828  CD2 PHE A 366     -12.910   2.212  -7.926                          
ATOM   3829  CE2 PHE A 366     -12.241   3.224  -8.570                          
ATOM   3830 1HB  PHE A 366     -15.476   0.285  -8.240                          
ATOM   3831 2HB  PHE A 366     -14.349   0.412  -6.868                          
ATOM   3832  HD1 PHE A 366     -14.457   0.815 -10.571                          
ATOM   3833  HE1 PHE A 366     -13.262   2.624 -11.722                          
ATOM   3834  HZ  PHE A 366     -11.843   4.167 -10.442                          
ATOM   3835  HE2 PHE A 366     -11.612   3.909  -8.002                          
ATOM   3836  HD2 PHE A 366     -12.811   2.093  -6.847                          
ATOM   3837  N   ARG A 367     -12.001  -1.459  -6.731                          
ATOM   3838  CA  ARG A 367     -10.572  -1.434  -6.428                          
ATOM   3839  C   ARG A 367      -9.887  -2.672  -6.985                          
ATOM   3840  CB  ARG A 367     -10.303  -1.283  -4.932                          
ATOM   3841  HA  ARG A 367     -10.201  -0.530  -6.909                          
ATOM   3842  H   ARG A 367     -12.611  -1.676  -5.969                          
ATOM   3843  O   ARG A 367      -8.712  -2.609  -7.356                          
ATOM   3844  CG  ARG A 367     -10.292  -2.545  -4.219                          
ATOM   3845  CD  ARG A 367     -10.405  -2.450  -2.738                          
ATOM   3846  NE  ARG A 367      -9.207  -2.013  -2.063                          
ATOM   3847  CZ  ARG A 367      -9.182  -1.739  -0.770                          
ATOM   3848  NH1 ARG A 367      -8.053  -1.399  -0.177                          
ATOM   3849  NH2 ARG A 367     -10.291  -1.841  -0.063                          
ATOM   3850 1HB  ARG A 367      -9.332  -0.804  -4.802                          
ATOM   3851 2HB  ARG A 367     -11.080  -0.650  -4.503                          
ATOM   3852 1HG  ARG A 367     -11.128  -3.143  -4.582                          
ATOM   3853 2HG  ARG A 367      -9.355  -3.053  -4.451                          
ATOM   3854 1HD  ARG A 367     -11.202  -1.744  -2.504                          
ATOM   3855 2HD  ARG A 367     -10.669  -3.436  -2.355                          
ATOM   3856  HE  ARG A 367      -8.365  -1.913  -2.593                          
ATOM   3857 1HH1 ARG A 367      -8.045  -1.189   0.801                          
ATOM   3858 2HH1 ARG A 367      -7.206  -1.351  -0.706                          
ATOM   3859 1HH2 ARG A 367     -10.285  -1.620   0.913                          
ATOM   3860 2HH2 ARG A 367     -11.139  -2.139  -0.502                          
ATOM   3861  N   LEU A 368     -10.612  -3.793  -7.120                          
ATOM   3862  CA  LEU A 368     -10.020  -4.928  -7.828                          
ATOM   3863  C   LEU A 368     -10.008  -4.747  -9.334                          
ATOM   3864  CB  LEU A 368     -10.740  -6.222  -7.521                          
ATOM   3865  HA  LEU A 368      -8.991  -5.027  -7.483                          
ATOM   3866  H   LEU A 368     -11.541  -3.928  -6.773                          
ATOM   3867  O   LEU A 368      -9.385  -5.552 -10.024                          
ATOM   3868  CG  LEU A 368     -10.848  -6.609  -6.064                          
ATOM   3869  CD1 LEU A 368     -11.973  -7.565  -5.963                          
ATOM   3870  CD2 LEU A 368      -9.612  -7.264  -5.595                          
ATOM   3871 1HB  LEU A 368     -11.752  -6.140  -7.917                          
ATOM   3872 2HB  LEU A 368     -10.211  -7.024  -8.037                          
ATOM   3873  HG  LEU A 368     -11.004  -5.735  -5.432                          
ATOM   3874 1HD1 LEU A 368     -12.032  -7.950  -4.945                          
ATOM   3875 2HD1 LEU A 368     -12.905  -7.058  -6.214                          
ATOM   3876 3HD1 LEU A 368     -11.811  -8.392  -6.655                          
ATOM   3877 1HD2 LEU A 368      -9.765  -7.649  -4.587                          
ATOM   3878 2HD2 LEU A 368      -9.360  -8.086  -6.264                          
ATOM   3879 3HD2 LEU A 368      -8.797  -6.539  -5.587                          
ATOM   3880  N   MET A 369     -10.723  -3.767  -9.865                          
ATOM   3881  CA  MET A 369     -10.577  -3.480 -11.282                          
ATOM   3882  C   MET A 369      -9.369  -2.608 -11.534                          
ATOM   3883  CB  MET A 369     -11.822  -2.783 -11.829                          
ATOM   3884  HA  MET A 369     -10.443  -4.448 -11.764                          
ATOM   3885  H   MET A 369     -11.370  -3.190  -9.367                          
ATOM   3886  O   MET A 369      -8.674  -2.792 -12.536                          
ATOM   3887  CG  MET A 369     -11.774  -2.545 -13.332                          
ATOM   3888  SD  MET A 369     -10.919  -1.035 -13.818                          
ATOM   3889  CE  MET A 369     -12.256   0.139 -13.758                          
ATOM   3890 1HB  MET A 369     -12.690  -3.403 -11.605                          
ATOM   3891 2HB  MET A 369     -11.925  -1.820 -11.330                          
ATOM   3892 1HG  MET A 369     -11.264  -3.390 -13.795                          
ATOM   3893 2HG  MET A 369     -12.798  -2.491 -13.701                          
ATOM   3894 1HE  MET A 369     -11.880   1.132 -14.006                          
ATOM   3895 2HE  MET A 369     -13.024  -0.148 -14.477                          
ATOM   3896 3HE  MET A 369     -12.684   0.153 -12.756                          
ATOM   3897  N   THR A 370      -9.121  -1.642 -10.651                          
ATOM   3898  CA  THR A 370      -8.012  -0.711 -10.807                          
ATOM   3899  C   THR A 370      -6.759  -1.147 -10.060                          
ATOM   3900  CB  THR A 370      -8.427   0.681 -10.336                          
ATOM   3901  HA  THR A 370      -7.752  -0.661 -11.865                          
ATOM   3902  H   THR A 370      -9.673  -1.495  -9.831                          
ATOM   3903  O   THR A 370      -5.726  -0.481 -10.168                          
ATOM   3904  OG1 THR A 370      -8.744   0.631  -8.945                          
ATOM   3905  CG2 THR A 370      -9.629   1.162 -11.108                          
ATOM   3906  HB  THR A 370      -7.669   1.421 -10.591                          
ATOM   3907  HG1 THR A 370      -8.545   1.513  -8.517                          
ATOM   3908 1HG2 THR A 370      -9.891   2.169 -10.783                          
ATOM   3909 2HG2 THR A 370      -9.396   1.174 -12.173                          
ATOM   3910 3HG2 THR A 370     -10.469   0.492 -10.928                          
ATOM   3911  N   GLN A 371      -6.844  -2.217  -9.274                          
ATOM   3912  CA  GLN A 371      -5.707  -2.806  -8.579                          
ATOM   3913  C   GLN A 371      -5.236  -1.897  -7.461                          
ATOM   3914  CB  GLN A 371      -4.578  -3.118  -9.558                          
ATOM   3915  HA  GLN A 371      -6.076  -3.743  -8.163                          
ATOM   3916  H   GLN A 371      -7.708  -2.692  -9.109                          
ATOM   3917  O   GLN A 371      -4.273  -2.210  -6.764                          
ATOM   3918  CG  GLN A 371      -4.894  -4.275 -10.475                          
ATOM   3919  CD  GLN A 371      -4.452  -5.592  -9.916                          
ATOM   3920  OE1 GLN A 371      -3.553  -5.655  -9.087                          
ATOM   3921  NE2 GLN A 371      -5.084  -6.659 -10.362                          
ATOM   3922 1HB  GLN A 371      -4.392  -2.233 -10.167                          
ATOM   3923 2HB  GLN A 371      -3.681  -3.362  -8.988                          
ATOM   3924 1HG  GLN A 371      -5.972  -4.309 -10.635                          
ATOM   3925 2HG  GLN A 371      -4.390  -4.113 -11.428                          
ATOM   3926 1HE2 GLN A 371      -4.832  -7.566 -10.026                          
ATOM   3927 2HE2 GLN A 371      -5.816  -6.561 -11.036                          
ATOM   3928  N   ASP A 372      -5.935  -0.797  -7.258                          
ATOM   3929  CA  ASP A 372      -5.587   0.126  -6.196                          
ATOM   3930  C   ASP A 372      -5.724  -0.520  -4.834                          
ATOM   3931  CB  ASP A 372      -6.473   1.348  -6.277                          
ATOM   3932  CG  ASP A 372      -6.440   2.132  -5.021                          
ATOM   3933  HA  ASP A 372      -4.564   0.436  -6.409                          
ATOM   3934  H   ASP A 372      -6.729  -0.531  -7.804                          
ATOM   3935  O   ASP A 372      -6.822  -0.902  -4.431                          
ATOM   3936  OD1 ASP A 372      -5.370   2.654  -4.673                          
ATOM   3937  OD2 ASP A 372      -7.495   2.230  -4.376                          
ATOM   3938 1HB  ASP A 372      -6.129   1.980  -7.097                          
ATOM   3939 2HB  ASP A 372      -7.498   1.030  -6.469                          
ATOM   3940  N   CYS A 373      -4.602  -0.652  -4.134                          
ATOM   3941  CA  CYS A 373      -4.591  -1.080  -2.740                          
ATOM   3942  C   CYS A 373      -5.291  -2.422  -2.573                          
ATOM   3943  CB  CYS A 373      -5.221  -0.027  -1.835                          
ATOM   3944  HA  CYS A 373      -3.545  -1.149  -2.441                          
ATOM   3945  H   CYS A 373      -3.696  -0.467  -4.515                          
ATOM   3946  O   CYS A 373      -5.947  -2.676  -1.564                          
ATOM   3947  SG  CYS A 373      -4.453   1.588  -1.949                          
ATOM   3948 1HB  CYS A 373      -6.287   0.053  -2.044                          
ATOM   3949 2HB  CYS A 373      -5.211  -0.372  -0.801                          
ATOM   3950  HG  CYS A 373      -5.574   2.257  -2.204                          
ATOM   3951  N   TRP A 374      -5.153  -3.292  -3.573                          
ATOM   3952  CA  TRP A 374      -5.877  -4.550  -3.547                          
ATOM   3953  C   TRP A 374      -5.287  -5.499  -2.537                          
ATOM   3954  CB  TRP A 374      -5.893  -5.163  -4.940                          
ATOM   3955  HA  TRP A 374      -6.892  -4.312  -3.229                          
ATOM   3956  H   TRP A 374      -4.571  -3.155  -4.375                          
ATOM   3957  O   TRP A 374      -5.983  -6.379  -2.032                          
ATOM   3958  CG  TRP A 374      -4.901  -6.199  -5.235                          
ATOM   3959  NE1 TRP A 374      -3.000  -7.207  -5.814                          
ATOM   3960  CD1 TRP A 374      -3.627  -6.006  -5.637                          
ATOM   3961  CD2 TRP A 374      -5.088  -7.611  -5.154                          
ATOM   3962  CE2 TRP A 374      -3.881  -8.211  -5.522                          
ATOM   3963  CE3 TRP A 374      -6.161  -8.426  -4.804                          
ATOM   3964  CZ3 TRP A 374      -5.993  -9.784  -4.835                          
ATOM   3965  CH2 TRP A 374      -4.783 -10.349  -5.205                          
ATOM   3966  CZ2 TRP A 374      -3.716  -9.582  -5.552                          
ATOM   3967 1HB  TRP A 374      -6.883  -5.588  -5.110                          
ATOM   3968 2HB  TRP A 374      -5.764  -4.358  -5.664                          
ATOM   3969  HD1 TRP A 374      -3.171  -5.029  -5.795                          
ATOM   3970  HE1 TRP A 374      -2.054  -7.344  -6.109                          
ATOM   3971  HZ2 TRP A 374      -2.757 -10.009  -5.846                          
ATOM   3972  HH2 TRP A 374      -4.702 -11.436  -5.213                          
ATOM   3973  HZ3 TRP A 374      -6.844 -10.406  -4.559                          
ATOM   3974  HE3 TRP A 374      -7.129  -8.023  -4.507                          
ATOM   3975  N   GLU A 375      -4.022  -5.309  -2.207                          
ATOM   3976  CA  GLU A 375      -3.349  -6.222  -1.307                          
ATOM   3977  C   GLU A 375      -4.041  -6.299   0.039                          
ATOM   3978  CB  GLU A 375      -1.903  -5.787  -1.142                          
ATOM   3979  HA  GLU A 375      -3.386  -7.194  -1.799                          
ATOM   3980  H   GLU A 375      -3.462  -4.552  -2.542                          
ATOM   3981  O   GLU A 375      -4.174  -7.390   0.598                          
ATOM   3982  CG  GLU A 375      -1.084  -6.677  -0.254                          
ATOM   3983  CD  GLU A 375      -1.108  -6.246   1.195                          
ATOM   3984  OE1 GLU A 375      -0.817  -5.065   1.472                          
ATOM   3985  OE2 GLU A 375      -1.431  -7.087   2.051                          
ATOM   3986 1HB  GLU A 375      -1.438  -5.769  -2.128                          
ATOM   3987 2HB  GLU A 375      -1.895  -4.783  -0.719                          
ATOM   3988 1HG  GLU A 375      -1.477  -7.692  -0.322                          
ATOM   3989 2HG  GLU A 375      -0.052  -6.663  -0.604                          
ATOM   3990  N   ARG A 376      -4.498  -5.177   0.579                          
ATOM   3991  CA  ARG A 376      -4.991  -5.198   1.950                          
ATOM   3992  C   ARG A 376      -6.301  -5.970   2.043                          
ATOM   3993  CB  ARG A 376      -5.142  -3.768   2.459                          
ATOM   3994  HA  ARG A 376      -4.205  -5.691   2.521                          
ATOM   3995  H   ARG A 376      -4.536  -4.291   0.117                          
ATOM   3996  O   ARG A 376      -6.498  -6.786   2.950                          
ATOM   3997  CG  ARG A 376      -5.418  -3.659   3.931                          
ATOM   3998  CD  ARG A 376      -5.406  -2.218   4.392                          
ATOM   3999  NE  ARG A 376      -5.932  -2.090   5.745                          
ATOM   4000  CZ  ARG A 376      -5.572  -1.141   6.601                          
ATOM   4001  NH1 ARG A 376      -4.727  -0.195   6.235                          
ATOM   4002  NH2 ARG A 376      -6.061  -1.135   7.827                          
ATOM   4003 1HB  ARG A 376      -4.218  -3.231   2.245                          
ATOM   4004 2HB  ARG A 376      -5.967  -3.301   1.922                          
ATOM   4005 1HG  ARG A 376      -6.397  -4.090   4.141                          
ATOM   4006 2HG  ARG A 376      -4.653  -4.212   4.477                          
ATOM   4007 1HD  ARG A 376      -4.381  -1.848   4.373                          
ATOM   4008 2HD  ARG A 376      -6.019  -1.624   3.715                          
ATOM   4009  HE  ARG A 376      -6.608  -2.761   6.049                          
ATOM   4010 1HH1 ARG A 376      -4.456   0.513   6.887                          
ATOM   4011 2HH1 ARG A 376      -4.358  -0.186   5.305                          
ATOM   4012 1HH2 ARG A 376      -5.780  -0.426   8.474                          
ATOM   4013 2HH2 ARG A 376      -6.712  -1.840   8.110                          
ATOM   4014  N   LEU A 377      -7.194  -5.754   1.080                          
ATOM   4015  CA  LEU A 377      -8.469  -6.463   1.068                          
ATOM   4016  C   LEU A 377      -8.272  -7.940   0.778                          
ATOM   4017  CB  LEU A 377      -9.380  -5.846   0.020                          
ATOM   4018  HA  LEU A 377      -8.909  -6.362   2.060                          
ATOM   4019  H   LEU A 377      -7.059  -5.114   0.324                          
ATOM   4020  O   LEU A 377      -8.999  -8.787   1.300                          
ATOM   4021  CG  LEU A 377     -10.736  -6.495  -0.141                          
ATOM   4022  CD1 LEU A 377     -11.448  -6.483   1.179                          
ATOM   4023  CD2 LEU A 377     -11.516  -5.729  -1.155                          
ATOM   4024 1HB  LEU A 377      -9.539  -4.802   0.289                          
ATOM   4025 2HB  LEU A 377      -8.868  -5.899  -0.941                          
ATOM   4026  HG  LEU A 377     -10.637  -7.527  -0.479                          
ATOM   4027 1HD1 LEU A 377     -12.456  -6.879   1.052                          
ATOM   4028 2HD1 LEU A 377     -10.902  -7.101   1.892                          
ATOM   4029 3HD1 LEU A 377     -11.503  -5.460   1.552                          
ATOM   4030 1HD2 LEU A 377     -12.510  -6.165  -1.254                          
ATOM   4031 2HD2 LEU A 377     -11.606  -4.691  -0.835                          
ATOM   4032 3HD2 LEU A 377     -11.004  -5.770  -2.116                          
ATOM   4033  N   TYR A 378      -7.316  -8.260  -0.088                          
ATOM   4034  CA  TYR A 378      -6.919  -9.639  -0.320                          
ATOM   4035  C   TYR A 378      -6.552 -10.324   0.988                          
ATOM   4036  CB  TYR A 378      -5.762  -9.635  -1.314                          
ATOM   4037  HA  TYR A 378      -7.763 -10.161  -0.771                          
ATOM   4038  H   TYR A 378      -6.814  -7.585  -0.629                          
ATOM   4039  O   TYR A 378      -7.117 -11.362   1.345                          
ATOM   4040  CG  TYR A 378      -5.072 -10.930  -1.564                          
ATOM   4041  CD1 TYR A 378      -5.709 -11.925  -2.275                          
ATOM   4042  CE1 TYR A 378      -5.068 -13.128  -2.508                          
ATOM   4043  CZ  TYR A 378      -3.799 -13.320  -2.026                          
ATOM   4044  CD2 TYR A 378      -3.794 -11.135  -1.084                          
ATOM   4045  CE2 TYR A 378      -3.153 -12.338  -1.317                          
ATOM   4046  OH  TYR A 378      -3.164 -14.503  -2.253                          
ATOM   4047 1HB  TYR A 378      -6.152  -9.282  -2.269                          
ATOM   4048 2HB  TYR A 378      -5.016  -8.932  -0.944                          
ATOM   4049  HD1 TYR A 378      -6.718 -11.763  -2.654                          
ATOM   4050  HE1 TYR A 378      -5.567 -13.917  -3.070                          
ATOM   4051  HE2 TYR A 378      -2.144 -12.500  -0.938                          
ATOM   4052  HD2 TYR A 378      -3.290 -10.349  -0.522                          
ATOM   4053  HH  TYR A 378      -2.258 -14.492  -1.828                          
ATOM   4054  N   GLN A 379      -5.618  -9.740   1.730                          
ATOM   4055  CA  GLN A 379      -5.166 -10.354   2.971                          
ATOM   4056  C   GLN A 379      -6.280 -10.426   4.005                          
ATOM   4057  CB  GLN A 379      -3.981  -9.585   3.543                          
ATOM   4058  HA  GLN A 379      -4.849 -11.360   2.698                          
ATOM   4059  H   GLN A 379      -5.176  -8.873   1.500                          
ATOM   4060  O   GLN A 379      -6.419 -11.439   4.697                          
ATOM   4061  CG  GLN A 379      -3.188 -10.334   4.588                          
ATOM   4062  CD  GLN A 379      -2.037  -9.523   5.159                          
ATOM   4063  OE1 GLN A 379      -1.307  -9.989   6.031                          
ATOM   4064  NE2 GLN A 379      -1.868  -8.306   4.668                          
ATOM   4065 1HB  GLN A 379      -3.310  -9.335   2.722                          
ATOM   4066 2HB  GLN A 379      -4.357  -8.668   3.996                          
ATOM   4067 1HG  GLN A 379      -3.859 -10.606   5.403                          
ATOM   4068 2HG  GLN A 379      -2.783 -11.238   4.133                          
ATOM   4069 1HE2 GLN A 379      -1.121  -7.731   5.002                          
ATOM   4070 2HE2 GLN A 379      -2.489  -7.961   3.964                          
ATOM   4071  N   GLN A 380      -7.080  -9.363   4.141                          
ATOM   4072  CA  GLN A 380      -8.063  -9.331   5.225                          
ATOM   4073  C   GLN A 380      -9.205 -10.303   4.975                          
ATOM   4074  CB  GLN A 380      -8.596  -7.919   5.409                          
ATOM   4075  HA  GLN A 380      -7.516  -9.625   6.121                          
ATOM   4076  H   GLN A 380      -7.066  -8.559   3.547                          
ATOM   4077  O   GLN A 380      -9.502 -11.153   5.821                          
ATOM   4078  CG  GLN A 380      -7.577  -6.992   6.020                          
ATOM   4079  CD  GLN A 380      -8.097  -5.590   6.186                          
ATOM   4080  OE1 GLN A 380      -8.928  -5.129   5.405                          
ATOM   4081  NE2 GLN A 380      -7.609  -4.898   7.205                          
ATOM   4082 1HB  GLN A 380      -8.886  -7.525   4.435                          
ATOM   4083 2HB  GLN A 380      -9.469  -7.956   6.060                          
ATOM   4084 1HG  GLN A 380      -7.297  -7.378   7.000                          
ATOM   4085 2HG  GLN A 380      -6.699  -6.964   5.376                          
ATOM   4086 1HE2 GLN A 380      -7.916  -3.959   7.365                          
ATOM   4087 2HE2 GLN A 380      -6.934  -5.313   7.814                          
ATOM   4088  N   THR A 381      -9.848 -10.206   3.817                          
ATOM   4089  CA  THR A 381     -10.961 -11.096   3.512                          
ATOM   4090  C   THR A 381     -10.540 -12.550   3.602                          
ATOM   4091  CB  THR A 381     -11.496 -10.815   2.120                          
ATOM   4092  HA  THR A 381     -11.739 -10.942   4.259                          
ATOM   4093  H   THR A 381      -9.625  -9.544   3.102                          
ATOM   4094  O   THR A 381     -11.239 -13.375   4.197                          
ATOM   4095  OG1 THR A 381     -11.798  -9.428   1.993                          
ATOM   4096  CG2 THR A 381     -12.736 -11.615   1.897                          
ATOM   4097  HB  THR A 381     -10.815 -11.192   1.358                          
ATOM   4098  HG1 THR A 381     -12.080  -9.057   2.878                          
ATOM   4099 1HG2 THR A 381     -13.186 -11.329   0.946                          
ATOM   4100 2HG2 THR A 381     -12.485 -12.676   1.875                          
ATOM   4101 3HG2 THR A 381     -13.442 -11.425   2.705                          
ATOM   4102  N   LEU A 382      -9.409 -12.894   2.997                          
ATOM   4103  CA  LEU A 382      -9.023 -14.289   3.024                          
ATOM   4104  C   LEU A 382      -8.596 -14.745   4.407                          
ATOM   4105  CB  LEU A 382      -7.914 -14.567   2.021                          
ATOM   4106  HA  LEU A 382      -9.892 -14.874   2.721                          
ATOM   4107  H   LEU A 382      -8.788 -12.273   2.518                          
ATOM   4108  O   LEU A 382      -8.389 -15.944   4.604                          
ATOM   4109  CG  LEU A 382      -8.197 -14.328   0.541                          
ATOM   4110  CD1 LEU A 382      -6.996 -14.703  -0.284                          
ATOM   4111  CD2 LEU A 382      -9.402 -15.068   0.059                          
ATOM   4112 1HB  LEU A 382      -7.068 -13.937   2.294                          
ATOM   4113 2HB  LEU A 382      -7.636 -15.616   2.131                          
ATOM   4114  HG  LEU A 382      -8.415 -13.269   0.405                          
ATOM   4115 1HD1 LEU A 382      -7.190 -14.477  -1.333                          
ATOM   4116 2HD1 LEU A 382      -6.130 -14.135   0.055                          
ATOM   4117 3HD1 LEU A 382      -6.797 -15.769  -0.173                          
ATOM   4118 1HD2 LEU A 382      -9.451 -15.013  -1.029                          
ATOM   4119 2HD2 LEU A 382      -9.335 -16.111   0.368                          
ATOM   4120 3HD2 LEU A 382     -10.299 -14.619   0.486                          
ATOM   4121  N   ARG A 383      -8.440 -13.832   5.359                          
ATOM   4122  CA  ARG A 383      -8.198 -14.235   6.735                          
ATOM   4123  C   ARG A 383      -9.482 -14.404   7.526                          
ATOM   4124  CB  ARG A 383      -7.285 -13.235   7.447                          
ATOM   4125  HA  ARG A 383      -7.658 -15.179   6.658                          
ATOM   4126  H   ARG A 383      -8.476 -12.844   5.205                          
ATOM   4127  O   ARG A 383      -9.453 -14.995   8.609                          
ATOM   4128  CG  ARG A 383      -6.867 -13.655   8.844                          
ATOM   4129  CD  ARG A 383      -5.647 -12.886   9.339                          
ATOM   4130  NE  ARG A 383      -5.989 -11.551   9.830                          
ATOM   4131  CZ  ARG A 383      -5.520 -10.417   9.323                          
ATOM   4132  NH1 ARG A 383      -4.515 -10.433   8.468                          
ATOM   4133  NH2 ARG A 383      -6.035  -9.261   9.701                          
ATOM   4134 1HB  ARG A 383      -6.385 -13.107   6.845                          
ATOM   4135 2HB  ARG A 383      -7.812 -12.284   7.519                          
ATOM   4136 1HG  ARG A 383      -7.697 -13.474   9.528                          
ATOM   4137 2HG  ARG A 383      -6.631 -14.719   8.835                          
ATOM   4138 1HD  ARG A 383      -5.184 -13.449  10.150                          
ATOM   4139 2HD  ARG A 383      -4.939 -12.786   8.517                          
ATOM   4140  HE  ARG A 383      -6.621 -11.488  10.602                          
ATOM   4141 1HH1 ARG A 383      -4.203  -9.581   8.047                          
ATOM   4142 2HH1 ARG A 383      -4.065 -11.297   8.241                          
ATOM   4143 1HH2 ARG A 383      -5.660  -8.406   9.343                          
ATOM   4144 2HH2 ARG A 383      -6.799  -9.241  10.345                          
ATOM   4145  N   SER A 384     -10.592 -13.883   7.029                          
ATOM   4146  CA  SER A 384     -11.867 -14.218   7.644                          
ATOM   4147  C   SER A 384     -12.511 -15.423   6.985                          
ATOM   4148  CB  SER A 384     -12.834 -13.042   7.568                          
ATOM   4149  OG  SER A 384     -13.402 -12.962   6.273                          
ATOM   4150  HA  SER A 384     -11.637 -14.430   8.688                          
ATOM   4151  H   SER A 384     -10.636 -13.261   6.247                          
ATOM   4152  O   SER A 384     -13.040 -16.297   7.672                          
ATOM   4153 1HB  SER A 384     -13.626 -13.177   8.304                          
ATOM   4154 2HB  SER A 384     -12.299 -12.118   7.788                          
ATOM   4155  HG  SER A 384     -12.716 -13.192   5.583                          
TER
ATOM   4156  N   ALA A385      -12.464 -15.475   5.658                          
ATOM   4157  CA  ALA A385      -13.094 -16.538   4.891                          
ATOM   4158  C   ALA A385      -12.225 -17.769   4.722                          
ATOM   4159  CB  ALA A385      -13.485 -16.029   3.503                          
ATOM   4160  HA  ALA A385      -13.955 -16.802   5.504                          
ATOM   4161  H   ALA A385      -11.993 -14.790   5.103                          
ATOM   4162  O   ALA A385      -12.717 -18.882   4.928                          
ATOM   4163 1HB  ALA A385      -14.058 -16.796   2.983                          
ATOM   4164 2HB  ALA A385      -14.091 -15.128   3.604                          
ATOM   4165 3HB  ALA A385      -12.585 -15.799   2.933                          
ATOM   4166  N   GLY A 386     -10.968 -17.600   4.363                          
ATOM   4167  CA  GLY A 386     -10.054 -18.700   4.151                          
ATOM   4168  C   GLY A 386      -9.312 -18.562   2.836                          
ATOM   4169  H   GLY A 386     -10.564 -16.698   4.215                          
ATOM   4170 1HA  GLY A 386      -9.338 -18.743   4.972                          
ATOM   4171 2HA  GLY A 386     -10.606 -19.640   4.161                          
ATOM   4172  O   GLY A 386      -9.799 -17.958   1.874                          
ATOM   4173  N   LYS A 387      -8.120 -19.157   2.786                          
ATOM   4174  CA  LYS A 387      -7.266 -19.027   1.609                          
ATOM   4175  C   LYS A 387      -7.884 -19.649   0.367                          
ATOM   4176  CB  LYS A 387      -5.903 -19.659   1.885                          
ATOM   4177  HA  LYS A 387      -7.121 -17.962   1.427                          
ATOM   4178  H   LYS A 387      -7.741 -19.714   3.525                          
ATOM   4179  O   LYS A 387      -7.590 -19.214  -0.752                          
ATOM   4180  CG  LYS A 387      -5.904 -20.682   3.001                          
ATOM   4181  CD  LYS A 387      -4.550 -21.337   3.138                          
ATOM   4182  CE  LYS A 387      -4.676 -22.829   3.308                          
ATOM   4183  NZ  LYS A 387      -5.200 -23.166   4.652                          
ATOM   4184 1HB  LYS A 387      -5.564 -20.150   0.973                          
ATOM   4185 2HB  LYS A 387      -5.206 -18.865   2.152                          
ATOM   4186 1HG  LYS A 387      -6.157 -20.187   3.939                          
ATOM   4187 2HG  LYS A 387      -6.649 -21.447   2.783                          
ATOM   4188 1HD  LYS A 387      -3.964 -21.130   2.243                          
ATOM   4189 2HD  LYS A 387      -4.041 -20.923   4.009                          
ATOM   4190 1HE  LYS A 387      -5.357 -23.217   2.551                          
ATOM   4191 2HE  LYS A 387      -3.694 -23.286   3.183                          
ATOM   4192 1HZ  LYS A 387      -5.226 -24.174   4.761                          
ATOM   4193 2HZ  LYS A 387      -4.597 -22.765   5.361                          
ATOM   4194 3HZ  LYS A 387      -6.137 -22.792   4.753                          
TER
ATOM   4195  N   ILE A388       -8.743 -20.653   0.537                          
ATOM   4196  CA  ILE A388       -9.393 -21.280  -0.609                          
ATOM   4197  C   ILE A388      -10.155 -20.244  -1.417                          
ATOM   4198  CB  ILE A388      -10.328 -22.411  -0.152                          
ATOM   4199  HA  ILE A388       -8.610 -21.702  -1.238                          
ATOM   4200  H   ILE A388       -8.993 -21.034   1.428                          
ATOM   4201  O   ILE A388      -10.204 -20.311  -2.653                          
ATOM   4202  CG1 ILE A388       -9.551 -23.488   0.601                          
ATOM   4203  CD1 ILE A388      -10.428 -24.445   1.377                          
ATOM   4204  CG2 ILE A388      -11.015 -23.017  -1.350                          
ATOM   4205  HB  ILE A388      -11.056 -21.994   0.543                          
ATOM   4206 1HG1 ILE A388       -8.972 -24.063  -0.122                          
ATOM   4207 2HG1 ILE A388       -8.875 -22.997   1.301                          
ATOM   4208 1HD1 ILE A388       -9.803 -25.172   1.896                          
ATOM   4209 2HD1 ILE A388      -11.018 -23.888   2.105                          
ATOM   4210 3HD1 ILE A388      -11.095 -24.965   0.690                          
ATOM   4211 1HG2 ILE A388      -11.659 -23.834  -1.025                          
ATOM   4212 2HG2 ILE A388      -11.617 -22.256  -1.846                          
ATOM   4213 3HG3 ILE A388      -10.267 -23.398  -2.044                          
ATOM   4214  N   TYR A 389     -10.710 -19.234  -0.740                          
ATOM   4215  CA  TYR A 389     -11.487 -18.212  -1.429                          
ATOM   4216  C   TYR A 389     -10.629 -17.322  -2.297                          
ATOM   4217  CB  TYR A 389     -12.267 -17.372  -0.430                          
ATOM   4218  HA  TYR A 389     -12.224 -18.715  -2.054                          
ATOM   4219  H   TYR A 389     -10.633 -19.113   0.249                          
ATOM   4220  O   TYR A 389     -11.163 -16.405  -2.929                          
ATOM   4221  CG  TYR A 389     -13.350 -18.170   0.227                          
ATOM   4222  CD1 TYR A 389     -13.081 -18.878   1.383                          
ATOM   4223  CE1 TYR A 389     -14.067 -19.605   1.982                          
ATOM   4224  CZ  TYR A 389     -15.323 -19.629   1.430                          
ATOM   4225  CD2 TYR A 389     -14.617 -18.200  -0.323                          
ATOM   4226  CE2 TYR A 389     -15.607 -18.930   0.277                          
ATOM   4227  OH  TYR A 389     -16.317 -20.360   2.029                          
ATOM   4228 1HB  TYR A 389     -11.583 -17.004   0.335                          
ATOM   4229 2HB  TYR A 389     -12.716 -16.527  -0.952                          
ATOM   4230  HD1 TYR A 389     -12.082 -18.855   1.817                          
ATOM   4231  HE1 TYR A 389     -13.859 -20.164   2.894                          
ATOM   4232  HE2 TYR A 389     -16.606 -18.953  -0.156                          
ATOM   4233  HD2 TYR A 389     -14.828 -17.642  -1.235                          
ATOM   4234  HH  TYR A 389     -16.591 -21.116   1.435                          
ATOM   4235  N   MET A 390      -9.322 -17.583  -2.349                          
ATOM   4236  CA  MET A 390      -8.467 -16.852  -3.265                          
ATOM   4237  C   MET A 390      -8.959 -17.007  -4.685                          
ATOM   4238  CB  MET A 390      -7.022 -17.333  -3.161                          
ATOM   4239  HA  MET A 390      -8.537 -15.808  -2.960                          
ATOM   4240  H   MET A 390      -8.859 -18.269  -1.787                          
ATOM   4241  O   MET A 390      -8.626 -16.187  -5.545                          
ATOM   4242  CG  MET A 390      -6.759 -18.673  -3.769                          
ATOM   4243  SD  MET A 390      -6.352 -18.504  -5.515                          
ATOM   4244  CE  MET A 390      -6.138 -20.206  -5.986                          
ATOM   4245 1HB  MET A 390      -6.385 -16.603  -3.661                          
ATOM   4246 2HB  MET A 390      -6.757 -17.383  -2.104                          
ATOM   4247 1HG  MET A 390      -5.924 -19.144  -3.250                          
ATOM   4248 2HG  MET A 390      -7.649 -19.294  -3.666                          
ATOM   4249 1HE  MET A 390      -5.788 -20.256  -7.017                          
ATOM   4250 2HE  MET A 390      -5.405 -20.675  -5.330                          
ATOM   4251 3HE  MET A 390      -7.090 -20.730  -5.900                          
ATOM   4252  N   ILE A 391      -9.720 -18.066  -4.961                          
ATOM   4253  CA  ILE A 391     -10.226 -18.263  -6.315                          
ATOM   4254  C   ILE A 391     -11.056 -17.055  -6.725                          
ATOM   4255  CB  ILE A 391     -11.030 -19.569  -6.406                          
ATOM   4256  HA  ILE A 391      -9.365 -18.331  -6.979                          
ATOM   4257  H   ILE A 391      -9.986 -18.764  -4.297                          
ATOM   4258  O   ILE A 391     -10.821 -16.438  -7.772                          
ATOM   4259  CG1 ILE A 391     -10.123 -20.745  -6.068                          
ATOM   4260  CD1 ILE A 391     -10.842 -22.018  -5.822                          
ATOM   4261  CG2 ILE A 391     -11.561 -19.744  -7.803                          
ATOM   4262  HB  ILE A 391     -11.815 -19.540  -5.651                          
ATOM   4263 1HG1 ILE A 391      -9.436 -20.897  -6.901                          
ATOM   4264 2HG1 ILE A 391      -9.557 -20.494  -5.171                          
ATOM   4265 1HD1 ILE A 391     -10.131 -22.780  -5.503                          
ATOM   4266 2HD1 ILE A 391     -11.589 -21.868  -5.043                          
ATOM   4267 3HD1 ILE A 391     -11.334 -22.341  -6.740                          
ATOM   4268 1HG2 ILE A 391     -12.111 -20.683  -7.867                          
ATOM   4269 2HG2 ILE A 391     -12.226 -18.916  -8.045                          
ATOM   4270 3HG3 ILE A 391     -10.730 -19.761  -8.508                          
ATOM   4271  N   PHE A 392     -11.983 -16.657  -5.850                          
ATOM   4272  CA  PHE A 392     -12.819 -15.493  -6.088                          
ATOM   4273  C   PHE A 392     -11.974 -14.300  -6.492                          
ATOM   4274  CB  PHE A 392     -13.617 -15.173  -4.826                          
ATOM   4275  HA  PHE A 392     -13.500 -15.745  -6.901                          
ATOM   4276  H   PHE A 392     -12.162 -17.127  -4.985                          
ATOM   4277  O   PHE A 392     -12.160 -13.729  -7.575                          
ATOM   4278  CG  PHE A 392     -14.448 -13.919  -4.921                          
ATOM   4279  CD1 PHE A 392     -15.747 -13.988  -5.367                          
ATOM   4280  CE1 PHE A 392     -16.504 -12.847  -5.454                          
ATOM   4281  CZ  PHE A 392     -15.972 -11.651  -5.100                          
ATOM   4282  CD2 PHE A 392     -13.907 -12.704  -4.562                          
ATOM   4283  CE2 PHE A 392     -14.662 -11.568  -4.649                          
ATOM   4284 1HB  PHE A 392     -14.283 -16.010  -4.622                          
ATOM   4285 2HB  PHE A 392     -12.916 -15.056  -4.000                          
ATOM   4286  HD1 PHE A 392     -16.175 -14.950  -5.651                          
ATOM   4287  HE1 PHE A 392     -17.534 -12.901  -5.807                          
ATOM   4288  HZ  PHE A 392     -16.573 -10.745  -5.169                          
ATOM   4289  HE2 PHE A 392     -14.233 -10.606  -4.364                          
ATOM   4290  HD2 PHE A 392     -12.877 -12.650  -4.209                          
ATOM   4291  N   PHE A 393     -10.979 -13.973  -5.659                          
ATOM   4292  CA  PHE A 393     -10.214 -12.749  -5.866                          
ATOM   4293  C   PHE A 393      -9.373 -12.843  -7.117                          
ATOM   4294  CB  PHE A 393      -9.353 -12.436  -4.654                          
ATOM   4295  HA  PHE A 393     -10.931 -11.934  -5.973                          
ATOM   4296  H   PHE A 393     -10.701 -14.521  -4.870                          
ATOM   4297  O   PHE A 393      -9.335 -11.900  -7.911                          
ATOM   4298  CG  PHE A 393     -10.113 -11.767  -3.582                          
ATOM   4299  CD1 PHE A 393     -10.467 -10.448  -3.711                          
ATOM   4300  CE1 PHE A 393     -11.167  -9.833  -2.724                          
ATOM   4301  CZ  PHE A 393     -11.518 -10.525  -1.606                          
ATOM   4302  CD2 PHE A 393     -10.466 -12.463  -2.457                          
ATOM   4303  CE2 PHE A 393     -11.168 -11.847  -1.468                          
ATOM   4304 1HB  PHE A 393      -8.944 -13.368  -4.265                          
ATOM   4305 2HB  PHE A 393      -8.537 -11.782  -4.964                          
ATOM   4306  HD1 PHE A 393     -10.186  -9.894  -4.607                          
ATOM   4307  HE1 PHE A 393     -11.449  -8.785  -2.827                          
ATOM   4308  HZ  PHE A 393     -12.081 -10.032  -0.813                          
ATOM   4309  HE2 PHE A 393     -11.449 -12.402  -0.573                          
ATOM   4310  HD2 PHE A 393     -10.185 -13.511  -2.354                          
ATOM   4311  N   MET A 394      -8.742 -13.992  -7.350                          
ATOM   4312  CA  MET A 394      -7.845 -14.037  -8.493                          
ATOM   4313  C   MET A 394      -8.642 -13.979  -9.779                          
ATOM   4314  CB  MET A 394      -6.936 -15.258  -8.441                          
ATOM   4315  HA  MET A 394      -7.217 -13.150  -8.406                          
ATOM   4316  H   MET A 394      -8.826 -14.832  -6.814                          
ATOM   4317  O   MET A 394      -8.231 -13.314 -10.738                          
ATOM   4318  CG  MET A 394      -6.194 -15.551  -9.679                          
ATOM   4319  SD  MET A 394      -5.160 -16.969  -9.388                          
ATOM   4320  CE  MET A 394      -4.269 -17.028 -10.932                          
ATOM   4321 1HB  MET A 394      -6.210 -15.102  -7.643                          
ATOM   4322 2HB  MET A 394      -7.553 -16.126  -8.206                          
ATOM   4323 1HG  MET A 394      -6.894 -15.766 -10.487                          
ATOM   4324 2HG  MET A 394      -5.577 -14.695  -9.951                          
ATOM   4325 1HE  MET A 394      -3.493 -17.791 -10.874                          
ATOM   4326 2HE  MET A 394      -4.959 -17.272 -11.740                          
ATOM   4327 3HE  MET A 394      -3.811 -16.058 -11.124                          
ATOM   4328  N   LEU A 395      -9.831 -14.584  -9.780                          
ATOM   4329  CA  LEU A 395     -10.640 -14.598 -10.989                          
ATOM   4330  C   LEU A 395     -11.012 -13.177 -11.372                          
ATOM   4331  CB  LEU A 395     -11.888 -15.450 -10.778                          
ATOM   4332  HA  LEU A 395     -10.029 -15.022 -11.786                          
ATOM   4333  H   LEU A 395     -10.232 -15.047  -8.990                          
ATOM   4334  O   LEU A 395     -10.815 -12.753 -12.516                          
ATOM   4335  CG  LEU A 395     -12.825 -15.547 -11.983                          
ATOM   4336  CD1 LEU A 395     -12.209 -16.389 -13.075                          
ATOM   4337  CD2 LEU A 395     -14.182 -16.109 -11.593                          
ATOM   4338 1HB  LEU A 395     -11.567 -16.458 -10.518                          
ATOM   4339 2HB  LEU A 395     -12.450 -15.022  -9.948                          
ATOM   4340  HG  LEU A 395     -12.975 -14.540 -12.372                          
ATOM   4341 1HD1 LEU A 395     -12.921 -16.501 -13.892                          
ATOM   4342 2HD1 LEU A 395     -11.306 -15.902 -13.444                          
ATOM   4343 3HD1 LEU A 395     -11.955 -17.371 -12.677                          
ATOM   4344 1HD2 LEU A 395     -14.818 -16.168 -12.476                          
ATOM   4345 2HD2 LEU A 395     -14.054 -17.106 -11.170                          
ATOM   4346 3HD2 LEU A 395     -14.646 -15.457 -10.853                          
ATOM   4347  N   VAL A 396     -11.482 -12.402 -10.393                          
ATOM   4348  CA  VAL A 396     -11.980 -11.062 -10.690                          
ATOM   4349  C   VAL A 396     -10.887 -10.229 -11.331                          
ATOM   4350  CB  VAL A 396     -12.518 -10.390  -9.419                          
ATOM   4351  HA  VAL A 396     -12.802 -11.166 -11.397                          
ATOM   4352  H   VAL A 396     -11.526 -12.670  -9.431                          
ATOM   4353  O   VAL A 396     -11.080  -9.644 -12.400                          
ATOM   4354  CG1 VAL A 396     -12.782  -8.935  -9.682                          
ATOM   4355  CG2 VAL A 396     -13.784 -11.045  -9.032                          
ATOM   4356  HB  VAL A 396     -11.746 -10.457  -8.652                          
ATOM   4357 1HG1 VAL A 396     -13.231  -8.482  -8.798                          
ATOM   4358 2HG1 VAL A 396     -11.844  -8.431  -9.912                          
ATOM   4359 3HG1 VAL A 396     -13.465  -8.837 -10.526                          
ATOM   4360 1HG2 VAL A 396     -14.173 -10.577  -8.127                          
ATOM   4361 2HG2 VAL A 396     -14.510 -10.937  -9.838                          
ATOM   4362 3HG2 VAL A 396     -13.604 -12.103  -8.845                          
ATOM   4363  N   ILE A 397      -9.706 -10.197 -10.709                          
ATOM   4364  CA  ILE A 397      -8.666  -9.338 -11.244                          
ATOM   4365  C   ILE A 397      -8.161  -9.888 -12.556                          
ATOM   4366  CB  ILE A 397      -7.538  -9.142 -10.227                          
ATOM   4367  HA  ILE A 397      -9.112  -8.361 -11.428                          
ATOM   4368  H   ILE A 397      -9.466 -10.720  -9.892                          
ATOM   4369  O   ILE A 397      -7.652  -9.129 -13.386                          
ATOM   4370  CG1 ILE A 397      -6.971 -10.492  -9.836                          
ATOM   4371  CD1 ILE A 397      -5.573 -10.410  -9.357                          
ATOM   4372  CG2 ILE A 397      -8.055  -8.509  -8.985                          
ATOM   4373  HB  ILE A 397      -6.737  -8.583 -10.709                          
ATOM   4374 1HG1 ILE A 397      -7.588 -10.912  -9.042                          
ATOM   4375 2HG1 ILE A 397      -7.003 -11.148 -10.707                          
ATOM   4376 1HD1 ILE A 397      -5.178 -11.416  -9.214                          
ATOM   4377 2HD1 ILE A 397      -4.966  -9.884 -10.094                          
ATOM   4378 3HD1 ILE A 397      -5.544  -9.871  -8.410                          
ATOM   4379 1HG2 ILE A 397      -7.293  -8.561  -8.207                          
ATOM   4380 2HG2 ILE A 397      -8.301  -7.466  -9.184                          
ATOM   4381 3HG3 ILE A 397      -8.949  -9.037  -8.653                          
ATOM   4382  N   PHE A 398      -8.338 -11.184 -12.801                          
ATOM   4383  CA  PHE A 398      -7.897 -11.690 -14.090                          
ATOM   4384  C   PHE A 398      -8.867 -11.277 -15.187                          
ATOM   4385  CB  PHE A 398      -7.741 -13.202 -14.060                          
ATOM   4386  HA  PHE A 398      -6.918 -11.255 -14.291                          
ATOM   4387  H   PHE A 398      -8.748 -11.851 -12.178                          
ATOM   4388  O   PHE A 398      -8.449 -10.936 -16.298                          
ATOM   4389  CG  PHE A 398      -7.233 -13.753 -15.338                          
ATOM   4390  CD1 PHE A 398      -5.897 -14.046 -15.477                          
ATOM   4391  CE1 PHE A 398      -5.432 -14.550 -16.646                          
ATOM   4392  CZ  PHE A 398      -6.293 -14.768 -17.690                          
ATOM   4393  CD2 PHE A 398      -8.096 -13.971 -16.383                          
ATOM   4394  CE2 PHE A 398      -7.626 -14.480 -17.564                          
ATOM   4395 1HB  PHE A 398      -7.042 -13.464 -13.265                          
ATOM   4396 2HB  PHE A 398      -8.713 -13.648 -13.850                          
ATOM   4397  HD1 PHE A 398      -5.211 -13.873 -14.648                          
ATOM   4398  HE1 PHE A 398      -4.373 -14.782 -16.757                          
ATOM   4399  HZ  PHE A 398      -5.919 -15.173 -18.630                          
ATOM   4400  HE2 PHE A 398      -8.311 -14.654 -18.394                          
ATOM   4401  HD2 PHE A 398      -9.155 -13.739 -16.272                          
ATOM   4402  N   LEU A 399     -10.166 -11.282 -14.897                          
ATOM   4403  CA  LEU A 399     -11.128 -10.820 -15.891                          
ATOM   4404  C   LEU A 399     -10.978  -9.332 -16.158                          
ATOM   4405  CB  LEU A 399     -12.560 -11.125 -15.447                          
ATOM   4406  HA  LEU A 399     -10.926 -11.359 -16.817                          
ATOM   4407  H   LEU A 399     -10.556 -11.586 -14.028                          
ATOM   4408  O   LEU A 399     -10.671  -8.922 -17.278                          
ATOM   4409  CG  LEU A 399     -12.986 -12.576 -15.215                          
ATOM   4410  CD1 LEU A 399     -14.298 -12.582 -14.483                          
ATOM   4411  CD2 LEU A 399     -13.097 -13.364 -16.475                          
ATOM   4412 1HB  LEU A 399     -12.721 -10.594 -14.509                          
ATOM   4413 2HB  LEU A 399     -13.222 -10.720 -16.213                          
ATOM   4414  HG  LEU A 399     -12.218 -13.081 -14.630                          
ATOM   4415 1HD1 LEU A 399     -14.609 -13.611 -14.303                          
ATOM   4416 2HD1 LEU A 399     -14.185 -12.064 -13.531                          
ATOM   4417 3HD1 LEU A 399     -15.052 -12.075 -15.085                          
ATOM   4418 1HD2 LEU A 399     -13.384 -14.389 -16.238                          
ATOM   4419 2HD2 LEU A 399     -13.852 -12.915 -17.119                          
ATOM   4420 3HD2 LEU A 399     -12.135 -13.366 -16.988                          
ATOM   4421  N   GLY A 400     -11.180  -8.511 -15.139                          
ATOM   4422  CA  GLY A 400     -11.123  -7.083 -15.346                          
ATOM   4423  C   GLY A 400      -9.843  -6.597 -15.981                          
ATOM   4424  H   GLY A 400     -11.375  -8.803 -14.202                          
ATOM   4425 1HA  GLY A 400     -11.962  -6.786 -15.974                          
ATOM   4426 2HA  GLY A 400     -11.251  -6.583 -14.386                          
ATOM   4427  O   GLY A 400      -9.874  -6.007 -17.060                          
ATOM   4428  N   SER A 401      -8.708  -6.855 -15.348                          
ATOM   4429  CA  SER A 401      -7.460  -6.292 -15.834                          
ATOM   4430  C   SER A 401      -7.222  -6.689 -17.280                          
ATOM   4431  CB  SER A 401      -6.306  -6.777 -14.972                          
ATOM   4432  OG  SER A 401      -6.492  -6.339 -13.639                          
ATOM   4433  HA  SER A 401      -7.579  -5.212 -15.748                          
ATOM   4434  H   SER A 401      -8.631  -7.428 -14.532                          
ATOM   4435  O   SER A 401      -7.128  -5.832 -18.170                          
ATOM   4436 1HB  SER A 401      -6.270  -7.866 -14.994                          
ATOM   4437 2HB  SER A 401      -5.370  -6.374 -15.359                          
ATOM   4438  HG  SER A 401      -6.037  -6.966 -13.007                          
ATOM   4439  N   PHE A 402      -7.186  -7.999 -17.512                          
ATOM   4440  CA  PHE A 402      -6.976  -8.539 -18.845                          
ATOM   4441  C   PHE A 402      -7.808  -7.818 -19.892                          
ATOM   4442  CB  PHE A 402      -7.304 -10.027 -18.837                          
ATOM   4443  HA  PHE A 402      -5.918  -8.420 -19.080                          
ATOM   4444  H   PHE A 402      -7.299  -8.689 -16.797                          
ATOM   4445  O   PHE A 402      -7.276  -7.230 -20.841                          
ATOM   4446  CG  PHE A 402      -7.065 -10.691 -20.141                          
ATOM   4447  CD1 PHE A 402      -5.843 -10.597 -20.740                          
ATOM   4448  CE1 PHE A 402      -5.623 -11.208 -21.940                          
ATOM   4449  CZ  PHE A 402      -6.625 -11.914 -22.542                          
ATOM   4450  CD2 PHE A 402      -8.073 -11.401 -20.746                          
ATOM   4451  CE2 PHE A 402      -7.854 -12.009 -21.941                          
ATOM   4452 1HB  PHE A 402      -6.685 -10.513 -18.083                          
ATOM   4453 2HB  PHE A 402      -8.356 -10.147 -18.576                          
ATOM   4454  HD1 PHE A 402      -5.042 -10.034 -20.260                          
ATOM   4455  HE1 PHE A 402      -4.646 -11.134 -22.419                          
ATOM   4456  HZ  PHE A 402      -6.449 -12.402 -23.500                          
ATOM   4457  HE2 PHE A 402      -8.654 -12.573 -22.421                          
ATOM   4458  HD2 PHE A 402      -9.050 -11.476 -20.267                          
ATOM   4459  N   TYR A 403      -9.124  -7.821 -19.704                          
ATOM   4460  CA  TYR A 403     -10.031  -7.527 -20.801                          
ATOM   4461  C   TYR A 403     -10.121  -6.033 -21.069                          
ATOM   4462  CB  TYR A 403     -11.398  -8.111 -20.497                          
ATOM   4463  HA  TYR A 403      -9.653  -8.026 -21.693                          
ATOM   4464  H   TYR A 403      -9.567  -8.018 -18.829                          
ATOM   4465  O   TYR A 403     -10.279  -5.608 -22.219                          
ATOM   4466  CG  TYR A 403     -11.487  -9.559 -20.803                          
ATOM   4467  CD1 TYR A 403     -11.976 -10.434 -19.858                          
ATOM   4468  CE1 TYR A 403     -12.057 -11.766 -20.140                          
ATOM   4469  CZ  TYR A 403     -11.651 -12.223 -21.364                          
ATOM   4470  CD2 TYR A 403     -11.081 -10.029 -22.031                          
ATOM   4471  CE2 TYR A 403     -11.163 -11.360 -22.312                          
ATOM   4472  OH  TYR A 403     -11.732 -13.564 -21.650                          
ATOM   4473 1HB  TYR A 403     -11.611  -7.966 -19.438                          
ATOM   4474 2HB  TYR A 403     -12.143  -7.583 -21.093                          
ATOM   4475  HD1 TYR A 403     -12.297 -10.062 -18.886                          
ATOM   4476  HE1 TYR A 403     -12.444 -12.462 -19.395                          
ATOM   4477  HE2 TYR A 403     -10.841 -11.733 -23.285                          
ATOM   4478  HD2 TYR A 403     -10.694  -9.337 -22.779                          
ATOM   4479  HH  TYR A 403     -11.987 -14.074 -20.828                          
ATOM   4480  N   LEU A 404     -10.030  -5.216 -20.022                          
ATOM   4481  CA  LEU A 404      -9.958  -3.778 -20.238                          
ATOM   4482  C   LEU A 404      -8.730  -3.408 -21.050                          
ATOM   4483  CB  LEU A 404      -9.943  -3.045 -18.906                          
ATOM   4484  HA  LEU A 404     -10.845  -3.488 -20.802                          
ATOM   4485  H   LEU A 404     -10.005  -5.512 -19.067                          
ATOM   4486  O   LEU A 404      -8.806  -2.569 -21.959                          
ATOM   4487  CG  LEU A 404     -11.195  -3.138 -18.054                          
ATOM   4488  CD1 LEU A 404     -11.023  -2.309 -16.799                          
ATOM   4489  CD2 LEU A 404     -12.388  -2.680 -18.860                          
ATOM   4490 1HB  LEU A 404      -9.116  -3.445 -18.320                          
ATOM   4491 2HB  LEU A 404      -9.764  -1.989 -19.113                          
ATOM   4492  HG  LEU A 404     -11.369  -4.172 -17.755                          
ATOM   4493 1HD1 LEU A 404     -11.914  -2.402 -16.177                          
ATOM   4494 2HD1 LEU A 404     -10.155  -2.664 -16.244                          
ATOM   4495 3HD1 LEU A 404     -10.878  -1.263 -17.071                          
ATOM   4496 1HD2 LEU A 404     -13.280  -2.702 -18.234                          
ATOM   4497 2HD2 LEU A 404     -12.218  -1.663 -19.213                          
ATOM   4498 3HD2 LEU A 404     -12.527  -3.343 -19.714                          
ATOM   4499  N   VAL A 405      -7.584  -4.016 -20.732                          
ATOM   4500  CA  VAL A 405      -6.390  -3.750 -21.525                          
ATOM   4501  C   VAL A 405      -6.553  -4.330 -22.914                          
ATOM   4502  CB  VAL A 405      -5.143  -4.310 -20.829                          
ATOM   4503  HA  VAL A 405      -6.284  -2.669 -21.607                          
ATOM   4504  H   VAL A 405      -7.466  -4.659 -19.975                          
ATOM   4505  O   VAL A 405      -6.187  -3.705 -23.916                          
ATOM   4506  CG1 VAL A 405      -3.940  -4.097 -21.705                          
ATOM   4507  CG2 VAL A 405      -4.944  -3.634 -19.501                          
ATOM   4508  HB  VAL A 405      -5.281  -5.384 -20.705                          
ATOM   4509 1HG1 VAL A 405      -3.038  -4.363 -21.154                          
ATOM   4510 2HG1 VAL A 405      -4.022  -4.724 -22.593                          
ATOM   4511 3HG1 VAL A 405      -3.889  -3.050 -22.003                          
ATOM   4512 1HG2 VAL A 405      -4.058  -4.043 -19.014                          
ATOM   4513 2HG2 VAL A 405      -4.812  -2.563 -19.654                          
ATOM   4514 3HG2 VAL A 405      -5.817  -3.806 -18.871                          
ATOM   4515  N   ASN A 406      -7.139  -5.521 -23.002                          
ATOM   4516  CA  ASN A 406      -7.177  -6.210 -24.278                          
ATOM   4517  C   ASN A 406      -8.052  -5.467 -25.273                          
ATOM   4518  CB  ASN A 406      -7.666  -7.635 -24.073                          
ATOM   4519  HA  ASN A 406      -6.139  -6.273 -24.603                          
ATOM   4520  H   ASN A 406      -7.571  -6.002 -22.239                          
ATOM   4521  O   ASN A 406      -7.753  -5.437 -26.470                          
ATOM   4522  CG  ASN A 406      -7.269  -8.529 -25.196                          
ATOM   4523  OD1 ASN A 406      -8.048  -8.765 -26.110                          
ATOM   4524  ND2 ASN A 406      -6.042  -9.008 -25.163                          
ATOM   4525 1HB  ASN A 406      -7.240  -8.023 -23.147                          
ATOM   4526 2HB  ASN A 406      -8.753  -7.627 -23.997                          
ATOM   4527 1HD2 ASN A 406      -5.726  -9.623 -25.886                          
ATOM   4528 2HD2 ASN A 406      -5.427  -8.757 -24.416                          
ATOM   4529  N   LEU A 407      -9.123  -4.835 -24.795                          
ATOM   4530  CA  LEU A 407      -9.944  -4.037 -25.700                          
ATOM   4531  C   LEU A 407      -9.217  -2.776 -26.147                          
ATOM   4532  CB  LEU A 407     -11.264  -3.661 -25.048                          
ATOM   4533  HA  LEU A 407     -10.148  -4.647 -26.580                          
ATOM   4534  H   LEU A 407      -9.425  -4.857 -23.842                          
ATOM   4535  O   LEU A 407      -9.370  -2.338 -27.295                          
ATOM   4536  CG  LEU A 407     -12.181  -4.806 -24.673                          
ATOM   4537  CD1 LEU A 407     -13.152  -4.282 -23.660                          
ATOM   4538  CD2 LEU A 407     -12.894  -5.359 -25.881                          
ATOM   4539 1HB  LEU A 407     -11.038  -3.106 -24.138                          
ATOM   4540 2HB  LEU A 407     -11.804  -3.017 -25.741                          
ATOM   4541  HG  LEU A 407     -11.612  -5.634 -24.251                          
ATOM   4542 1HD1 LEU A 407     -13.836  -5.078 -23.367                          
ATOM   4543 2HD1 LEU A 407     -12.607  -3.930 -22.784                          
ATOM   4544 3HD1 LEU A 407     -13.717  -3.456 -24.092                          
ATOM   4545 1HD2 LEU A 407     -13.625  -6.103 -25.562                          
ATOM   4546 2HD2 LEU A 407     -13.404  -4.551 -26.404                          
ATOM   4547 3HD2 LEU A 407     -12.170  -5.825 -26.549                          
ATOM   4548  N   ILE A 408      -8.475  -2.144 -25.238                          
ATOM   4549  CA  ILE A 408      -7.711  -0.963 -25.629                          
ATOM   4550  C   ILE A 408      -6.728  -1.331 -26.720                          
ATOM   4551  CB  ILE A 408      -6.994  -0.356 -24.413                          
ATOM   4552  HA  ILE A 408      -8.417  -0.236 -26.030                          
ATOM   4553  H   ILE A 408      -8.391  -2.415 -24.279                          
ATOM   4554  O   ILE A 408      -6.574  -0.611 -27.717                          
ATOM   4555  CG1 ILE A 408      -7.988   0.313 -23.470                          
ATOM   4556  CD1 ILE A 408      -7.337   0.934 -22.269                          
ATOM   4557  CG2 ILE A 408      -5.958   0.634 -24.869                          
ATOM   4558  HB  ILE A 408      -6.518  -1.164 -23.858                          
ATOM   4559 1HG1 ILE A 408      -8.516   1.093 -24.020                          
ATOM   4560 2HG1 ILE A 408      -8.702  -0.437 -23.129                          
ATOM   4561 1HD1 ILE A 408      -8.104   1.329 -21.603                          
ATOM   4562 2HD1 ILE A 408      -6.752   0.179 -21.743                          
ATOM   4563 3HD1 ILE A 408      -6.681   1.743 -22.589                          
ATOM   4564 1HG2 ILE A 408      -5.517   1.124 -24.002                          
ATOM   4565 2HG2 ILE A 408      -5.180   0.114 -25.428                          
ATOM   4566 3HG3 ILE A 408      -6.427   1.381 -25.509                          
ATOM   4567  N   LEU A 409      -6.051  -2.463 -26.545                          
ATOM   4568  CA  LEU A 409      -5.175  -2.982 -27.585                          
ATOM   4569  C   LEU A 409      -5.924  -3.142 -28.899                          
ATOM   4570  CB  LEU A 409      -4.599  -4.323 -27.149                          
ATOM   4571  HA  LEU A 409      -4.374  -2.258 -27.731                          
ATOM   4572  H   LEU A 409      -6.094  -3.017 -25.714                          
ATOM   4573  O   LEU A 409      -5.402  -2.813 -29.972                          
ATOM   4574  CG  LEU A 409      -3.627  -4.341 -25.980                          
ATOM   4575  CD1 LEU A 409      -3.295  -5.775 -25.659                          
ATOM   4576  CD2 LEU A 409      -2.377  -3.535 -26.266                          
ATOM   4577 1HB  LEU A 409      -5.439  -4.964 -26.881                          
ATOM   4578 2HB  LEU A 409      -4.079  -4.746 -28.008                          
ATOM   4579  HG  LEU A 409      -4.095  -3.873 -25.113                          
ATOM   4580 1HD1 LEU A 409      -2.636  -5.810 -24.791                          
ATOM   4581 2HD1 LEU A 409      -4.212  -6.321 -25.441                          
ATOM   4582 3HD1 LEU A 409      -2.794  -6.231 -26.513                          
ATOM   4583 1HD2 LEU A 409      -1.703  -3.594 -25.411                          
ATOM   4584 2HD2 LEU A 409      -1.880  -3.937 -27.148                          
ATOM   4585 3HD2 LEU A 409      -2.648  -2.494 -26.444                          
ATOM   4586  N   ALA A 410      -7.155  -3.652 -28.829                          
ATOM   4587  CA  ALA A 410      -7.899  -3.973 -30.041                          
ATOM   4588  C   ALA A 410      -8.252  -2.721 -30.822                          
ATOM   4589  CB  ALA A 410      -9.165  -4.742 -29.687                          
ATOM   4590  HA  ALA A 410      -7.228  -4.588 -30.641                          
ATOM   4591  H   ALA A 410      -7.636  -3.842 -27.973                          
ATOM   4592  O   ALA A 410      -8.131  -2.692 -32.051                          
ATOM   4593 1HB  ALA A 410      -9.582  -5.191 -30.589                          
ATOM   4594 2HB  ALA A 410      -8.926  -5.526 -28.968                          
ATOM   4595 3HB  ALA A 410      -9.895  -4.060 -29.251                          
ATOM   4596  N   VAL A 411      -8.688  -1.675 -30.127                          
ATOM   4597  CA  VAL A 411      -9.118  -0.472 -30.830                          
ATOM   4598  C   VAL A 411      -7.975   0.104 -31.651                          
ATOM   4599  CB  VAL A 411      -9.695   0.559 -29.844                          
ATOM   4600  HA  VAL A 411      -9.926  -0.757 -31.505                          
ATOM   4601  H   VAL A 411      -8.750  -1.637 -29.130                          
ATOM   4602  O   VAL A 411      -8.196   0.660 -32.735                          
ATOM   4603  CG1 VAL A 411      -9.968   1.876 -30.536                          
ATOM   4604  CG2 VAL A 411     -10.958   0.020 -29.192                          
ATOM   4605  HB  VAL A 411      -8.949   0.736 -29.069                          
ATOM   4606 1HG1 VAL A 411     -10.505   2.539 -29.858                          
ATOM   4607 2HG1 VAL A 411      -9.023   2.338 -30.823                          
ATOM   4608 3HG1 VAL A 411     -10.571   1.700 -31.427                          
ATOM   4609 1HG2 VAL A 411     -11.323   0.738 -28.458                          
ATOM   4610 2HG2 VAL A 411     -11.720  -0.140 -29.955                          
ATOM   4611 3HG2 VAL A 411     -10.736  -0.925 -28.697                          
ATOM   4612  N   VAL A 412      -6.737  -0.016 -31.164                          
ATOM   4613  CA  VAL A 412      -5.612   0.460 -31.959                          
ATOM   4614  C   VAL A 412      -5.512  -0.327 -33.252                          
ATOM   4615  CB  VAL A 412      -4.308   0.383 -31.156                          
ATOM   4616  HA  VAL A 412      -5.799   1.507 -32.199                          
ATOM   4617  H   VAL A 412      -6.505  -0.416 -30.277                          
ATOM   4618  O   VAL A 412      -5.407   0.246 -34.344                          
ATOM   4619  CG1 VAL A 412      -3.155   0.705 -32.055                          
ATOM   4620  CG2 VAL A 412      -4.344   1.360 -30.018                          
ATOM   4621  HB  VAL A 412      -4.187  -0.644 -30.811                          
ATOM   4622 1HG1 VAL A 412      -2.242   0.781 -31.464                          
ATOM   4623 2HG1 VAL A 412      -3.041  -0.085 -32.798                          
ATOM   4624 3HG1 VAL A 412      -3.341   1.653 -32.559                          
ATOM   4625 1HG2 VAL A 412      -3.384   1.354 -29.503                          
ATOM   4626 2HG2 VAL A 412      -4.543   2.360 -30.404                          
ATOM   4627 3HG2 VAL A 412      -5.132   1.077 -29.321                          
ATOM   4628  N   ALA A 413      -5.577  -1.653 -33.157                          
ATOM   4629  CA  ALA A 413      -5.470  -2.477 -34.352                          
ATOM   4630  C   ALA A 413      -6.637  -2.238 -35.297                          
ATOM   4631  CB  ALA A 413      -5.390  -3.948 -33.959                          
ATOM   4632  HA  ALA A 413      -4.551  -2.161 -34.847                          
ATOM   4633  H   ALA A 413      -5.699  -2.155 -32.300                          
ATOM   4634  O   ALA A 413      -6.450  -2.140 -36.516                          
ATOM   4635 1HB  ALA A 413      -5.202  -4.552 -34.847                          
ATOM   4636 2HB  ALA A 413      -4.579  -4.090 -33.245                          
ATOM   4637 3HB  ALA A 413      -6.332  -4.255 -33.505                          
ATOM   4638  N   MET A 414      -7.852  -2.141 -34.754                          
ATOM   4639  CA  MET A 414      -9.010  -1.834 -35.587                          
ATOM   4640  C   MET A 414      -8.854  -0.483 -36.270                          
ATOM   4641  CB  MET A 414     -10.284  -1.865 -34.743                          
ATOM   4642  HA  MET A 414      -9.049  -2.625 -36.336                          
ATOM   4643  H   MET A 414      -8.047  -2.265 -33.781                          
ATOM   4644  O   MET A 414      -9.125  -0.345 -37.472                          
ATOM   4645  CG  MET A 414     -11.527  -1.962 -35.630                          
ATOM   4646  SD  MET A 414     -11.914  -3.675 -35.953                          
ATOM   4647  CE  MET A 414     -12.278  -3.586 -37.698                          
ATOM   4648 1HB  MET A 414     -10.251  -2.728 -34.079                          
ATOM   4649 2HB  MET A 414     -10.340  -0.952 -34.150                          
ATOM   4650 1HG  MET A 414     -12.370  -1.491 -35.124                          
ATOM   4651 2HG  MET A 414     -11.338  -1.451 -36.574                          
ATOM   4652 1HE  MET A 414     -12.563  -4.574 -38.060                          
ATOM   4653 2HE  MET A 414     -13.098  -2.888 -37.863                          
ATOM   4654 3HE  MET A 414     -11.394  -3.243 -38.237                          
ATOM   4655  N   ALA A 415      -8.429   0.533 -35.518                          
ATOM   4656  CA  ALA A 415      -8.205   1.838 -36.123                          
ATOM   4657  C   ALA A 415      -7.142   1.757 -37.204                          
ATOM   4658  CB  ALA A 415      -7.811   2.860 -35.060                          
ATOM   4659  HA  ALA A 415      -9.155   2.120 -36.576                          
ATOM   4660  H   ALA A 415      -8.243   0.476 -34.537                          
ATOM   4661  O   ALA A 415      -7.299   2.338 -38.283                          
ATOM   4662 1HB  ALA A 415      -7.652   3.831 -35.529                          
ATOM   4663 2HB  ALA A 415      -8.607   2.940 -34.320                          
ATOM   4664 3HB  ALA A 415      -6.891   2.539 -34.571                          
ATOM   4665  N   TYR A 416      -6.063   1.016 -36.951                          
ATOM   4666  CA  TYR A 416      -5.052   0.883 -37.986                          
ATOM   4667  C   TYR A 416      -5.600   0.162 -39.206                          
ATOM   4668  CB  TYR A 416      -3.833   0.143 -37.463                          
ATOM   4669  HA  TYR A 416      -4.734   1.884 -38.277                          
ATOM   4670  H   TYR A 416      -5.879   0.533 -36.095                          
ATOM   4671  O   TYR A 416      -5.285   0.534 -40.344                          
ATOM   4672  CG  TYR A 416      -2.842  -0.046 -38.568                          
ATOM   4673  CD1 TYR A 416      -1.995   0.988 -38.922                          
ATOM   4674  CE1 TYR A 416      -1.087   0.815 -39.933                          
ATOM   4675  CZ  TYR A 416      -1.028  -0.392 -40.589                          
ATOM   4676  CD2 TYR A 416      -2.773  -1.257 -39.236                          
ATOM   4677  CE2 TYR A 416      -1.864  -1.431 -40.249                          
ATOM   4678  OH  TYR A 416      -0.122  -0.577 -41.605                          
ATOM   4679 1HB  TYR A 416      -3.375   0.723 -36.661                          
ATOM   4680 2HB  TYR A 416      -4.138  -0.830 -37.079                          
ATOM   4681  HD1 TYR A 416      -2.049   1.941 -38.396                          
ATOM   4682  HE1 TYR A 416      -0.418   1.627 -40.215                          
ATOM   4683  HE2 TYR A 416      -1.810  -2.384 -40.775                          
ATOM   4684  HD2 TYR A 416      -3.441  -2.072 -38.957                          
ATOM   4685  HH  TYR A 416      -0.302  -1.444 -42.069                          
ATOM   4686  N   GLU A 417      -6.383  -0.895 -38.993                          
ATOM   4687  CA  GLU A 417      -6.974  -1.596 -40.126                          
ATOM   4688  C   GLU A 417      -7.918  -0.684 -40.888                          
ATOM   4689  CB  GLU A 417      -7.709  -2.847 -39.658                          
ATOM   4690  HA  GLU A 417      -6.135  -1.877 -40.763                          
ATOM   4691  H   GLU A 417      -6.609  -1.265 -38.092                          
ATOM   4692  O   GLU A 417      -7.929  -0.683 -42.125                          
ATOM   4693  CG  GLU A 417      -8.286  -3.667 -40.797                          
ATOM   4694  CD  GLU A 417      -8.263  -5.158 -40.517                          
ATOM   4695  OE1 GLU A 417      -9.205  -5.660 -39.871                          
ATOM   4696  OE2 GLU A 417      -7.299  -5.829 -40.937                          
ATOM   4697 1HB  GLU A 417      -7.010  -3.471 -39.102                          
ATOM   4698 2HB  GLU A 417      -8.526  -2.543 -39.003                          
ATOM   4699 1HG  GLU A 417      -9.319  -3.360 -40.960                          
ATOM   4700 2HG  GLU A 417      -7.702  -3.473 -41.697                          
ATOM   4701  N   GLU A 418      -8.707   0.112 -40.163                          
ATOM   4702  CA  GLU A 418      -9.538   1.128 -40.804                          
ATOM   4703  C   GLU A 418      -8.696   2.079 -41.636                          
ATOM   4704  CB  GLU A 418     -10.321   1.907 -39.747                          
ATOM   4705  HA  GLU A 418     -10.222   0.578 -41.450                          
ATOM   4706  H   GLU A 418      -8.781   0.070 -39.167                          
ATOM   4707  O   GLU A 418      -9.017   2.362 -42.794                          
ATOM   4708  CG  GLU A 418     -11.266   2.957 -40.308                          
ATOM   4709  CD  GLU A 418     -12.020   3.699 -39.222                          
ATOM   4710  OE1 GLU A 418     -12.235   3.112 -38.146                          
ATOM   4711  OE2 GLU A 418     -12.399   4.865 -39.443                          
ATOM   4712 1HB  GLU A 418     -10.908   1.195 -39.166                          
ATOM   4713 2HB  GLU A 418      -9.605   2.406 -39.094                          
ATOM   4714 1HG  GLU A 418     -10.685   3.677 -40.884                          
ATOM   4715 2HG  GLU A 418     -11.987   2.465 -40.961                          
ATOM   4716  N   GLN A 419      -7.623   2.603 -41.047                          
ATOM   4717  CA  GLN A 419      -6.730   3.474 -41.793                          
ATOM   4718  C   GLN A 419      -6.198   2.780 -43.035                          
ATOM   4719  CB  GLN A 419      -5.579   3.928 -40.905                          
ATOM   4720  HA  GLN A 419      -7.336   4.333 -42.081                          
ATOM   4721  H   GLN A 419      -7.366   2.443 -40.094                          
ATOM   4722  O   GLN A 419      -6.164   3.370 -44.120                          
ATOM   4723  CG  GLN A 419      -4.635   4.888 -41.588                          
ATOM   4724  CD  GLN A 419      -3.498   5.323 -40.688                          
ATOM   4725  OE1 GLN A 419      -3.511   6.426 -40.148                          
ATOM   4726  NE2 GLN A 419      -2.509   4.455 -40.516                          
ATOM   4727 1HB  GLN A 419      -5.995   4.420 -40.025                          
ATOM   4728 2HB  GLN A 419      -5.014   3.048 -40.596                          
ATOM   4729 1HG  GLN A 419      -4.216   4.399 -42.468                          
ATOM   4730 2HG  GLN A 419      -5.196   5.771 -41.895                          
ATOM   4731 1HE2 GLN A 419      -1.749   4.677 -39.906                          
ATOM   4732 2HE2 GLN A 419      -2.525   3.578 -40.997                          
ATOM   4733  N   ASN A 420      -5.787   1.523 -42.899                          
ATOM   4734  CA  ASN A 420      -5.257   0.819 -44.059                          
ATOM   4735  C   ASN A 420      -6.336   0.555 -45.096                          
ATOM   4736  CB  ASN A 420      -4.594  -0.486 -43.636                          
ATOM   4737  HA  ASN A 420      -4.459   1.455 -44.443                          
ATOM   4738  H   ASN A 420      -5.808   1.001 -42.047                          
ATOM   4739  O   ASN A 420      -6.048   0.558 -46.298                          
ATOM   4740  CG  ASN A 420      -3.188  -0.278 -43.123                          
ATOM   4741  OD1 ASN A 420      -2.936   0.621 -42.323                          
ATOM   4742  ND2 ASN A 420      -2.258  -1.097 -43.597                          
ATOM   4743 1HB  ASN A 420      -5.191  -0.942 -42.846                          
ATOM   4744 2HB  ASN A 420      -4.557  -1.155 -44.496                          
ATOM   4745 1HD2 ASN A 420      -1.311  -1.011 -43.287                          
ATOM   4746 2HD2 ASN A 420      -2.504  -1.801 -44.263                          
ATOM   4747  N   GLN A 421      -7.575   0.326 -44.658                          
ATOM   4748  CA  GLN A 421      -8.665   0.172 -45.615                          
ATOM   4749  C   GLN A 421      -8.977   1.485 -46.322                          
ATOM   4750  CB  GLN A 421      -9.909  -0.370 -44.913                          
ATOM   4751  HA  GLN A 421      -8.314  -0.564 -46.339                          
ATOM   4752  H   GLN A 421      -7.833   0.247 -43.695                          
ATOM   4753  O   GLN A 421      -9.255   1.487 -47.526                          
ATOM   4754  CG  GLN A 421     -10.903  -1.027 -45.861                          
ATOM   4755  CD  GLN A 421     -10.430  -2.371 -46.375                          
ATOM   4756  OE1 GLN A 421     -10.532  -3.385 -45.684                          
ATOM   4757  NE2 GLN A 421      -9.905  -2.385 -47.594                          
ATOM   4758 1HB  GLN A 421      -9.595  -1.109 -44.175                          
ATOM   4759 2HB  GLN A 421     -10.408   0.457 -44.408                          
ATOM   4760 1HG  GLN A 421     -11.845  -1.169 -45.333                          
ATOM   4761 2HG  GLN A 421     -11.059  -0.365 -46.713                          
ATOM   4762 1HE2 GLN A 421      -9.583  -3.245 -47.990                          
ATOM   4763 2HE2 GLN A 421      -9.830  -1.535 -48.116                          
ATOM   4764  N   ALA A 422      -8.931   2.603 -45.596                          
ATOM   4765  CA  ALA A 422      -9.033   3.910 -46.237                          
ATOM   4766  C   ALA A 422      -7.885   4.147 -47.202                          
ATOM   4767  CB  ALA A 422      -9.072   5.020 -45.186                          
ATOM   4768  HA  ALA A 422      -9.967   3.879 -46.798                          
ATOM   4769  H   ALA A 422      -8.826   2.624 -44.602                          
ATOM   4770  O   ALA A 422      -8.110   4.536 -48.351                          
ATOM   4771 1HB  ALA A 422      -9.177   5.985 -45.680                          
ATOM   4772 2HB  ALA A 422      -9.919   4.859 -44.519                          
ATOM   4773 3HB  ALA A 422      -8.147   5.006 -44.609                          
ATOM   4774  N   TRP A 423      -6.657   3.919 -46.755                          
ATOM   4775  CA  TRP A 423      -5.481   4.334 -47.500                          
ATOM   4776  C   TRP A 423      -5.421   3.642 -48.858                          
ATOM   4777  CB  TRP A 423      -4.209   4.137 -46.672                          
ATOM   4778  HA  TRP A 423      -5.608   5.402 -47.678                          
ATOM   4779  H   TRP A 423      -6.467   3.456 -45.889                          
ATOM   4780  O   TRP A 423      -4.812   4.151 -49.799                          
ATOM   4781  CG  TRP A 423      -3.931   5.268 -45.681                          
ATOM   4782  NE1 TRP A 423      -4.193   6.939 -44.199                          
ATOM   4783  CD1 TRP A 423      -4.819   6.010 -45.004                          
ATOM   4784  CD2 TRP A 423      -2.636   5.761 -45.278                          
ATOM   4785  CE2 TRP A 423      -2.824   6.783 -44.371                          
ATOM   4786  CE3 TRP A 423      -1.344   5.354 -45.669                          
ATOM   4787  CZ3 TRP A 423      -0.294   6.061 -45.071                          
ATOM   4788  CH2 TRP A 423      -0.459   7.094 -44.155                          
ATOM   4789  CZ2 TRP A 423      -1.768   7.485 -43.777                          
ATOM   4790 1HB  TRP A 423      -4.287   3.198 -46.124                          
ATOM   4791 2HB  TRP A 423      -3.359   4.042 -47.348                          
ATOM   4792  HD1 TRP A 423      -5.901   5.896 -45.077                          
ATOM   4793  HE1 TRP A 423      -4.643   7.604 -43.602                          
ATOM   4794  HZ2 TRP A 423      -1.976   8.285 -43.067                          
ATOM   4795  HH2 TRP A 423       0.414   7.594 -43.736                          
ATOM   4796  HZ3 TRP A 423       0.724   5.782 -45.342                          
ATOM   4797  HE3 TRP A 423      -1.175   4.548 -46.384                          
ATOM   4798  OC  TRP A 423      -6.048   2.516 -48.916                          
ATOM   4799  HC  TRP A 423      -5.748   2.018 -49.730                          
TER                  A 423                                                      
ATOM   4800  CA  GLU A698       44.557  43.475 -31.726                          
ATOM   4801  N   GLU A698       45.802  43.612 -30.984                          
ATOM   4802 1H   GLU A698       45.844  43.403 -29.993                          
ATOM   4803 2H   GLU A698       46.677  43.915 -31.396                          
ATOM   4804  C   GLU A698       44.689  44.095 -33.117                          
ATOM   4805  CB  GLU A698       43.404  44.109 -30.956                          
ATOM   4806  HA  GLU A698       44.389  42.401 -31.814                          
ATOM   4807  O   GLU A698       44.536  45.306 -33.295                          
ATOM   4808  CG  GLU A698       43.527  43.995 -29.451                          
ATOM   4809  CD  GLU A698       42.237  44.342 -28.741                          
ATOM   4810  OE1 GLU A698       41.474  45.174 -29.266                          
ATOM   4811  OE2 GLU A698       41.985  43.774 -27.657                          
ATOM   4812 1HB  GLU A698       43.359  45.166 -31.217                          
ATOM   4813 2HB  GLU A698       42.479  43.620 -31.262                          
ATOM   4814 1HG  GLU A698       43.801  42.970 -29.199                          
ATOM   4815 2HG  GLU A698       44.308  44.674 -29.111                          
ATOM   4816  N   CYS A 699      44.991  43.252 -34.104                          
ATOM   4817  CA  CYS A 699      45.139  43.692 -35.483                          
ATOM   4818  C   CYS A 699      44.547  42.631 -36.402                          
ATOM   4819  CB  CYS A 699      46.607  43.958 -35.836                          
ATOM   4820  HA  CYS A 699      44.592  44.631 -35.572                          
ATOM   4821  H   CYS A 699      45.134  42.273 -33.963                          
ATOM   4822  O   CYS A 699      44.256  41.507 -35.983                          
ATOM   4823  SG  CYS A 699      47.321  45.445 -35.095                          
ATOM   4824 1HB  CYS A 699      47.214  43.088 -35.583                          
ATOM   4825 2HB  CYS A 699      46.730  43.986 -36.919                          
ATOM   4826  HG  CYS A 699      46.722  45.313 -33.915                          
ATOM   4827  N   CYS A 700      44.383  43.004 -37.681                          
ATOM   4828  CA  CYS A 700      43.673  42.131 -38.617                          
ATOM   4829  C   CYS A 700      44.443  40.851 -38.920                          
ATOM   4830  CB  CYS A 700      43.330  42.905 -39.895                          
ATOM   4831  HA  CYS A 700      42.708  41.904 -38.163                          
ATOM   4832  H   CYS A 700      44.718  43.863 -38.067                          
ATOM   4833  O   CYS A 700      43.882  39.756 -38.716                          
ATOM   4834  SG  CYS A 700      42.429  44.439 -39.602                          
ATOM   4835 1HB  CYS A 700      44.240  43.110 -40.461                          
ATOM   4836 2HB  CYS A 700      42.768  42.267 -40.577                          
ATOM   4837  HG  CYS A 700      42.477  44.871 -40.859                          
ATOM   4838  N   PRO A 701      45.691  40.891 -39.402                          
ATOM   4839  CA  PRO A 701      46.468  39.659 -39.591                          
ATOM   4840  C   PRO A 701      46.784  38.961 -38.284                          
ATOM   4841  CB  PRO A 701      47.735  40.112 -40.327                          
ATOM   4842  HA  PRO A 701      45.927  38.943 -40.210                          
ATOM   4843  O   PRO A 701      46.809  37.728 -38.280                          
ATOM   4844  CD  PRO A 701      46.509  42.046 -39.819                          
ATOM   4845  CG  PRO A 701      47.907  41.508 -39.883                          
ATOM   4846 1HD  PRO A 701      46.216  42.390 -40.811                          
ATOM   4847 2HD  PRO A 701      46.485  42.858 -39.092                          
ATOM   4848 1HG  PRO A 701      48.495  42.069 -40.609                          
ATOM   4849 2HG  PRO A 701      48.367  41.556 -38.896                          
ATOM   4850 1HB  PRO A 701      48.585  39.491 -40.045                          
ATOM   4851 2HB  PRO A 701      47.569  40.083 -41.404                          
ATOM   4852  N   LEU A 702      47.014  39.739 -37.225                          
ATOM   4853  CA  LEU A 702      47.253  39.133 -35.921                          
ATOM   4854  C   LEU A 702      46.119  38.191 -35.549                          
ATOM   4855  CB  LEU A 702      47.436  40.205 -34.847                          
ATOM   4856  HA  LEU A 702      48.173  38.553 -35.994                          
ATOM   4857  H   LEU A 702      47.039  40.739 -37.247                          
ATOM   4858  O   LEU A 702      46.363  37.049 -35.146                          
ATOM   4859  CG  LEU A 702      47.490  39.658 -33.414                          
ATOM   4860  CD1 LEU A 702      48.644  38.676 -33.241                          
ATOM   4861  CD2 LEU A 702      47.584  40.781 -32.399                          
ATOM   4862 1HB  LEU A 702      48.369  40.733 -35.047                          
ATOM   4863 2HB  LEU A 702      46.602  40.903 -34.916                          
ATOM   4864  HG  LEU A 702      46.559  39.123 -33.222                          
ATOM   4865 1HD1 LEU A 702      48.675  38.330 -32.208                          
ATOM   4866 2HD1 LEU A 702      48.499  37.824 -33.905                          
ATOM   4867 3HD1 LEU A 702      49.583  39.172 -33.486                          
ATOM   4868 1HD2 LEU A 702      47.636  40.360 -31.395                          
ATOM   4869 2HD2 LEU A 702      48.479  41.372 -32.593                          
ATOM   4870 3HD2 LEU A 702      46.704  41.419 -32.481                          
ATOM   4871  N   TRP A 703      44.870  38.655 -35.665                          
ATOM   4872  CA  TRP A 703      43.734  37.810 -35.305                          
ATOM   4873  C   TRP A 703      43.738  36.513 -36.103                          
ATOM   4874  CB  TRP A 703      42.414  38.558 -35.514                          
ATOM   4875  HA  TRP A 703      43.872  37.581 -34.249                          
ATOM   4876  H   TRP A 703      44.631  39.570 -35.990                          
ATOM   4877  O   TRP A 703      43.598  35.427 -35.533                          
ATOM   4878  CG  TRP A 703      42.203  39.760 -34.624                          
ATOM   4879  NE1 TRP A 703      42.260  41.157 -32.862                          
ATOM   4880  CD1 TRP A 703      42.653  39.927 -33.345                          
ATOM   4881  CD2 TRP A 703      41.489  40.954 -34.957                          
ATOM   4882  CE2 TRP A 703      41.545  41.804 -33.835                          
ATOM   4883  CE3 TRP A 703      40.805  41.390 -36.098                          
ATOM   4884  CZ3 TRP A 703      40.210  42.639 -36.080                          
ATOM   4885  CH2 TRP A 703      40.284  43.459 -34.946                          
ATOM   4886  CZ2 TRP A 703      40.944  43.063 -33.816                          
ATOM   4887 1HB  TRP A 703      42.360  38.882 -36.553                          
ATOM   4888 2HB  TRP A 703      41.592  37.860 -35.354                          
ATOM   4889  HD1 TRP A 703      43.238  39.190 -32.794                          
ATOM   4890  HE1 TRP A 703      42.458  41.528 -31.955                          
ATOM   4891  HZ2 TRP A 703      41.014  43.687 -32.925                          
ATOM   4892  HH2 TRP A 703      39.798  44.435 -34.983                          
ATOM   4893  HZ3 TRP A 703      39.681  42.962 -36.977                          
ATOM   4894  HE3 TRP A 703      40.723  40.783 -37.000                          
ATOM   4895  N   MET A 704      43.929  36.604 -37.423                          
ATOM   4896  CA  MET A 704      43.814  35.412 -38.258                          
ATOM   4897  C   MET A 704      44.942  34.424 -37.975                          
ATOM   4898  CB  MET A 704      43.796  35.807 -39.731                          
ATOM   4899  HA  MET A 704      42.855  34.964 -37.998                          
ATOM   4900  H   MET A 704      44.151  37.449 -37.908                          
ATOM   4901  O   MET A 704      44.703  33.221 -37.816                          
ATOM   4902  CG  MET A 704      43.814  34.626 -40.675                          
ATOM   4903  SD  MET A 704      43.392  35.086 -42.364                          
ATOM   4904  CE  MET A 704      43.874  33.605 -43.253                          
ATOM   4905 1HB  MET A 704      42.892  36.386 -39.921                          
ATOM   4906 2HB  MET A 704      44.671  36.424 -39.934                          
ATOM   4907 1HG  MET A 704      44.813  34.191 -40.671                          
ATOM   4908 2HG  MET A 704      43.094  33.887 -40.325                          
ATOM   4909 1HE  MET A 704      44.941  33.643 -43.470                          
ATOM   4910 2HE  MET A 704      43.658  32.728 -42.643                          
ATOM   4911 3HE  MET A 704      43.315  33.544 -44.187                          
ATOM   4912  N   SER A 705      46.179  34.919 -37.902                          
ATOM   4913  CA  SER A 705      47.336  34.037 -37.830                          
ATOM   4914  C   SER A 705      47.295  33.165 -36.585                          
ATOM   4915  CB  SER A 705      48.627  34.853 -37.859                          
ATOM   4916  OG  SER A 705      48.688  35.749 -36.762                          
ATOM   4917  HA  SER A 705      47.288  33.423 -38.729                          
ATOM   4918  H   SER A 705      46.391  35.896 -37.892                          
ATOM   4919  O   SER A 705      47.506  31.955 -36.670                          
ATOM   4920 1HB  SER A 705      49.483  34.179 -37.825                          
ATOM   4921 2HB  SER A 705      48.679  35.417 -38.790                          
ATOM   4922  HG  SER A 705      49.637  36.015 -36.591                          
ATOM   4923  N   ILE A 706      47.014  33.752 -35.418                          
ATOM   4924  CA  ILE A 706      47.037  32.960 -34.194                          
ATOM   4925  C   ILE A 706      45.804  32.073 -34.103                          
ATOM   4926  CB  ILE A 706      47.180  33.873 -32.966
[truncated: 1,096,970 more chars]
