# Supplementary material for: Intersegment Contacts of Potentially Damaging Variants of Cardiac Sodium Channel
Source: Front Pharmacol. 2021 Nov 4;12:756415. doi: 10.3389/fphar.2021.756415 (PMC8600069; doi:10.3389/fphar.2021.756415)
Supplement: Supplementary file 1 [file DataSheet1.ZIP › hNav15_with_open_pore.pdb]

TITLE     INTERSEGMENT CONTACTS OF POTENTIALLY DAMAGING              
TITLE     VARIANTS OF CARDIAC SODIUM CHANNEL                                                
AUTHOR    V.KORKOSH,A.ZAYTSEVA,A.KOSTAREVA,B.ZHOROV                             
EXPDTA    MOLECULAR MODEL                                                       
REMARK    SOFTWARE             ZMM (WWW.ZMMSOFT.COM)
REMARK    METHOD               MONTE CARLO-MINIMIZATION 
REMARK    FORCE FIELD          AMBER-84
                                                                    
MODEL          1                                                                
EXPDTA    ENERGY -5069.1 KCAL/MOL    VISITS      5                              
ATOM      1  CA  ILE A120      -18.047  51.945 -31.117                          
ATOM      2  N   ILE A120      -18.477  52.646 -32.317                          
ATOM      3 1H   ILE A120      -18.270  52.278 -33.239                          
ATOM      4 2H   ILE A120      -18.994  53.518 -32.310                          
ATOM      5  C   ILE A120      -18.084  50.434 -31.341                          
ATOM      6  CB  ILE A120      -18.860  52.407 -29.907                          
ATOM      7  HA  ILE A120      -17.150  52.333 -30.635                          
ATOM      8  O   ILE A120      -17.216  49.715 -30.862                          
ATOM      9  CG1 ILE A120      -20.359  52.389 -30.213                          
ATOM     10  CD1 ILE A120      -21.183  52.533 -28.932                          
ATOM     11  CG2 ILE A120      -18.391  53.781 -29.423                          
ATOM     12  HB  ILE A120      -18.690  51.704 -29.092                          
ATOM     13 1HG1 ILE A120      -20.596  53.215 -30.883                          
ATOM     14 2HG1 ILE A120      -20.613  51.446 -30.696                          
ATOM     15 1HD1 ILE A120      -22.237  52.375 -29.158                          
ATOM     16 2HD1 ILE A120      -20.852  51.792 -28.203                          
ATOM     17 3HD1 ILE A120      -21.045  53.533 -28.521                          
ATOM     18 1HG2 ILE A120      -18.930  54.050 -28.515                          
ATOM     19 2HG2 ILE A120      -17.321  53.747 -29.214                          
ATOM     20 3HG3 ILE A120      -18.586  54.524 -30.196                          
ATOM     21  N   ARG A 121     -19.090  49.960 -32.076                          
ATOM     22  CA  ARG A 121     -19.136  48.561 -32.479                          
ATOM     23  C   ARG A 121     -17.850  48.176 -33.199                          
ATOM     24  CB  ARG A 121     -20.378  48.349 -33.351                          
ATOM     25  HA  ARG A 121     -19.245  48.007 -31.547                          
ATOM     26  H   ARG A 121     -19.859  50.515 -32.392                          
ATOM     27  O   ARG A 121     -17.249  47.126 -32.929                          
ATOM     28  CG  ARG A 121     -20.681  46.952 -33.855                          
ATOM     29  CD  ARG A 121     -21.889  47.046 -34.792                          
ATOM     30  NE  ARG A 121     -22.610  45.788 -34.960                          
ATOM     31  CZ  ARG A 121     -23.753  45.672 -35.632                          
ATOM     32  NH1 ARG A 121     -24.321  46.742 -36.169                          
ATOM     33  NH2 ARG A 121     -24.323  44.485 -35.775                          
ATOM     34 1HB  ARG A 121     -21.240  48.674 -32.768                          
ATOM     35 2HB  ARG A 121     -20.270  48.990 -34.226                          
ATOM     36 1HG  ARG A 121     -19.821  46.558 -34.396                          
ATOM     37 2HG  ARG A 121     -20.914  46.297 -33.015                          
ATOM     38 1HD  ARG A 121     -22.580  47.786 -34.388                          
ATOM     39 2HD  ARG A 121     -21.538  47.374 -35.771                          
ATOM     40  HE  ARG A 121     -22.221  44.965 -34.547                          
ATOM     41 1HH1 ARG A 121     -25.180  46.652 -36.674                          
ATOM     42 2HH1 ARG A 121     -23.891  47.639 -36.070                          
ATOM     43 1HH2 ARG A 121     -25.171  44.397 -36.297                          
ATOM     44 2HH2 ARG A 121     -23.904  43.676 -35.362                          
ATOM     45  N   ARG A 122     -17.394  49.049 -34.097                          
ATOM     46  CA  ARG A 122     -16.204  48.763 -34.888                          
ATOM     47  C   ARG A 122     -15.016  48.458 -33.981                          
ATOM     48  CB  ARG A 122     -15.900  49.958 -35.799                          
ATOM     49  HA  ARG A 122     -16.471  47.894 -35.490                          
ATOM     50  H   ARG A 122     -17.823  49.932 -34.285                          
ATOM     51  O   ARG A 122     -14.310  47.457 -34.174                          
ATOM     52  CG  ARG A 122     -17.001  50.291 -36.815                          
ATOM     53  CD  ARG A 122     -17.039  51.784 -37.158                          
ATOM     54  NE  ARG A 122     -15.737  52.298 -37.573                          
ATOM     55  CZ  ARG A 122     -15.333  53.552 -37.393                          
ATOM     56  NH1 ARG A 122     -14.114  53.918 -37.756                          
ATOM     57  NH2 ARG A 122     -16.151  54.444 -36.860                          
ATOM     58 1HB  ARG A 122     -15.744  50.834 -35.169                          
ATOM     59 2HB  ARG A 122     -14.985  49.740 -36.350                          
ATOM     60 1HG  ARG A 122     -16.819  49.725 -37.728                          
ATOM     61 2HG  ARG A 122     -17.965  50.003 -36.395                          
ATOM     62 1HD  ARG A 122     -17.750  51.938 -37.970                          
ATOM     63 2HD  ARG A 122     -17.368  52.337 -36.278                          
ATOM     64  HE  ARG A 122     -15.107  51.665 -38.022                          
ATOM     65 1HH1 ARG A 122     -13.815  54.862 -37.621                          
ATOM     66 2HH1 ARG A 122     -13.493  53.250 -38.165                          
ATOM     67 1HH2 ARG A 122     -15.846  55.388 -36.732                          
ATOM     68 2HH2 ARG A 122     -17.074  54.175 -36.585                          
ATOM     69  N   ALA A 123     -14.791  49.310 -32.978                          
ATOM     70  CA  ALA A 123     -13.663  49.119 -32.078                          
ATOM     71  C   ALA A 123     -13.870  47.895 -31.201                          
ATOM     72  CB  ALA A 123     -13.449  50.370 -31.227                          
ATOM     73  HA  ALA A 123     -12.796  48.949 -32.716                          
ATOM     74  H   ALA A 123     -15.360  50.108 -32.782                          
ATOM     75  O   ALA A 123     -12.921  47.157 -30.916                          
ATOM     76 1HB  ALA A 123     -12.589  50.223 -30.574                          
ATOM     77 2HB  ALA A 123     -13.268  51.225 -31.879                          
ATOM     78 3HB  ALA A 123     -14.337  50.555 -30.623                          
ATOM     79  N   ALA A 124     -15.112  47.651 -30.781                          
ATOM     80  CA  ALA A 124     -15.405  46.436 -30.035                          
ATOM     81  C   ALA A 124     -14.985  45.203 -30.821                          
ATOM     82  CB  ALA A 124     -16.889  46.374 -29.687                          
ATOM     83  HA  ALA A 124     -14.810  46.497 -29.123                          
ATOM     84  H   ALA A 124     -15.893  48.255 -30.940                          
ATOM     85  O   ALA A 124     -14.316  44.313 -30.288                          
ATOM     86 1HB  ALA A 124     -17.076  45.512 -29.046                          
ATOM     87 2HB  ALA A 124     -17.178  47.285 -29.163                          
ATOM     88 3HB  ALA A 124     -17.473  46.280 -30.602                          
ATOM     89  N   VAL A 125     -15.346  45.144 -32.104                          
ATOM     90  CA  VAL A 125     -14.900  44.014 -32.918                          
ATOM     91  C   VAL A 125     -13.380  44.001 -33.026                          
ATOM     92  CB  VAL A 125     -15.570  44.040 -34.305                          
ATOM     93  HA  VAL A 125     -15.223  43.101 -32.418                          
ATOM     94  H   VAL A 125     -15.911  45.822 -32.574                          
ATOM     95  O   VAL A 125     -12.734  42.958 -32.830                          
ATOM     96  CG1 VAL A 125     -14.912  43.028 -35.238                          
ATOM     97  CG2 VAL A 125     -17.052  43.742 -34.177                          
ATOM     98  HB  VAL A 125     -15.422  45.033 -34.729                          
ATOM     99 1HG1 VAL A 125     -15.375  43.087 -36.223                          
ATOM    100 2HG1 VAL A 125     -13.848  43.249 -35.323                          
ATOM    101 3HG1 VAL A 125     -15.043  42.023 -34.836                          
ATOM    102 1HG2 VAL A 125     -17.513  43.761 -35.164                          
ATOM    103 2HG2 VAL A 125     -17.188  42.757 -33.731                          
ATOM    104 3HG2 VAL A 125     -17.521  44.495 -33.543                          
ATOM    105  N   LYS A 126     -12.774  45.161 -33.309                          
ATOM    106  CA  LYS A 126     -11.356  45.154 -33.652                          
ATOM    107  C   LYS A 126     -10.462  44.925 -32.442                          
ATOM    108  CB  LYS A 126     -10.954  46.446 -34.369                          
ATOM    109  HA  LYS A 126     -11.194  44.341 -34.359                          
ATOM    110  H   LYS A 126     -13.217  46.057 -33.307                          
ATOM    111  O   LYS A 126      -9.272  44.641 -32.620                          
ATOM    112  CG  LYS A 126      -9.558  46.493 -34.937                          
ATOM    113  CD  LYS A 126      -9.235  47.904 -35.404                          
ATOM    114  CE  LYS A 126      -7.823  48.020 -35.941                          
ATOM    115  NZ  LYS A 126      -6.806  47.615 -34.933                          
ATOM    116 1HB  LYS A 126     -11.652  46.599 -35.192                          
ATOM    117 2HB  LYS A 126     -11.048  47.265 -33.656                          
ATOM    118 1HG  LYS A 126      -8.845  46.194 -34.168                          
ATOM    119 2HG  LYS A 126      -9.489  45.808 -35.782                          
ATOM    120 1HD  LYS A 126      -9.934  48.181 -36.192                          
ATOM    121 2HD  LYS A 126      -9.347  48.586 -34.561                          
ATOM    122 1HE  LYS A 126      -7.726  47.377 -36.816                          
ATOM    123 2HE  LYS A 126      -7.640  49.055 -36.228                          
ATOM    124 1HZ  LYS A 126      -5.880  47.688 -35.340                          
ATOM    125 2HZ  LYS A 126      -6.870  48.224 -34.125                          
ATOM    126 3HZ  LYS A 126      -6.976  46.657 -34.648                          
ATOM    127  N   ILE A 127     -10.997  45.056 -31.232                          
ATOM    128  CA  ILE A 127     -10.247  44.648 -30.051                          
ATOM    129  C   ILE A 127     -10.616  43.229 -29.622                          
ATOM    130  CB  ILE A 127     -10.447  45.644 -28.894                          
ATOM    131  HA  ILE A 127      -9.189  44.665 -30.314                          
ATOM    132  H   ILE A 127     -11.908  45.427 -31.053                          
ATOM    133  O   ILE A 127      -9.765  42.503 -29.098                          
ATOM    134  CG1 ILE A 127      -9.853  47.011 -29.242                          
ATOM    135  CD1 ILE A 127      -8.378  46.983 -29.568                          
ATOM    136  CG2 ILE A 127      -9.833  45.105 -27.605                          
ATOM    137  HB  ILE A 127     -11.518  45.787 -28.747                          
ATOM    138 1HG1 ILE A 127     -10.387  47.406 -30.106                          
ATOM    139 2HG1 ILE A 127     -10.001  47.675 -28.389                          
ATOM    140 1HD1 ILE A 127      -8.011  48.003 -29.682                          
ATOM    141 2HD1 ILE A 127      -7.837  46.490 -28.761                          
ATOM    142 3HD1 ILE A 127      -8.223  46.435 -30.498                          
ATOM    143 1HG2 ILE A 127      -9.892  45.867 -26.828                          
ATOM    144 2HG2 ILE A 127     -10.381  44.218 -27.285                          
ATOM    145 3HG3 ILE A 127      -8.790  44.844 -27.780                          
ATOM    146  N   LEU A 128     -11.863  42.810 -29.840                          
ATOM    147  CA  LEU A 128     -12.270  41.470 -29.428                          
ATOM    148  C   LEU A 128     -11.496  40.407 -30.190                          
ATOM    149  CB  LEU A 128     -13.773  41.277 -29.634                          
ATOM    150  HA  LEU A 128     -12.041  41.370 -28.367                          
ATOM    151  H   LEU A 128     -12.575  43.357 -30.279                          
ATOM    152  O   LEU A 128     -10.910  39.498 -29.592                          
ATOM    153  CG  LEU A 128     -14.253  39.848 -29.351                          
ATOM    154  CD1 LEU A 128     -13.903  39.423 -27.935                          
ATOM    155  CD2 LEU A 128     -15.744  39.703 -29.600                          
ATOM    156 1HB  LEU A 128     -14.302  41.957 -28.966                          
ATOM    157 2HB  LEU A 128     -14.013  41.523 -30.668                          
ATOM    158  HG  LEU A 128     -13.739  39.178 -30.039                          
ATOM    159 1HD1 LEU A 128     -14.272  38.413 -27.758                          
ATOM    160 2HD1 LEU A 128     -12.821  39.442 -27.807                          
ATOM    161 3HD1 LEU A 128     -14.366  40.108 -27.225                          
ATOM    162 1HD2 LEU A 128     -16.046  38.672 -29.414                          
ATOM    163 2HD2 LEU A 128     -16.291  40.368 -28.930                          
ATOM    164 3HD2 LEU A 128     -15.967  39.966 -30.634                          
ATOM    165  N   VAL A 129     -11.484  40.504 -31.522                          
ATOM    166  CA  VAL A 129     -10.832  39.463 -32.312                          
ATOM    167  C   VAL A 129      -9.323  39.489 -32.115                          
ATOM    168  CB  VAL A 129     -11.202  39.597 -33.804                          
ATOM    169  HA  VAL A 129     -11.215  38.502 -31.969                          
ATOM    170  H   VAL A 129     -11.895  41.251 -32.045                          
ATOM    171  O   VAL A 129      -8.660  38.461 -32.295                          
ATOM    172  CG1 VAL A 129     -10.470  40.774 -34.437                          
ATOM    173  CG2 VAL A 129     -10.884  38.312 -34.552                          
ATOM    174  HB  VAL A 129     -12.272  39.795 -33.867                          
ATOM    175 1HG1 VAL A 129     -10.775  40.874 -35.479                          
ATOM    176 2HG1 VAL A 129     -10.716  41.688 -33.898                          
ATOM    177 3HG1 VAL A 129      -9.395  40.602 -34.389                          
ATOM    178 1HG2 VAL A 129     -11.149  38.428 -35.603                          
ATOM    179 2HG2 VAL A 129      -9.819  38.097 -34.468                          
ATOM    180 3HG2 VAL A 129     -11.455  37.490 -34.121                          
ATOM    181  N   HIS A 130      -8.770  40.638 -31.731                          
ATOM    182  CA  HIS A 130      -7.325  40.821 -31.673                          
ATOM    183  C   HIS A 130      -6.706  39.833 -30.693                          
ATOM    184  CB  HIS A 130      -7.009  42.257 -31.266                          
ATOM    185  HA  HIS A 130      -6.917  40.621 -32.664                          
ATOM    186  H   HIS A 130      -9.302  41.441 -31.460                          
ATOM    187  O   HIS A 130      -7.200  39.661 -29.573                          
ATOM    188  CG  HIS A 130      -5.591  42.654 -31.506                          
ATOM    189  CE1 HIS A 130      -3.752  43.003 -32.663                          
ATOM    190  ND1 HIS A 130      -4.999  42.580 -32.747                          
ATOM    191  NE2 HIS A 130      -3.513  43.349 -31.412                          
ATOM    192  CD2 HIS A 130      -4.647  43.140 -30.667                          
ATOM    193 1HB  HIS A 130      -7.663  42.932 -31.817                          
ATOM    194 2HB  HIS A 130      -7.237  42.382 -30.207                          
ATOM    195  HD1 HIS A 130      -5.445  42.256 -33.581                          
ATOM    196  HE1 HIS A 130      -3.040  43.058 -33.486                          
ATOM    197  HD2 HIS A 130      -4.777  43.327 -29.601                          
ATOM    198  N   SER A 131      -5.617  39.183 -31.115                          
ATOM    199  CA  SER A 131      -5.029  38.120 -30.307                          
ATOM    200  C   SER A 131      -4.463  38.642 -28.996                          
ATOM    201  CB  SER A 131      -3.937  37.401 -31.100                          
ATOM    202  OG  SER A 131      -4.454  36.269 -31.775                          
ATOM    203  HA  SER A 131      -5.841  37.417 -30.121                          
ATOM    204  H   SER A 131      -5.148  39.372 -31.978                          
ATOM    205  O   SER A 131      -4.653  38.009 -27.951                          
ATOM    206 1HB  SER A 131      -3.504  38.089 -31.825                          
ATOM    207 2HB  SER A 131      -3.143  37.088 -30.421                          
ATOM    208  HG  SER A 131      -3.770  35.908 -32.409                          
ATOM    209  N   LEU A 132      -3.773  39.788 -29.026                          
ATOM    210  CA  LEU A 132      -3.085  40.287 -27.839                          
ATOM    211  C   LEU A 132      -4.048  40.536 -26.688                          
ATOM    212  CB  LEU A 132      -2.331  41.570 -28.176                          
ATOM    213  HA  LEU A 132      -2.370  39.524 -27.532                          
ATOM    214  H   LEU A 132      -3.684  40.364 -29.839                          
ATOM    215  O   LEU A 132      -3.729  40.231 -25.532                          
ATOM    216  CG  LEU A 132      -1.807  42.360 -26.984                          
ATOM    217  CD1 LEU A 132      -0.614  41.644 -26.378                          
ATOM    218  CD2 LEU A 132      -1.439  43.774 -27.406                          
ATOM    219 1HB  LEU A 132      -1.479  41.304 -28.802                          
ATOM    220 2HB  LEU A 132      -3.005  42.218 -28.737                          
ATOM    221  HG  LEU A 132      -2.587  42.429 -26.226                          
ATOM    222 1HD1 LEU A 132      -0.208  42.241 -25.561                          
ATOM    223 2HD1 LEU A 132      -0.929  40.673 -25.995                          
ATOM    224 3HD1 LEU A 132       0.151  41.503 -27.140                          
ATOM    225 1HD2 LEU A 132      -1.045  44.319 -26.548                          
ATOM    226 2HD2 LEU A 132      -0.683  43.735 -28.190                          
ATOM    227 3HD2 LEU A 132      -2.326  44.284 -27.783                          
ATOM    228  N   PHE A 133      -5.248  41.009 -26.998                          
ATOM    229  CA  PHE A 133      -6.242  41.213 -25.957                          
ATOM    230  C   PHE A 133      -6.650  39.898 -25.279                          
ATOM    231  CB  PHE A 133      -7.459  41.974 -26.482                          
ATOM    232  HA  PHE A 133      -5.802  41.880 -25.216                          
ATOM    233  H   PHE A 133      -5.542  41.247 -27.924                          
ATOM    234  O   PHE A 133      -6.807  39.864 -24.058                          
ATOM    235  CG  PHE A 133      -8.592  42.060 -25.509                          
ATOM    236  CD1 PHE A 133      -8.408  42.677 -24.287                          
ATOM    237  CE1 PHE A 133      -9.451  42.756 -23.391                          
ATOM    238  CZ  PHE A 133     -10.680  42.220 -23.714                          
ATOM    239  CD2 PHE A 133      -9.824  41.523 -25.833                          
ATOM    240  CE2 PHE A 133     -10.868  41.602 -24.936                          
ATOM    241 1HB  PHE A 133      -7.147  42.988 -26.734                          
ATOM    242 2HB  PHE A 133      -7.817  41.471 -27.381                          
ATOM    243  HD1 PHE A 133      -7.437  43.101 -24.032                          
ATOM    244  HE1 PHE A 133      -9.306  43.243 -22.426                          
ATOM    245  HZ  PHE A 133     -11.506  42.283 -23.005                          
ATOM    246  HE2 PHE A 133     -11.839  41.178 -25.191                          
ATOM    247  HD2 PHE A 133      -9.970  41.036 -26.797                          
ATOM    248  N   ASN A 134      -6.812  38.817 -26.048                          
ATOM    249  CA  ASN A 134      -7.136  37.531 -25.434                          
ATOM    250  C   ASN A 134      -5.989  37.009 -24.574                          
ATOM    251  CB  ASN A 134      -7.446  36.478 -26.500                          
ATOM    252  HA  ASN A 134      -8.043  37.709 -24.856                          
ATOM    253  H   ASN A 134      -6.727  38.809 -27.044                          
ATOM    254  O   ASN A 134      -6.217  36.274 -23.606                          
ATOM    255  CG  ASN A 134      -8.759  36.794 -27.219                          
ATOM    256  OD1 ASN A 134      -9.818  36.294 -26.880                          
ATOM    257  ND2 ASN A 134      -8.629  37.651 -28.228                          
ATOM    258 1HB  ASN A 134      -6.636  36.459 -27.229                          
ATOM    259 2HB  ASN A 134      -7.528  35.501 -26.022                          
ATOM    260 1HD2 ASN A 134      -9.430  37.911 -28.769                          
ATOM    261 2HD2 ASN A 134      -7.732  38.035 -28.446                          
ATOM    262  N   MET A 135      -4.751  37.375 -24.904                          
ATOM    263  CA  MET A 135      -3.633  36.956 -24.065                          
ATOM    264  C   MET A 135      -3.663  37.667 -22.718                          
ATOM    265  CB  MET A 135      -2.314  37.205 -24.790                          
ATOM    266  HA  MET A 135      -3.762  35.883 -23.921                          
ATOM    267  H   MET A 135      -4.510  37.930 -25.701                          
ATOM    268  O   MET A 135      -3.345  37.067 -21.678                          
ATOM    269  CG  MET A 135      -2.203  36.480 -26.118                          
ATOM    270  SD  MET A 135      -1.999  34.696 -25.943                          
ATOM    271  CE  MET A 135      -3.014  34.083 -27.293                          
ATOM    272 1HB  MET A 135      -2.219  38.275 -24.974                          
ATOM    273 2HB  MET A 135      -1.499  36.873 -24.147                          
ATOM    274 1HG  MET A 135      -3.109  36.669 -26.693                          
ATOM    275 2HG  MET A 135      -1.342  36.875 -26.657                          
ATOM    276 1HE  MET A 135      -2.950  32.996 -27.331                          
ATOM    277 2HE  MET A 135      -4.051  34.380 -27.131                          
ATOM    278 3HE  MET A 135      -2.659  34.502 -28.234                          
ATOM    279  N   LEU A 136      -4.049  38.946 -22.711                          
ATOM    280  CA  LEU A 136      -4.194  39.646 -21.442                          
ATOM    281  C   LEU A 136      -5.278  39.003 -20.595                          
ATOM    282  CB  LEU A 136      -4.508  41.118 -21.677                          
ATOM    283  HA  LEU A 136      -3.245  39.561 -20.912                          
ATOM    284  H   LEU A 136      -4.255  39.485 -23.527                          
ATOM    285  O   LEU A 136      -5.101  38.814 -19.387                          
ATOM    286  CG  LEU A 136      -3.419  41.882 -22.417                          
ATOM    287  CD1 LEU A 136      -3.914  43.268 -22.788                          
ATOM    288  CD2 LEU A 136      -2.157  41.956 -21.580                          
ATOM    289 1HB  LEU A 136      -5.426  41.182 -22.261                          
ATOM    290 2HB  LEU A 136      -4.660  41.593 -20.708                          
ATOM    291  HG  LEU A 136      -3.172  41.352 -23.336                          
ATOM    292 1HD1 LEU A 136      -3.130  43.803 -23.324                          
ATOM    293 2HD1 LEU A 136      -4.794  43.181 -23.426                          
ATOM    294 3HD1 LEU A 136      -4.175  43.816 -21.883                          
ATOM    295 1HD2 LEU A 136      -1.421  42.579 -22.087                          
ATOM    296 2HD2 LEU A 136      -2.391  42.388 -20.607                          
ATOM    297 3HD2 LEU A 136      -1.752  40.953 -21.444                          
ATOM    298  N   ILE A 137      -6.404  38.651 -21.217                          
ATOM    299  CA  ILE A 137      -7.479  37.993 -20.477                          
ATOM    300  C   ILE A 137      -7.001  36.671 -19.899                          
ATOM    301  CB  ILE A 137      -8.714  37.790 -21.370                          
ATOM    302  HA  ILE A 137      -7.758  38.650 -19.653                          
ATOM    303  H   ILE A 137      -6.585  38.804 -22.189                          
ATOM    304  O   ILE A 137      -7.288  36.345 -18.742                          
ATOM    305  CG1 ILE A 137      -9.292  39.130 -21.806                          
ATOM    306  CD1 ILE A 137      -9.570  40.074 -20.664                          
ATOM    307  CG2 ILE A 137      -9.752  36.958 -20.655                          
ATOM    308  HB  ILE A 137      -8.400  37.266 -22.273                          
ATOM    309 1HG1 ILE A 137      -8.581  39.608 -22.481                          
ATOM    310 2HG1 ILE A 137     -10.227  38.945 -22.335                          
ATOM    311 1HD1 ILE A 137     -10.186  40.901 -21.018                          
ATOM    312 2HD1 ILE A 137     -10.098  39.542 -19.872                          
ATOM    313 3HD1 ILE A 137      -8.629  40.463 -20.275                          
ATOM    314 1HG2 ILE A 137     -10.669  36.938 -21.242                          
ATOM    315 2HG2 ILE A 137      -9.378  35.942 -20.528                          
ATOM    316 3HG3 ILE A 137      -9.956  37.395 -19.677                          
ATOM    317  N   MET A 138      -6.282  35.885 -20.699                          
ATOM    318  CA  MET A 138      -5.770  34.605 -20.216                          
ATOM    319  C   MET A 138      -4.821  34.802 -19.042                          
ATOM    320  CB  MET A 138      -5.080  33.854 -21.354                          
ATOM    321  HA  MET A 138      -6.647  34.042 -19.894                          
ATOM    322  H   MET A 138      -6.051  36.106 -21.647                          
ATOM    323  O   MET A 138      -4.789  33.993 -18.102                          
ATOM    324  CG  MET A 138      -6.102  33.332 -22.367                          
ATOM    325  SD  MET A 138      -5.364  33.247 -23.990                          
ATOM    326  CE  MET A 138      -4.167  31.951 -23.719                          
ATOM    327 1HB  MET A 138      -4.390  34.529 -21.860                          
ATOM    328 2HB  MET A 138      -4.526  33.011 -20.941                          
ATOM    329 1HG  MET A 138      -6.431  32.337 -22.067                          
ATOM    330 2HG  MET A 138      -6.958  34.006 -22.394                          
ATOM    331 1HE  MET A 138      -3.627  31.756 -24.645                          
ATOM    332 2HE  MET A 138      -3.464  32.261 -22.946                          
ATOM    333 3HE  MET A 138      -4.680  31.043 -23.400                          
ATOM    334  N   CYS A 139      -4.037  35.883 -19.076                          
ATOM    335  CA  CYS A 139      -3.118  36.147 -17.973                          
ATOM    336  C   CYS A 139      -3.878  36.546 -16.713                          
ATOM    337  CB  CYS A 139      -2.117  37.228 -18.373                          
ATOM    338  HA  CYS A 139      -2.553  35.229 -17.810                          
ATOM    339  H   CYS A 139      -4.024  36.554 -19.818                          
ATOM    340  O   CYS A 139      -3.540  36.110 -15.604                          
ATOM    341  SG  CYS A 139      -0.702  36.612 -19.320                          
ATOM    342 1HB  CYS A 139      -2.623  38.016 -18.930                          
ATOM    343 2HB  CYS A 139      -1.769  37.758 -17.487                          
ATOM    344  HG  CYS A 139      -0.335  37.795 -19.806                          
ATOM    345  N   THR A 140      -4.921  37.361 -16.871                          
ATOM    346  CA  THR A 140      -5.669  37.856 -15.726                          
ATOM    347  C   THR A 140      -6.396  36.726 -15.019                          
ATOM    348  CB  THR A 140      -6.659  38.911 -16.193                          
ATOM    349  HA  THR A 140      -4.963  38.278 -15.011                          
ATOM    350  H   THR A 140      -5.252  37.678 -17.760                          
ATOM    351  O   THR A 140      -6.403  36.648 -13.785                          
ATOM    352  OG1 THR A 140      -5.956  39.929 -16.915                          
ATOM    353  CG2 THR A 140      -7.372  39.513 -15.015                          
ATOM    354  HB  THR A 140      -7.478  38.458 -16.751                          
ATOM    355  HG1 THR A 140      -5.640  39.569 -17.793                          
ATOM    356 1HG2 THR A 140      -8.370  39.082 -14.936                          
ATOM    357 2HG2 THR A 140      -6.811  39.301 -14.104                          
ATOM    358 3HG2 THR A 140      -7.451  40.591 -15.150                          
ATOM    359  N   ILE A 141      -7.024  35.843 -15.794                          
ATOM    360  CA  ILE A 141      -7.691  34.680 -15.213                          
ATOM    361  C   ILE A 141      -6.685  33.809 -14.487                          
ATOM    362  CB  ILE A 141      -8.421  33.872 -16.297                          
ATOM    363  HA  ILE A 141      -8.416  35.048 -14.488                          
ATOM    364  H   ILE A 141      -7.082  35.911 -16.790                          
ATOM    365  O   ILE A 141      -6.926  33.352 -13.367                          
ATOM    366  CG1 ILE A 141      -9.540  34.683 -16.927                          
ATOM    367  CD1 ILE A 141      -9.901  34.189 -18.297                          
ATOM    368  CG2 ILE A 141      -9.009  32.626 -15.692                          
ATOM    369  HB  ILE A 141      -7.707  33.639 -17.087                          
ATOM    370 1HG1 ILE A 141     -10.421  34.619 -16.289                          
ATOM    371 2HG1 ILE A 141      -9.220  35.722 -17.003                          
ATOM    372 1HD1 ILE A 141     -10.629  34.865 -18.746                          
ATOM    373 2HD1 ILE A 141      -9.006  34.153 -18.918                          
ATOM    374 3HD1 ILE A 141     -10.331  33.190 -18.221                          
ATOM    375 1HG2 ILE A 141      -9.614  32.111 -16.437                          
ATOM    376 2HG2 ILE A 141      -8.206  31.970 -15.359                          
ATOM    377 3HG3 ILE A 141      -9.634  32.896 -14.840                          
ATOM    378  N   LEU A 142      -5.547  33.548 -15.132                          
ATOM    379  CA  LEU A 142      -4.525  32.713 -14.505                          
ATOM    380  C   LEU A 142      -4.047  33.315 -13.189                          
ATOM    381  CB  LEU A 142      -3.349  32.522 -15.458                          
ATOM    382  HA  LEU A 142      -4.977  31.743 -14.297                          
ATOM    383  H   LEU A 142      -5.322  33.889 -16.045                          
ATOM    384  O   LEU A 142      -3.798  32.589 -12.216                          
ATOM    385  CG  LEU A 142      -2.127  31.797 -14.908                          
ATOM    386  CD1 LEU A 142      -2.498  30.404 -14.447                          
ATOM    387  CD2 LEU A 142      -1.059  31.743 -15.979                          
ATOM    388 1HB  LEU A 142      -3.709  31.955 -16.316                          
ATOM    389 2HB  LEU A 142      -3.026  33.510 -15.784                          
ATOM    390  HG  LEU A 142      -1.735  32.336 -14.046                          
ATOM    391 1HD1 LEU A 142      -1.613  29.903 -14.054                          
ATOM    392 2HD1 LEU A 142      -3.255  30.469 -13.666                          
ATOM    393 3HD1 LEU A 142      -2.893  29.835 -15.289                          
ATOM    394 1HD2 LEU A 142      -0.179  31.234 -15.588                          
ATOM    395 2HD2 LEU A 142      -1.439  31.200 -16.843                          
ATOM    396 3HD2 LEU A 142      -0.791  32.757 -16.276                          
ATOM    397  N   THR A 143      -3.888  34.637 -13.149                          
ATOM    398  CA  THR A 143      -3.530  35.289 -11.893                          
ATOM    399  C   THR A 143      -4.590  35.062 -10.822                          
ATOM    400  CB  THR A 143      -3.294  36.770 -12.139                          
ATOM    401  HA  THR A 143      -2.605  34.843 -11.526                          
ATOM    402  H   THR A 143      -3.997  35.246 -13.933                          
ATOM    403  O   THR A 143      -4.261  34.803  -9.657                          
ATOM    404  OG1 THR A 143      -2.280  36.918 -13.136                          
ATOM    405  CG2 THR A 143      -2.848  37.445 -10.867                          
ATOM    406  HB  THR A 143      -4.228  37.278 -12.379                          
ATOM    407  HG1 THR A 143      -2.697  36.967 -14.044                          
ATOM    408 1HG2 THR A 143      -2.667  38.502 -11.060                          
ATOM    409 2HG2 THR A 143      -3.625  37.342 -10.109                          
ATOM    410 3HG2 THR A 143      -1.929  36.979 -10.511                          
ATOM    411  N   ASN A 144      -5.866  35.136 -11.199                          
ATOM    412  CA  ASN A 144      -6.920  34.880 -10.226                          
ATOM    413  C   ASN A 144      -6.834  33.455  -9.702                          
ATOM    414  CB  ASN A 144      -8.289  35.135 -10.847                          
ATOM    415  HA  ASN A 144      -6.774  35.622  -9.441                          
ATOM    416  H   ASN A 144      -6.177  35.360 -12.123                          
ATOM    417  O   ASN A 144      -7.036  33.208  -8.510                          
ATOM    418  CG  ASN A 144      -9.365  35.376  -9.808                          
ATOM    419  OD1 ASN A 144      -9.234  34.966  -8.655                          
ATOM    420  ND2 ASN A 144     -10.437  36.048 -10.211                          
ATOM    421 1HB  ASN A 144      -8.223  36.012 -11.491                          
ATOM    422 2HB  ASN A 144      -8.569  34.267 -11.444                          
ATOM    423 1HD2 ASN A 144     -11.164  36.266  -9.560                          
ATOM    424 2HD2 ASN A 144     -10.518  36.335 -11.165                          
ATOM    425  N   CYS A 145      -6.530  32.504 -10.586                          
ATOM    426  CA  CYS A 145      -6.363  31.117 -10.171                          
ATOM    427  C   CYS A 145      -5.293  31.004  -9.104                          
ATOM    428  CB  CYS A 145      -5.995  30.245 -11.374                          
ATOM    429  HA  CYS A 145      -7.329  30.787  -9.787                          
ATOM    430  H   CYS A 145      -6.399  32.671 -11.563                          
ATOM    431  O   CYS A 145      -5.456  30.288  -8.109                          
ATOM    432  SG  CYS A 145      -7.265  30.063 -12.654                          
ATOM    433 1HB  CYS A 145      -5.065  30.599 -11.819                          
ATOM    434 2HB  CYS A 145      -5.666  29.262 -11.034                          
ATOM    435  HG  CYS A 145      -7.433  31.365 -12.869                          
ATOM    436  N   VAL A 146      -4.186  31.715  -9.302                          
ATOM    437  CA  VAL A 146      -3.124  31.709  -8.304                          
ATOM    438  C   VAL A 146      -3.608  32.310  -6.998                          
ATOM    439  CB  VAL A 146      -1.885  32.444  -8.835                          
ATOM    440  HA  VAL A 146      -2.843  30.671  -8.130                          
ATOM    441  H   VAL A 146      -4.011  32.278 -10.110                          
ATOM    442  O   VAL A 146      -3.247  31.837  -5.914                          
ATOM    443  CG1 VAL A 146      -0.988  32.854  -7.682                          
ATOM    444  CG2 VAL A 146      -1.138  31.556  -9.807                          
ATOM    445  HB  VAL A 146      -2.222  33.351  -9.336                          
ATOM    446 1HG1 VAL A 146      -0.055  33.261  -8.074                          
ATOM    447 2HG1 VAL A 146      -1.491  33.612  -7.082                          
ATOM    448 3HG1 VAL A 146      -0.772  31.984  -7.062                          
ATOM    449 1HG2 VAL A 146      -0.246  32.073 -10.160                          
ATOM    450 2HG2 VAL A 146      -0.848  30.632  -9.306                          
ATOM    451 3HG2 VAL A 146      -1.782  31.323 -10.655                          
ATOM    452  N   PHE A 147      -4.440  33.345  -7.068                          
ATOM    453  CA  PHE A 147      -4.924  33.934  -5.829                          
ATOM    454  C   PHE A 147      -6.029  33.105  -5.207                          
ATOM    455  CB  PHE A 147      -5.363  35.366  -6.086                          
ATOM    456  HA  PHE A 147      -4.079  33.983  -5.143                          
ATOM    457  H   PHE A 147      -4.771  33.767  -7.912                          
ATOM    458  O   PHE A 147      -6.363  33.298  -4.033                          
ATOM    459  CG  PHE A 147      -4.271  36.340  -5.852                          
ATOM    460  CD1 PHE A 147      -4.372  37.255  -4.827                          
ATOM    461  CE1 PHE A 147      -3.365  38.154  -4.611                          
ATOM    462  CZ  PHE A 147      -2.249  38.144  -5.418                          
ATOM    463  CD2 PHE A 147      -3.155  36.331  -6.659                          
ATOM    464  CE2 PHE A 147      -2.148  37.229  -6.443                          
ATOM    465 1HB  PHE A 147      -5.693  35.452  -7.121                          
ATOM    466 2HB  PHE A 147      -6.192  35.603  -5.419                          
ATOM    467  HD1 PHE A 147      -5.255  37.262  -4.188                          
ATOM    468  HE1 PHE A 147      -3.445  38.877  -3.800                          
ATOM    469  HZ  PHE A 147      -1.446  38.861  -5.246                          
ATOM    470  HE2 PHE A 147      -1.265  37.222  -7.082                          
ATOM    471  HD2 PHE A 147      -3.075  35.607  -7.470                          
ATOM    472  N   MET A 148      -6.613  32.197  -5.978                          
ATOM    473  CA  MET A 148      -7.554  31.248  -5.405                          
ATOM    474  C   MET A 148      -6.818  30.140  -4.671                          
ATOM    475  CB  MET A 148      -8.441  30.661  -6.499                          
ATOM    476  HA  MET A 148      -8.156  31.822  -4.701                          
ATOM    477  H   MET A 148      -6.456  32.104  -6.961                          
ATOM    478  O   MET A 148      -7.279  29.663  -3.629                          
ATOM    479  CG  MET A 148      -9.462  29.668  -5.988                          
ATOM    480  SD  MET A 148     -10.714  30.442  -4.961                          
ATOM    481  CE  MET A 148     -12.110  29.378  -5.271                          
ATOM    482 1HB  MET A 148      -8.971  31.478  -6.987                          
ATOM    483 2HB  MET A 148      -7.804  30.155  -7.224                          
ATOM    484 1HG  MET A 148      -9.951  29.198  -6.841                          
ATOM    485 2HG  MET A 148      -8.948  28.908  -5.400                          
ATOM    486 1HE  MET A 148     -12.966  29.723  -4.691                          
ATOM    487 2HE  MET A 148     -12.357  29.403  -6.333                          
ATOM    488 3HE  MET A 148     -11.861  28.357  -4.980                          
TER
ATOM    489  N   ALA A149       -5.649  29.751  -5.185                          
ATOM    490  CA  ALA A149       -5.005  28.519  -4.751                          
ATOM    491  C   ALA A149       -4.629  28.549  -3.282                          
ATOM    492  CB  ALA A149       -3.767  28.265  -5.603                          
ATOM    493  HA  ALA A149       -5.754  27.740  -4.894                          
ATOM    494  H   ALA A149       -5.150  30.264  -5.883                          
ATOM    495  O   ALA A149       -4.715  27.525  -2.598                          
ATOM    496 1HB  ALA A149       -3.288  27.340  -5.280                          
ATOM    497 2HB  ALA A149       -4.058  28.177  -6.649                          
ATOM    498 3HB  ALA A149       -3.070  29.094  -5.487                          
ATOM    499  N   GLN A 150      -4.232  29.709  -2.779                          
ATOM    500  CA  GLN A 150      -3.909  29.854  -1.370                          
ATOM    501  C   GLN A 150      -5.121  29.564  -0.496                          
ATOM    502  CB  GLN A 150      -3.413  31.270  -1.105                          
ATOM    503  HA  GLN A 150      -3.128  29.119  -1.175                          
ATOM    504  H   GLN A 150      -4.129  30.543  -3.321                          
ATOM    505  O   GLN A 150      -6.267  29.820  -0.872                          
ATOM    506  CG  GLN A 150      -4.432  32.307  -1.531                          
ATOM    507  CD  GLN A 150      -4.001  33.730  -1.255                          
ATOM    508  OE1 GLN A 150      -3.241  33.994  -0.325                          
ATOM    509  NE2 GLN A 150      -4.485  34.659  -2.072                          
ATOM    510 1HB  GLN A 150      -3.219  31.382  -0.039                          
ATOM    511 2HB  GLN A 150      -2.490  31.431  -1.662                          
ATOM    512 1HG  GLN A 150      -4.604  32.201  -2.602                          
ATOM    513 2HG  GLN A 150      -5.361  32.119  -0.994                          
ATOM    514 1HE2 GLN A 150      -4.215  35.615  -1.958                          
ATOM    515 2HE2 GLN A 150      -5.119  34.403  -2.801                          
ATOM    516  N   HIS A 151      -4.854  29.006   0.677                          
ATOM    517  CA  HIS A 151      -5.877  28.725   1.666                          
ATOM    518  C   HIS A 151      -5.685  29.662   2.847                          
ATOM    519  CB  HIS A 151      -5.821  27.273   2.133                          
ATOM    520  HA  HIS A 151      -6.849  28.934   1.218                          
ATOM    521  H   HIS A 151      -3.930  28.743   0.956                          
ATOM    522  O   HIS A 151      -4.566  30.092   3.140                          
ATOM    523  CG  HIS A 151      -6.869  26.932   3.138                          
ATOM    524  CE1 HIS A 151      -8.796  26.167   3.877                          
ATOM    525  ND1 HIS A 151      -8.078  26.375   2.788                          
ATOM    526  NE2 HIS A 151      -8.094  26.570   4.920                          
ATOM    527  CD2 HIS A 151      -6.884  27.053   4.485                          
ATOM    528 1HB  HIS A 151      -5.936  26.619   1.268                          
ATOM    529 2HB  HIS A 151      -4.840  27.079   2.566                          
ATOM    530  HD1 HIS A 151      -8.368  26.161   1.855                          
ATOM    531  HE1 HIS A 151      -9.796  25.736   3.909                          
ATOM    532  HD2 HIS A 151      -6.080  27.459   5.098                          
ATOM    533  N   ASP A 152      -6.788  29.963   3.528                          
ATOM    534  CA  ASP A 152      -6.816  31.029   4.524                          
ATOM    535  C   ASP A 152      -6.290  32.301   3.869                          
ATOM    536  CB  ASP A 152      -5.991  30.654   5.761                          
ATOM    537  CG  ASP A 152      -6.518  29.411   6.483                          
ATOM    538  HA  ASP A 152      -7.861  31.114   4.822                          
ATOM    539  H   ASP A 152      -7.658  29.487   3.404                          
ATOM    540  O   ASP A 152      -5.212  32.787   4.232                          
ATOM    541  OD1 ASP A 152      -7.748  29.255   6.631                          
ATOM    542  OD2 ASP A 152      -5.688  28.586   6.914                          
ATOM    543 1HB  ASP A 152      -4.964  30.463   5.449                          
ATOM    544 2HB  ASP A 152      -6.009  31.493   6.457                          
ATOM    545  N   PRO A 153      -6.992  32.847   2.883                          
ATOM    546  CA  PRO A 153      -6.545  34.052   2.189                          
ATOM    547  C   PRO A 153      -6.635  35.251   3.108                          
ATOM    548  CB  PRO A 153      -7.505  34.172   0.994                          
ATOM    549  HA  PRO A 153      -5.535  33.922   1.799                          
ATOM    550  O   PRO A 153      -7.706  35.457   3.695                          
ATOM    551  CD  PRO A 153      -8.270  32.380   2.330                          
ATOM    552  CG  PRO A 153      -8.214  32.843   0.913                          
ATOM    553 1HD  PRO A 153      -8.380  31.296   2.364                          
ATOM    554 2HD  PRO A 153      -9.091  32.869   2.853                          
ATOM    555 1HG  PRO A 153      -7.639  32.146   0.305                          
ATOM    556 2HG  PRO A 153      -9.225  32.954   0.521                          
ATOM    557 1HB  PRO A 153      -8.222  34.978   1.149                          
ATOM    558 2HB  PRO A 153      -6.962  34.371   0.070                          
ATOM    559  N   PRO A 154      -5.586  36.058   3.275                          
ATOM    560  CA  PRO A 154      -5.627  37.270   4.085                          
ATOM    561  C   PRO A 154      -6.625  38.284   3.552                          
ATOM    562  CB  PRO A 154      -4.187  37.814   4.079                          
ATOM    563  HA  PRO A 154      -5.940  37.026   5.100                          
ATOM    564  O   PRO A 154      -7.003  38.192   2.372                          
ATOM    565  CD  PRO A 154      -4.258  35.849   2.679                          
ATOM    566  CG  PRO A 154      -3.464  37.071   3.007                          
ATOM    567 1HD  PRO A 154      -3.791  34.954   3.091                          
ATOM    568 2HD  PRO A 154      -4.322  35.799   1.592                          
ATOM    569 1HG  PRO A 154      -2.487  36.779   3.390                          
ATOM    570 2HG  PRO A 154      -3.336  37.714   2.136                          
ATOM    571 1HB  PRO A 154      -4.177  38.885   3.877                          
ATOM    572 2HB  PRO A 154      -3.717  37.596   5.038                          
ATOM    573  N   PRO A 155      -7.093  39.262   4.329                          
ATOM    574  CA  PRO A 155      -8.162  40.189   3.929                          
ATOM    575  C   PRO A 155      -7.811  41.050   2.738                          
ATOM    576  CB  PRO A 155      -8.437  41.004   5.196                          
ATOM    577  HA  PRO A 155      -9.053  39.623   3.657                          
ATOM    578  O   PRO A 155      -8.722  41.542   2.062                          
ATOM    579  CD  PRO A 155      -6.618  39.560   5.690                          
ATOM    580  CG  PRO A 155      -7.176  40.923   5.982                          
ATOM    581 1HD  PRO A 155      -6.996  38.831   6.407                          
ATOM    582 2HD  PRO A 155      -5.528  39.584   5.699                          
ATOM    583 1HG  PRO A 155      -7.369  41.047   7.047                          
ATOM    584 2HG  PRO A 155      -6.465  41.688   5.667                          
ATOM    585 1HB  PRO A 155      -8.687  42.036   4.953                          
ATOM    586 2HB  PRO A 155      -9.239  40.523   5.756                          
TER
ATOM    587  N   TRP A156       -6.513  41.223   2.494                          
ATOM    588  CA  TRP A156       -6.047  41.911   1.297                          
ATOM    589  C   TRP A156       -6.765  41.392   0.063                          
ATOM    590  CB  TRP A156       -4.538  41.704   1.168                          
ATOM    591  HA  TRP A156       -6.288  42.966   1.421                          
ATOM    592  H   TRP A156       -5.790  40.898   3.104                          
ATOM    593  O   TRP A156       -7.295  42.164  -0.747                          
ATOM    594  CG  TRP A156       -3.952  42.176  -0.113                          
ATOM    595  NE1 TRP A156       -3.482  43.421  -1.919                          
ATOM    596  CD1 TRP A156       -4.223  43.344  -0.766                          
ATOM    597  CD2 TRP A156       -2.985  41.486  -0.906                          
ATOM    598  CE2 TRP A156       -2.714  42.292  -2.027                          
ATOM    599  CE3 TRP A156       -2.323  40.265  -0.776                          
ATOM    600  CZ3 TRP A156       -1.426  39.893  -1.754                          
ATOM    601  CH2 TRP A156       -1.175  40.715  -2.859                          
ATOM    602  CZ2 TRP A156       -1.809  41.916  -3.012                          
ATOM    603 1HB  TRP A156       -4.043  42.222   1.990                          
ATOM    604 2HB  TRP A156       -4.320  40.643   1.282                          
ATOM    605  HD1 TRP A156       -4.928  44.098  -0.415                          
ATOM    606  HE1 TRP A156       -3.492  44.172  -2.580                          
ATOM    607  HZ2 TRP A156       -1.628  42.570  -3.865                          
ATOM    608  HH2 TRP A156       -0.456  40.376  -3.604                          
ATOM    609  HZ3 TRP A156       -0.917  38.936  -1.637                          
ATOM    610  HE3 TRP A156       -2.489  39.595   0.068                          
ATOM    611  N   THR A 157      -6.845  40.066  -0.047                          
ATOM    612  CA  THR A 157      -7.349  39.417  -1.249                          
ATOM    613  C   THR A 157      -8.774  39.837  -1.568                          
ATOM    614  CB  THR A 157      -7.274  37.901  -1.079                          
ATOM    615  HA  THR A 157      -6.729  39.725  -2.091                          
ATOM    616  H   THR A 157      -6.567  39.436   0.679                          
ATOM    617  O   THR A 157      -9.154  39.896  -2.740                          
ATOM    618  OG1 THR A 157      -8.140  37.498  -0.012                          
ATOM    619  CG2 THR A 157      -5.857  37.474  -0.747                          
ATOM    620  HB  THR A 157      -7.469  37.393  -2.024                          
ATOM    621  HG1 THR A 157      -7.604  37.308   0.810                          
ATOM    622 1HG2 THR A 157      -5.821  36.391  -0.632                          
ATOM    623 2HG2 THR A 157      -5.188  37.777  -1.553                          
ATOM    624 3HG2 THR A 157      -5.543  37.949   0.183                          
ATOM    625  N   LYS A 158      -9.536  40.225  -0.553                          
ATOM    626  CA  LYS A 158     -10.907  40.649  -0.805                          
ATOM    627  C   LYS A 158     -11.002  41.884  -1.674                          
ATOM    628  CB  LYS A 158     -11.649  40.911   0.502                          
ATOM    629  HA  LYS A 158     -11.415  39.829  -1.313                          
ATOM    630  H   LYS A 158      -9.244  40.253   0.403                          
ATOM    631  O   LYS A 158     -11.876  41.979  -2.533                          
ATOM    632  CG  LYS A 158     -13.104  41.278   0.270                          
ATOM    633  CD  LYS A 158     -13.898  40.043  -0.128                          
ATOM    634  CE  LYS A 158     -15.075  40.392  -1.021                          
ATOM    635  NZ  LYS A 158     -14.707  40.316  -2.460                          
ATOM    636 1HB  LYS A 158     -11.606  40.012   1.116                          
ATOM    637 2HB  LYS A 158     -11.159  41.732   1.025                          
ATOM    638 1HG  LYS A 158     -13.522  41.694   1.187                          
ATOM    639 2HG  LYS A 158     -13.167  42.019  -0.526                          
ATOM    640 1HD  LYS A 158     -13.240  39.359  -0.664                          
ATOM    641 2HD  LYS A 158     -14.271  39.557   0.774                          
ATOM    642 1HE  LYS A 158     -15.888  39.693  -0.825                          
ATOM    643 2HE  LYS A 158     -15.405  41.406  -0.793                          
ATOM    644 1HZ  LYS A 158     -15.514  40.547  -3.029                          
ATOM    645 2HZ  LYS A 158     -13.958  40.973  -2.653                          
ATOM    646 3HZ  LYS A 158     -14.396  39.376  -2.680                          
ATOM    647  N   TYR A 159     -10.100  42.830  -1.473                          
ATOM    648  CA  TYR A 159     -10.106  44.010  -2.315                          
ATOM    649  C   TYR A 159      -9.644  43.660  -3.721                          
ATOM    650  CB  TYR A 159      -9.155  45.044  -1.701                          
ATOM    651  HA  TYR A 159     -11.127  44.387  -2.360                          
ATOM    652  H   TYR A 159      -9.391  42.804  -0.769                          
ATOM    653  O   TYR A 159     -10.183  44.154  -4.711                          
ATOM    654  CG  TYR A 159      -9.427  45.422  -0.261                          
ATOM    655  CD1 TYR A 159      -8.574  44.990   0.742                          
ATOM    656  CE1 TYR A 159      -8.823  45.335   2.058                          
ATOM    657  CZ  TYR A 159      -9.922  46.109   2.364                          
ATOM    658  CD2 TYR A 159     -10.532  46.200   0.054                          
ATOM    659  CE2 TYR A 159     -10.780  46.545   1.367                          
ATOM    660  OH  TYR A 159     -10.176  46.456   3.670                          
ATOM    661 1HB  TYR A 159      -8.144  44.640  -1.755                          
ATOM    662 2HB  TYR A 159      -9.216  45.951  -2.302                          
ATOM    663  HD1 TYR A 159      -7.706  44.378   0.494                          
ATOM    664  HE1 TYR A 159      -8.154  44.997   2.850                          
ATOM    665  HE2 TYR A 159     -11.648  47.156   1.616                          
ATOM    666  HD2 TYR A 159     -11.203  46.540  -0.735                          
ATOM    667  HH  TYR A 159     -11.002  45.993   3.993                          
ATOM    668  N   VAL A 160      -8.652  42.793  -3.798                          
ATOM    669  CA  VAL A 160      -8.172  42.278  -5.072                          
ATOM    670  C   VAL A 160      -9.288  41.593  -5.843                          
ATOM    671  CB  VAL A 160      -6.985  41.328  -4.837                          
ATOM    672  HA  VAL A 160      -7.813  43.126  -5.655                          
ATOM    673  H   VAL A 160      -8.171  42.435  -2.998                          
ATOM    674  O   VAL A 160      -9.345  41.671  -7.076                          
ATOM    675  CG1 VAL A 160      -6.479  40.781  -6.158                          
ATOM    676  CG2 VAL A 160      -5.877  42.058  -4.094                          
ATOM    677  HB  VAL A 160      -7.340  40.488  -4.241                          
ATOM    678 1HG1 VAL A 160      -5.638  40.112  -5.976                          
ATOM    679 2HG1 VAL A 160      -7.279  40.232  -6.654                          
ATOM    680 3HG1 VAL A 160      -6.156  41.606  -6.793                          
ATOM    681 1HG2 VAL A 160      -5.007  41.407  -4.008                          
ATOM    682 2HG2 VAL A 160      -5.604  42.960  -4.642                          
ATOM    683 3HG2 VAL A 160      -6.226  42.331  -3.098                          
ATOM    684  N   GLU A 161     -10.206  40.928  -5.135                          
ATOM    685  CA  GLU A 161     -11.215  40.142  -5.841                          
ATOM    686  C   GLU A 161     -12.168  41.041  -6.618                          
ATOM    687  CB  GLU A 161     -11.973  39.237  -4.867                          
ATOM    688  HA  GLU A 161     -10.658  39.509  -6.532                          
ATOM    689  H   GLU A 161     -10.268  40.918  -4.137                          
ATOM    690  O   GLU A 161     -12.565  40.704  -7.740                          
ATOM    691  CG  GLU A 161     -12.989  38.292  -5.484                          
ATOM    692  CD  GLU A 161     -13.789  37.537  -4.456                          
ATOM    693  OE1 GLU A 161     -13.514  37.709  -3.252                          
ATOM    694  OE2 GLU A 161     -14.703  36.785  -4.850                          
ATOM    695 1HB  GLU A 161     -11.238  38.633  -4.335                          
ATOM    696 2HB  GLU A 161     -12.500  39.876  -4.160                          
ATOM    697 1HG  GLU A 161     -13.674  38.873  -6.100                          
ATOM    698 2HG  GLU A 161     -12.460  37.573  -6.109                          
ATOM    699  N   TYR A 162     -12.518  42.201  -6.049                          
ATOM    700  CA  TYR A 162     -13.315  43.184  -6.779                          
ATOM    701  C   TYR A 162     -12.711  43.442  -8.147                          
ATOM    702  CB  TYR A 162     -13.379  44.498  -6.000                          
ATOM    703  HA  TYR A 162     -14.319  42.777  -6.903                          
ATOM    704  H   TYR A 162     -12.267  42.467  -5.118                          
ATOM    705  O   TYR A 162     -13.398  43.380  -9.175                          
ATOM    706  CG  TYR A 162     -13.969  44.430  -4.615                          
ATOM    707  CD1 TYR A 162     -13.365  45.114  -3.570                          
ATOM    708  CE1 TYR A 162     -13.905  45.052  -2.301                          
ATOM    709  CZ  TYR A 162     -15.044  44.309  -2.079                          
ATOM    710  CD2 TYR A 162     -15.114  43.685  -4.385                          
ATOM    711  CE2 TYR A 162     -15.655  43.623  -3.115                          
ATOM    712  OH  TYR A 162     -15.580  44.248  -0.815                          
ATOM    713 1HB  TYR A 162     -12.362  44.879  -5.909                          
ATOM    714 2HB  TYR A 162     -13.979  45.199  -6.581                          
ATOM    715  HD1 TYR A 162     -12.464  45.700  -3.751                          
ATOM    716  HE1 TYR A 162     -13.433  45.588  -1.478                          
ATOM    717  HE2 TYR A 162     -16.556  43.036  -2.934                          
ATOM    718  HD2 TYR A 162     -15.589  43.147  -5.206                          
ATOM    719  HH  TYR A 162     -15.201  44.979  -0.247                          
ATOM    720  N   THR A 163     -11.403  43.706  -8.163                          
ATOM    721  CA  THR A 163     -10.691  44.010  -9.395                          
ATOM    722  C   THR A 163     -10.969  42.966 -10.460                          
ATOM    723  CB  THR A 163      -9.194  44.091  -9.105                          
ATOM    724  HA  THR A 163     -11.058  44.963  -9.778                          
ATOM    725  H   THR A 163     -10.834  43.713  -7.341                          
ATOM    726  O   THR A 163     -11.340  43.296 -11.590                          
ATOM    727  OG1 THR A 163      -8.974  44.978  -8.005                          
ATOM    728  CG2 THR A 163      -8.455  44.631 -10.310                          
ATOM    729  HB  THR A 163      -8.770  43.097  -8.963                          
ATOM    730  HG1 THR A 163      -8.049  44.855  -7.646                          
ATOM    731 1HG2 THR A 163      -7.381  44.561 -10.138                          
ATOM    732 2HG2 THR A 163      -8.721  44.047 -11.191                          
ATOM    733 3HG2 THR A 163      -8.730  45.674 -10.468                          
ATOM    734  N   PHE A 164     -10.832  41.689 -10.096                          
ATOM    735  CA  PHE A 164     -11.050  40.625 -11.066                          
ATOM    736  C   PHE A 164     -12.460  40.685 -11.624                          
ATOM    737  CB  PHE A 164     -10.786  39.265 -10.430                          
ATOM    738  HA  PHE A 164     -10.334  40.773 -11.875                          
ATOM    739  H   PHE A 164     -10.581  41.386  -9.176                          
ATOM    740  O   PHE A 164     -12.665  40.547 -12.836                          
ATOM    741  CG  PHE A 164      -9.334  38.958 -10.242                          
ATOM    742  CD1 PHE A 164      -8.848  38.667  -8.987                          
ATOM    743  CE1 PHE A 164      -7.522  38.387  -8.816                          
ATOM    744  CZ  PHE A 164      -6.678  38.396  -9.890                          
ATOM    745  CD2 PHE A 164      -8.482  38.967 -11.326                          
ATOM    746  CE2 PHE A 164      -7.155  38.687 -11.155                          
ATOM    747 1HB  PHE A 164     -11.271  39.242  -9.454                          
ATOM    748 2HB  PHE A 164     -11.220  38.496 -11.069                          
ATOM    749  HD1 PHE A 164      -9.521  38.660  -8.130                          
ATOM    750  HE1 PHE A 164      -7.138  38.157  -7.822                          
ATOM    751  HZ  PHE A 164      -5.620  38.173  -9.754                          
ATOM    752  HE2 PHE A 164      -6.482  38.694 -12.012                          
ATOM    753  HD2 PHE A 164      -8.866  39.197 -12.320                          
ATOM    754  N   THR A 165     -13.445  40.910 -10.749                          
ATOM    755  CA  THR A 165     -14.824  41.025 -11.203                          
ATOM    756  C   THR A 165     -14.943  42.139 -12.226                          
ATOM    757  CB  THR A 165     -15.750  41.283 -10.018                          
ATOM    758  HA  THR A 165     -15.099  40.098 -11.705                          
ATOM    759  H   THR A 165     -13.311  41.010  -9.764                          
ATOM    760  O   THR A 165     -15.470  41.934 -13.328                          
ATOM    761  OG1 THR A 165     -15.462  40.349  -8.973                          
ATOM    762  CG2 THR A 165     -17.190  41.133 -10.440                          
ATOM    763  HB  THR A 165     -15.701  42.326  -9.705                          
ATOM    764  HG1 THR A 165     -15.327  40.833  -8.109                          
ATOM    765 1HG2 THR A 165     -17.839  41.266  -9.574                          
ATOM    766 2HG2 THR A 165     -17.429  41.885 -11.192                          
ATOM    767 3HG2 THR A 165     -17.344  40.138 -10.859                          
ATOM    768  N   ALA A 166     -14.387  43.307 -11.895                          
ATOM    769  CA  ALA A 166     -14.458  44.465 -12.774                          
ATOM    770  C   ALA A 166     -13.941  44.118 -14.159                          
ATOM    771  CB  ALA A 166     -13.659  45.619 -12.175                          
ATOM    772  HA  ALA A 166     -15.513  44.732 -12.845                          
ATOM    773  H   ALA A 166     -13.895  43.462 -11.039                          
ATOM    774  O   ALA A 166     -14.636  44.305 -15.165                          
ATOM    775 1HB  ALA A 166     -13.878  46.536 -12.722                          
ATOM    776 2HB  ALA A 166     -13.934  45.747 -11.128                          
ATOM    777 3HB  ALA A 166     -12.594  45.399 -12.246                          
ATOM    778  N   ILE A 167     -12.744  43.528 -14.206                          
ATOM    779  CA  ILE A 167     -12.115  43.188 -15.478                          
ATOM    780  C   ILE A 167     -12.984  42.206 -16.243                          
ATOM    781  CB  ILE A 167     -10.708  42.620 -15.235                          
ATOM    782  HA  ILE A 167     -12.037  44.106 -16.059                          
ATOM    783  H   ILE A 167     -12.212  43.285 -13.396                          
ATOM    784  O   ILE A 167     -13.275  42.398 -17.431                          
ATOM    785  CG1 ILE A 167      -9.787  43.718 -14.707                          
ATOM    786  CD1 ILE A 167      -8.395  43.261 -14.383                          
ATOM    787  CG2 ILE A 167     -10.153  42.017 -16.509                          
ATOM    788  HB  ILE A 167     -10.777  41.857 -14.459                          
ATOM    789 1HG1 ILE A 167      -9.722  44.500 -15.463                          
ATOM    790 2HG1 ILE A 167     -10.231  44.127 -13.799                          
ATOM    791 1HD1 ILE A 167      -7.851  44.069 -13.896                          
ATOM    792 2HD1 ILE A 167      -8.441  42.399 -13.717                          
ATOM    793 3HD1 ILE A 167      -7.882  42.981 -15.303                          
ATOM    794 1HG2 ILE A 167      -9.170  41.589 -16.310                          
ATOM    795 2HG2 ILE A 167     -10.825  41.236 -16.864                          
ATOM    796 3HG3 ILE A 167     -10.064  42.793 -17.269                          
ATOM    797  N   TYR A 168     -13.471  41.177 -15.548                          
ATOM    798  CA  TYR A 168     -14.313  40.190 -16.207                          
ATOM    799  C   TYR A 168     -15.541  40.859 -16.797                          
ATOM    800  CB  TYR A 168     -14.721  39.098 -15.218                          
ATOM    801  HA  TYR A 168     -13.734  39.736 -17.011                          
ATOM    802  H   TYR A 168     -13.302  41.018 -14.576                          
ATOM    803  O   TYR A 168     -15.907  40.610 -17.951                          
ATOM    804  CG  TYR A 168     -13.572  38.292 -14.643                          
ATOM    805  CD1 TYR A 168     -13.786  37.458 -13.552                          
ATOM    806  CE1 TYR A 168     -12.739  36.723 -13.028                          
ATOM    807  CZ  TYR A 168     -11.490  36.827 -13.596                          
ATOM    808  CD2 TYR A 168     -12.308  38.387 -15.207                          
ATOM    809  CE2 TYR A 168     -11.265  37.655 -14.684                          
ATOM    810  OH  TYR A 168     -10.443  36.104 -13.087                          
ATOM    811 1HB  TYR A 168     -15.249  39.572 -14.391                          
ATOM    812 2HB  TYR A 168     -15.393  38.411 -15.732                          
ATOM    813  HD1 TYR A 168     -14.779  37.384 -13.110                          
ATOM    814  HE1 TYR A 168     -12.901  36.068 -12.172                          
ATOM    815  HE2 TYR A 168     -10.271  37.730 -15.127                          
ATOM    816  HD2 TYR A 168     -12.140  39.041 -16.062                          
ATOM    817  HH  TYR A 168      -9.590  36.615 -13.194                          
ATOM    818  N   THR A 169     -16.140  41.781 -16.038                          
ATOM    819  CA  THR A 169     -17.290  42.509 -16.548                          
ATOM    820  C   THR A 169     -16.945  43.265 -17.814                          
ATOM    821  CB  THR A 169     -17.825  43.476 -15.493                          
ATOM    822  HA  THR A 169     -18.066  41.788 -16.807                          
ATOM    823  H   THR A 169     -15.856  42.024 -15.111                          
ATOM    824  O   THR A 169     -17.811  43.425 -18.682                          
ATOM    825  OG1 THR A 169     -18.317  42.741 -14.374                          
ATOM    826  CG2 THR A 169     -18.946  44.308 -16.057                          
ATOM    827  HB  THR A 169     -17.076  44.225 -15.237                          
ATOM    828  HG1 THR A 169     -17.552  42.388 -13.834                          
ATOM    829 1HG2 THR A 169     -19.394  44.902 -15.261                          
ATOM    830 2HG2 THR A 169     -18.553  44.971 -16.828                          
ATOM    831 3HG2 THR A 169     -19.701  43.653 -16.491                          
ATOM    832  N   PHE A 170     -15.688  43.685 -17.963                          
ATOM    833  CA  PHE A 170     -15.295  44.371 -19.184                          
ATOM    834  C   PHE A 170     -15.433  43.445 -20.378                          
ATOM    835  CB  PHE A 170     -13.868  44.898 -19.056                          
ATOM    836  HA  PHE A 170     -15.966  45.221 -19.307                          
ATOM    837  H   PHE A 170     -14.963  43.566 -17.284                          
ATOM    838  O   PHE A 170     -15.701  43.887 -21.500                          
ATOM    839  CG  PHE A 170     -13.549  45.995 -20.021                          
ATOM    840  CD1 PHE A 170     -14.100  47.252 -19.847                          
ATOM    841  CE1 PHE A 170     -13.807  48.260 -20.734                          
ATOM    842  CZ  PHE A 170     -12.962  48.019 -21.798                          
ATOM    843  CD2 PHE A 170     -12.702  45.753 -21.088                          
ATOM    844  CE2 PHE A 170     -12.407  46.762 -21.976                          
ATOM    845 1HB  PHE A 170     -13.730  45.277 -18.044                          
ATOM    846 2HB  PHE A 170     -13.179  44.072 -19.232                          
ATOM    847  HD1 PHE A 170     -14.768  47.443 -19.007                          
ATOM    848  HE1 PHE A 170     -14.241  49.251 -20.597                          
ATOM    849  HZ  PHE A 170     -12.729  48.818 -22.501                          
ATOM    850  HE2 PHE A 170     -11.740  46.571 -22.816                          
ATOM    851  HD2 PHE A 170     -12.267  44.762 -21.225                          
ATOM    852  N   GLU A 171     -15.235  42.148 -20.152                          
ATOM    853  CA  GLU A 171     -15.380  41.202 -21.250                          
ATOM    854  C   GLU A 171     -16.843  41.283 -21.691                          
ATOM    855  CB  GLU A 171     -14.965  39.789 -20.850                          
ATOM    856  HA  GLU A 171     -14.733  41.576 -22.043                          
ATOM    857  H   GLU A 171     -14.988  41.751 -19.268                          
ATOM    858  O   GLU A 171     -17.134  41.308 -22.885                          
ATOM    859  CG  GLU A 171     -13.477  39.661 -20.570                          
ATOM    860  CD  GLU A 171     -13.059  38.236 -20.278                          
ATOM    861  OE1 GLU A 171     -12.673  37.952 -19.126                          
ATOM    862  OE2 GLU A 171     -13.109  37.400 -21.202                          
ATOM    863 1HB  GLU A 171     -15.513  39.508 -19.950                          
ATOM    864 2HB  GLU A 171     -15.225  39.108 -21.660                          
ATOM    865 1HG  GLU A 171     -12.926  40.015 -21.441                          
ATOM    866 2HG  GLU A 171     -13.230  40.281 -19.708                          
ATOM    867  N   SER A 172     -17.765  41.335 -20.727                          
ATOM    868  CA  SER A 172     -19.177  41.359 -21.075                          
ATOM    869  C   SER A 172     -19.446  42.560 -21.961                          
ATOM    870  CB  SER A 172     -20.045  41.436 -19.827                          
ATOM    871  OG  SER A 172     -21.396  41.154 -20.140                          
ATOM    872  HA  SER A 172     -19.355  40.433 -21.622                          
ATOM    873  H   SER A 172     -17.564  41.361 -19.748                          
ATOM    874  O   SER A 172     -20.145  42.460 -22.971                          
ATOM    875 1HB  SER A 172     -19.686  40.717 -19.090                          
ATOM    876 2HB  SER A 172     -19.974  42.435 -19.396                          
ATOM    877  HG  SER A 172     -21.616  41.503 -21.050                          
ATOM    878  N   LEU A 173     -18.878  43.703 -21.587                          
ATOM    879  CA  LEU A 173     -19.078  44.920 -22.366                          
ATOM    880  C   LEU A 173     -18.621  44.688 -23.801                          
ATOM    881  CB  LEU A 173     -18.317  46.080 -21.711                          
ATOM    882  HA  LEU A 173     -20.147  45.131 -22.374                          
ATOM    883  H   LEU A 173     -18.298  43.805 -20.779                          
ATOM    884  O   LEU A 173     -19.440  44.651 -24.727                          
ATOM    885  CG  LEU A 173     -18.747  47.527 -21.949                          
ATOM    886  CD1 LEU A 173     -17.755  48.490 -21.331                          
ATOM    887  CD2 LEU A 173     -18.833  47.792 -23.435                          
ATOM    888 1HB  LEU A 173     -18.363  45.914 -20.635                          
ATOM    889 2HB  LEU A 173     -17.283  46.003 -22.047                          
ATOM    890  HG  LEU A 173     -19.722  47.688 -21.489                          
ATOM    891 1HD1 LEU A 173     -18.078  49.514 -21.516                          
ATOM    892 2HD1 LEU A 173     -17.699  48.315 -20.257                          
ATOM    893 3HD1 LEU A 173     -16.772  48.333 -21.776                          
ATOM    894 1HD2 LEU A 173     -19.111  48.833 -23.603                          
ATOM    895 2HD2 LEU A 173     -17.865  47.596 -23.895                          
ATOM    896 3HD2 LEU A 173     -19.585  47.139 -23.877                          
ATOM    897  N   VAL A 174     -17.321  44.434 -23.974                          
ATOM    898  CA  VAL A 174     -16.725  44.357 -25.306                          
ATOM    899  C   VAL A 174     -17.398  43.273 -26.134                          
ATOM    900  CB  VAL A 174     -15.209  44.130 -25.203                          
ATOM    901  HA  VAL A 174     -16.883  45.319 -25.793                          
ATOM    902  H   VAL A 174     -16.682  44.284 -23.220                          
ATOM    903  O   VAL A 174     -17.763  43.496 -27.295                          
ATOM    904  CG1 VAL A 174     -14.611  43.909 -26.581                          
ATOM    905  CG2 VAL A 174     -14.559  45.317 -24.514                          
ATOM    906  HB  VAL A 174     -15.045  43.226 -24.617                          
ATOM    907 1HG1 VAL A 174     -13.530  43.800 -26.494                          
ATOM    908 2HG1 VAL A 174     -15.033  43.004 -27.019                          
ATOM    909 3HG1 VAL A 174     -14.841  44.763 -27.218                          
ATOM    910 1HG2 VAL A 174     -13.482  45.158 -24.457                          
ATOM    911 2HG2 VAL A 174     -14.764  46.224 -25.083                          
ATOM    912 3HG2 VAL A 174     -14.965  45.420 -23.508                          
ATOM    913  N   LYS A 175     -17.597  42.092 -25.541                          
ATOM    914  CA  LYS A 175     -18.197  40.984 -26.274                          
ATOM    915  C   LYS A 175     -19.549  41.389 -26.843                          
ATOM    916  CB  LYS A 175     -18.339  39.766 -25.358                          
ATOM    917  HA  LYS A 175     -17.532  40.741 -27.103                          
ATOM    918  H   LYS A 175     -17.357  41.893 -24.591                          
ATOM    919  O   LYS A 175     -19.742  41.422 -28.065                          
ATOM    920  CG  LYS A 175     -16.987  39.083 -25.142                          
ATOM    921  CD  LYS A 175     -17.116  37.910 -24.168                          
ATOM    922  CE  LYS A 175     -15.783  37.173 -24.018                          
ATOM    923  NZ  LYS A 175     -15.733  36.450 -22.728                          
ATOM    924 1HB  LYS A 175     -18.734  40.088 -24.395                          
ATOM    925 2HB  LYS A 175     -19.028  39.056 -25.814                          
ATOM    926 1HG  LYS A 175     -16.617  38.713 -26.098                          
ATOM    927 2HG  LYS A 175     -16.282  39.808 -24.735                          
ATOM    928 1HD  LYS A 175     -17.425  38.287 -23.194                          
ATOM    929 2HD  LYS A 175     -17.867  37.215 -24.544                          
ATOM    930 1HE  LYS A 175     -15.675  36.458 -24.834                          
ATOM    931 2HE  LYS A 175     -14.968  37.895 -24.057                          
ATOM    932 1HZ  LYS A 175     -14.786  36.130 -22.556                          
ATOM    933 2HZ  LYS A 175     -16.021  37.071 -21.981                          
ATOM    934 3HZ  LYS A 175     -16.357  35.652 -22.763                          
ATOM    935  N   ILE A 176     -20.471  41.789 -25.969                          
ATOM    936  CA  ILE A 176     -21.819  42.078 -26.436                          
ATOM    937  C   ILE A 176     -21.805  43.254 -27.395                          
ATOM    938  CB  ILE A 176     -22.766  42.326 -25.252                          
ATOM    939  HA  ILE A 176     -22.174  41.199 -26.973                          
ATOM    940  H   ILE A 176     -20.316  41.914 -24.989                          
ATOM    941  O   ILE A 176     -22.526  43.261 -28.400                          
ATOM    942  CG1 ILE A 176     -23.298  41.005 -24.700                          
ATOM    943  CD1 ILE A 176     -23.880  41.131 -23.316                          
ATOM    944  CG2 ILE A 176     -23.896  43.240 -25.662                          
ATOM    945  HB  ILE A 176     -22.197  42.803 -24.454                          
ATOM    946 1HG1 ILE A 176     -24.075  40.638 -25.370                          
ATOM    947 2HG1 ILE A 176     -22.478  40.288 -24.667                          
ATOM    948 1HD1 ILE A 176     -24.172  40.145 -22.954                          
ATOM    949 2HD1 ILE A 176     -23.134  41.558 -22.646                          
ATOM    950 3HD1 ILE A 176     -24.755  41.781 -23.347                          
ATOM    951 1HG2 ILE A 176     -24.589  43.356 -24.829                          
ATOM    952 2HG2 ILE A 176     -23.493  44.214 -25.938                          
ATOM    953 3HG3 ILE A 176     -24.420  42.809 -26.515                          
ATOM    954  N   LEU A 177     -20.959  44.250 -27.129                          
ATOM    955  CA  LEU A 177     -20.960  45.415 -28.000                          
ATOM    956  C   LEU A 177     -20.363  45.083 -29.358                          
ATOM    957  CB  LEU A 177     -20.212  46.578 -27.342                          
ATOM    958  HA  LEU A 177     -21.998  45.715 -28.143                          
ATOM    959  H   LEU A 177     -20.309  44.272 -26.369                          
ATOM    960  O   LEU A 177     -20.656  45.777 -30.337                          
ATOM    961  CG  LEU A 177     -20.297  47.949 -28.018                          
ATOM    962  CD1 LEU A 177     -21.717  48.486 -27.957                          
ATOM    963  CD2 LEU A 177     -19.336  48.936 -27.386                          
ATOM    964 1HB  LEU A 177     -20.604  46.688 -26.331                          
ATOM    965 2HB  LEU A 177     -19.158  46.303 -27.296                          
ATOM    966  HG  LEU A 177     -20.011  47.833 -29.063                          
ATOM    967 1HD1 LEU A 177     -21.735  49.510 -28.332                          
ATOM    968 2HD1 LEU A 177     -22.368  47.863 -28.570                          
ATOM    969 3HD1 LEU A 177     -22.067  48.472 -26.924                          
ATOM    970 1HD2 LEU A 177     -19.390  49.887 -27.917                          
ATOM    971 2HD2 LEU A 177     -19.606  49.088 -26.341                          
ATOM    972 3HD2 LEU A 177     -18.321  48.544 -27.446                          
ATOM    973  N   ALA A 178     -19.552  44.024 -29.445                          
ATOM    974  CA  ALA A 178     -19.056  43.605 -30.750                          
ATOM    975  C   ALA A 178     -20.180  42.999 -31.577                          
ATOM    976  CB  ALA A 178     -17.904  42.614 -30.592                          
ATOM    977  HA  ALA A 178     -18.696  44.511 -31.238                          
ATOM    978  H   ALA A 178     -19.244  43.474 -28.669                          
ATOM    979  O   ALA A 178     -20.134  43.014 -32.814                          
ATOM    980 1HB  ALA A 178     -17.532  42.330 -31.576                          
ATOM    981 2HB  ALA A 178     -17.101  43.079 -30.020                          
ATOM    982 3HB  ALA A 178     -18.258  41.727 -30.067                          
ATOM    983  N   ARG A 179     -21.196  42.457 -30.906                          
ATOM    984  CA  ARG A 179     -22.372  41.965 -31.611                          
ATOM    985  C   ARG A 179     -23.246  43.120 -32.077                          
ATOM    986  CB  ARG A 179     -23.153  41.017 -30.705                          
ATOM    987  HA  ARG A 179     -21.975  41.406 -32.459                          
ATOM    988  H   ARG A 179     -21.222  42.353 -29.912                          
ATOM    989  O   ARG A 179     -23.722  43.130 -33.217                          
ATOM    990  CG  ARG A 179     -22.299  39.941 -30.086                          
ATOM    991  CD  ARG A 179     -21.599  39.130 -31.157                          
ATOM    992  NE  ARG A 179     -20.227  39.580 -31.382                          
ATOM    993  CZ  ARG A 179     -19.382  39.006 -32.233                          
ATOM    994  NH1 ARG A 179     -19.762  37.947 -32.932                          
ATOM    995  NH2 ARG A 179     -18.160  39.493 -32.387                          
ATOM    996 1HB  ARG A 179     -23.609  41.600 -29.905                          
ATOM    997 2HB  ARG A 179     -23.935  40.540 -31.297                          
ATOM    998 1HG  ARG A 179     -21.551  40.404 -29.442                          
ATOM    999 2HG  ARG A 179     -22.930  39.280 -29.492                          
ATOM   1000 1HD  ARG A 179     -21.579  38.085 -30.850                          
ATOM   1001 2HD  ARG A 179     -22.156  39.225 -32.089                          
ATOM   1002  HE  ARG A 179     -19.902  40.370 -30.861                          
ATOM   1003 1HH1 ARG A 179     -19.128  37.520 -33.577                          
ATOM   1004 2HH1 ARG A 179     -20.683  37.575 -32.814                          
ATOM   1005 1HH2 ARG A 179     -17.532  39.070 -33.041                          
ATOM   1006 2HH2 ARG A 179     -17.864  40.283 -31.850                          
TER
ATOM   1007  N   GLY A180      -23.467  44.105 -31.207                          
ATOM   1008  CA  GLY A180      -24.132  45.329 -31.607                          
ATOM   1009  C   GLY A180      -25.546  45.158 -32.106                          
ATOM   1010  H   GLY A180      -23.196  44.069 -30.246                          
ATOM   1011 1HA  GLY A180      -24.144  46.012 -30.757                          
ATOM   1012 2HA  GLY A180      -23.543  45.805 -32.390                          
ATOM   1013  O   GLY A180      -26.038  46.009 -32.852                          
ATOM   1014  N   PHE A 181     -26.220  44.082 -31.712                          
ATOM   1015  CA  PHE A 181     -27.619  43.888 -32.054                          
ATOM   1016  C   PHE A 181     -28.273  43.078 -30.943                          
ATOM   1017  CB  PHE A 181     -27.763  43.200 -33.420                          
ATOM   1018  HA  PHE A 181     -28.080  44.875 -32.102                          
ATOM   1019  H   PHE A 181     -25.819  43.348 -31.165                          
ATOM   1020  O   PHE A 181     -27.600  42.374 -30.187                          
ATOM   1021  CG  PHE A 181     -28.567  43.985 -34.416                          
ATOM   1022  CD1 PHE A 181     -27.935  44.880 -35.264                          
ATOM   1023  CE1 PHE A 181     -28.672  45.600 -36.176                          
ATOM   1024  CZ  PHE A 181     -30.040  45.430 -36.247                          
ATOM   1025  CD2 PHE A 181     -29.939  43.815 -34.487                          
ATOM   1026  CE2 PHE A 181     -30.679  44.539 -35.405                          
ATOM   1027 1HB  PHE A 181     -26.767  43.041 -33.831                          
ATOM   1028 2HB  PHE A 181     -28.251  42.237 -33.268                          
ATOM   1029  HD1 PHE A 181     -26.855  45.014 -35.208                          
ATOM   1030  HE1 PHE A 181     -28.175  46.304 -36.844                          
ATOM   1031  HZ  PHE A 181     -30.623  46.000 -36.970                          
ATOM   1032  HE2 PHE A 181     -31.759  44.405 -35.460                          
ATOM   1033  HD2 PHE A 181     -30.436  43.111 -33.819                          
ATOM   1034  N   CYS A 182     -29.598  43.191 -30.852                          
ATOM   1035  CA  CYS A 182     -30.339  42.470 -29.824                          
ATOM   1036  C   CYS A 182     -30.309  40.966 -30.069                          
ATOM   1037  CB  CYS A 182     -31.782  42.975 -29.772                          
ATOM   1038  HA  CYS A 182     -29.872  42.716 -28.870                          
ATOM   1039  H   CYS A 182     -30.156  43.757 -31.459                          
ATOM   1040  O   CYS A 182     -29.815  40.198 -29.234                          
ATOM   1041  SG  CYS A 182     -32.777  42.261 -28.437                          
ATOM   1042 1HB  CYS A 182     -31.793  44.063 -29.703                          
ATOM   1043 2HB  CYS A 182     -32.270  42.805 -30.731                          
ATOM   1044  HG  CYS A 182     -31.831  42.334 -27.504                          
ATOM   1045  N   LEU A 183     -30.842  40.525 -31.212                          
ATOM   1046  CA  LEU A 183     -30.904  39.094 -31.498                          
ATOM   1047  C   LEU A 183     -29.508  38.512 -31.661                          
ATOM   1048  CB  LEU A 183     -31.739  38.846 -32.751                          
ATOM   1049  HA  LEU A 183     -31.383  38.611 -30.647                          
ATOM   1050  H   LEU A 183     -31.221  41.118 -31.922                          
ATOM   1051  O   LEU A 183     -29.273  37.344 -31.338                          
ATOM   1052  CG  LEU A 183     -33.222  39.204 -32.677                          
ATOM   1053  CD1 LEU A 183     -33.853  39.080 -34.057                          
ATOM   1054  CD2 LEU A 183     -33.957  38.329 -31.678                          
ATOM   1055 1HB  LEU A 183     -31.300  39.429 -33.560                          
ATOM   1056 2HB  LEU A 183     -31.669  37.784 -32.988                          
ATOM   1057  HG  LEU A 183     -33.311  40.234 -32.331                          
ATOM   1058 1HD1 LEU A 183     -34.916  39.312 -33.993                          
ATOM   1059 2HD1 LEU A 183     -33.369  39.777 -34.742                          
ATOM   1060 3HD1 LEU A 183     -33.725  38.062 -34.425                          
ATOM   1061 1HD2 LEU A 183     -35.015  38.593 -31.674                          
ATOM   1062 2HD2 LEU A 183     -33.845  37.282 -31.960                          
ATOM   1063 3HD2 LEU A 183     -33.540  38.484 -30.683                          
ATOM   1064  N   HIS A 184     -28.564  39.321 -32.141                          
ATOM   1065  CA  HIS A 184     -27.182  38.866 -32.258                          
ATOM   1066  C   HIS A 184     -26.567  38.622 -30.883                          
ATOM   1067  CB  HIS A 184     -26.364  39.888 -33.047                          
ATOM   1068  HA  HIS A 184     -27.181  37.923 -32.806                          
ATOM   1069  H   HIS A 184     -28.728  40.260 -32.443                          
ATOM   1070  O   HIS A 184     -25.842  37.641 -30.676                          
ATOM   1071  CG  HIS A 184     -25.082  39.321 -33.658                          
ATOM   1072  CE1 HIS A 184     -23.170  39.328 -34.741                          
ATOM   1073  ND1 HIS A 184     -24.164  40.104 -34.336                          
ATOM   1074  NE2 HIS A 184     -23.436  38.054 -34.333                          
ATOM   1075  CD2 HIS A 184     -24.591  38.048 -33.678                          
ATOM   1076 1HB  HIS A 184     -26.985  40.297 -33.845                          
ATOM   1077 2HB  HIS A 184     -26.105  40.717 -32.388                          
ATOM   1078  HD1 HIS A 184     -24.238  41.089 -34.493                          
ATOM   1079  HE1 HIS A 184     -22.293  39.650 -35.302                          
ATOM   1080  HD2 HIS A 184     -25.066  37.175 -33.233                          
ATOM   1081  N   ALA A 185     -26.846  39.511 -29.927                          
ATOM   1082  CA  ALA A 185     -26.373  39.292 -28.565                          
ATOM   1083  C   ALA A 185     -27.064  38.105 -27.918                          
ATOM   1084  CB  ALA A 185     -26.588  40.545 -27.726                          
ATOM   1085  HA  ALA A 185     -25.310  39.073 -28.659                          
ATOM   1086  H   ALA A 185     -27.372  40.349 -30.068                          
ATOM   1087  O   ALA A 185     -26.453  37.400 -27.107                          
ATOM   1088 1HB  ALA A 185     -26.272  40.355 -26.701                          
ATOM   1089 2HB  ALA A 185     -26.000  41.364 -28.141                          
ATOM   1090 3HB  ALA A 185     -27.644  40.814 -27.738                          
ATOM   1091  N   PHE A 186     -28.327  37.852 -28.268                          
ATOM   1092  CA  PHE A 186     -29.030  36.739 -27.645                          
ATOM   1093  C   PHE A 186     -28.501  35.399 -28.140                          
ATOM   1094  CB  PHE A 186     -30.532  36.850 -27.887                          
ATOM   1095  HA  PHE A 186     -28.870  36.817 -26.570                          
ATOM   1096  H   PHE A 186     -28.851  38.375 -28.941                          
ATOM   1097  O   PHE A 186     -28.287  34.482 -27.340                          
ATOM   1098  CG  PHE A 186     -31.319  35.740 -27.261                          
ATOM   1099  CD1 PHE A 186     -31.324  35.585 -25.886                          
ATOM   1100  CE1 PHE A 186     -32.047  34.565 -25.311                          
ATOM   1101  CZ  PHE A 186     -32.764  33.701 -26.102                          
ATOM   1102  CD2 PHE A 186     -32.040  34.871 -28.056                          
ATOM   1103  CE2 PHE A 186     -32.765  33.848 -27.479                          
ATOM   1104 1HB  PHE A 186     -30.880  37.796 -27.473                          
ATOM   1105 2HB  PHE A 186     -30.711  36.836 -28.962                          
ATOM   1106  HD1 PHE A 186     -30.755  36.271 -25.259                          
ATOM   1107  HE1 PHE A 186     -32.050  34.443 -24.228                          
ATOM   1108  HZ  PHE A 186     -33.337  32.893 -25.646                          
ATOM   1109  HE2 PHE A 186     -33.334  33.162 -28.107                          
ATOM   1110  HD2 PHE A 186     -32.036  34.993 -29.139                          
ATOM   1111  N   THR A 187     -28.266  35.266 -29.446                          
ATOM   1112  CA  THR A 187     -27.646  34.045 -29.951                          
ATOM   1113  C   THR A 187     -26.210  33.906 -29.455                          
ATOM   1114  CB  THR A 187     -27.680  34.027 -31.480                          
ATOM   1115  HA  THR A 187     -28.202  33.191 -29.563                          
ATOM   1116  H   THR A 187     -28.485  35.954 -30.137                          
ATOM   1117  O   THR A 187     -25.713  32.785 -29.293                          
ATOM   1118  OG1 THR A 187     -27.092  35.231 -31.985                          
ATOM   1119  CG2 THR A 187     -29.108  33.915 -31.987                          
ATOM   1120  HB  THR A 187     -27.227  33.116 -31.869                          
ATOM   1121  HG1 THR A 187     -26.355  35.532 -31.379                          
ATOM   1122 1HG2 THR A 187     -29.106  33.896 -33.077                          
ATOM   1123 2HG2 THR A 187     -29.556  32.996 -31.608                          
ATOM   1124 3HG2 THR A 187     -29.686  34.771 -31.639                          
ATOM   1125  N   PHE A 188     -25.527  35.030 -29.216                          
ATOM   1126  CA  PHE A 188     -24.172  34.977 -28.671                          
ATOM   1127  C   PHE A 188     -24.173  34.445 -27.243                          
ATOM   1128  CB  PHE A 188     -23.519  36.357 -28.734                          
ATOM   1129  HA  PHE A 188     -23.594  34.306 -29.306                          
ATOM   1130  H   PHE A 188     -25.881  35.950 -29.386                          
ATOM   1131  O   PHE A 188     -23.429  33.515 -26.917                          
ATOM   1132  CG  PHE A 188     -22.129  36.402 -28.157                          
ATOM   1133  CD1 PHE A 188     -21.056  35.943 -28.901                          
ATOM   1134  CE1 PHE A 188     -19.781  35.985 -28.372                          
ATOM   1135  CZ  PHE A 188     -19.578  36.482 -27.109                          
ATOM   1136  CD2 PHE A 188     -21.925  36.904 -26.884                          
ATOM   1137  CE2 PHE A 188     -20.648  36.946 -26.354                          
ATOM   1138 1HB  PHE A 188     -23.467  36.664 -29.779                          
ATOM   1139 2HB  PHE A 188     -24.144  37.057 -28.180                          
ATOM   1140  HD1 PHE A 188     -21.217  35.547 -29.904                          
ATOM   1141  HE1 PHE A 188     -18.936  35.623 -28.957                          
ATOM   1142  HZ  PHE A 188     -18.572  36.516 -26.691                          
ATOM   1143  HE2 PHE A 188     -20.487  37.342 -25.351                          
ATOM   1144  HD2 PHE A 188     -22.770  37.266 -26.299                          
ATOM   1145  N   LEU A 189     -24.998  35.026 -26.371                          
ATOM   1146  CA  LEU A 189     -25.101  34.512 -25.012                          
ATOM   1147  C   LEU A 189     -25.515  33.049 -24.986                          
ATOM   1148  CB  LEU A 189     -26.106  35.325 -24.200                          
ATOM   1149  HA  LEU A 189     -24.116  34.600 -24.554                          
ATOM   1150  H   LEU A 189     -25.576  35.816 -26.576                          
ATOM   1151  O   LEU A 189     -25.077  32.305 -24.105                          
ATOM   1152  CG  LEU A 189     -25.639  36.730 -23.801                          
ATOM   1153  CD1 LEU A 189     -26.725  37.470 -23.047                          
ATOM   1154  CD2 LEU A 189     -24.354  36.685 -23.001                          
ATOM   1155 1HB  LEU A 189     -27.015  35.427 -24.793                          
ATOM   1156 2HB  LEU A 189     -26.328  34.772 -23.287                          
ATOM   1157  HG  LEU A 189     -25.426  37.289 -24.712                          
ATOM   1158 1HD1 LEU A 189     -26.359  38.455 -22.756                          
ATOM   1159 2HD1 LEU A 189     -27.600  37.583 -23.688                          
ATOM   1160 3HD1 LEU A 189     -26.998  36.905 -22.156                          
ATOM   1161 1HD2 LEU A 189     -24.088  37.693 -22.684                          
ATOM   1162 2HD2 LEU A 189     -24.494  36.053 -22.125                          
ATOM   1163 3HD2 LEU A 189     -23.555  36.277 -23.620                          
ATOM   1164  N   ARG A 190     -26.332  32.616 -25.948                          
ATOM   1165  CA  ARG A 190     -26.806  31.240 -25.974                          
ATOM   1166  C   ARG A 190     -25.680  30.237 -26.185                          
ATOM   1167  CB  ARG A 190     -27.859  31.081 -27.068                          
ATOM   1168  HA  ARG A 190     -27.287  31.092 -25.007                          
ATOM   1169  H   ARG A 190     -26.665  33.190 -26.695                          
ATOM   1170  O   ARG A 190     -25.859  29.053 -25.884                          
ATOM   1171  CG  ARG A 190     -28.245  29.646 -27.380                          
ATOM   1172  CD  ARG A 190     -29.427  29.619 -28.333                          
ATOM   1173  NE  ARG A 190     -30.615  30.198 -27.717                          
ATOM   1174  CZ  ARG A 190     -31.855  29.842 -28.019                          
ATOM   1175  NH1 ARG A 190     -32.070  28.908 -28.933                          
ATOM   1176  NH2 ARG A 190     -32.879  30.423 -27.413                          
ATOM   1177 1HB  ARG A 190     -28.757  31.612 -26.753                          
ATOM   1178 2HB  ARG A 190     -27.470  31.533 -27.981                          
ATOM   1179 1HG  ARG A 190     -27.398  29.137 -27.841                          
ATOM   1180 2HG  ARG A 190     -28.516  29.136 -26.455                          
ATOM   1181 1HD  ARG A 190     -29.176  30.191 -29.227                          
ATOM   1182 2HD  ARG A 190     -29.637  28.586 -28.610                          
ATOM   1183  HE  ARG A 190     -30.485  30.907 -27.024                          
ATOM   1184 1HH1 ARG A 190     -33.005  28.636 -29.160                          
ATOM   1185 2HH1 ARG A 190     -31.297  28.475 -29.397                          
ATOM   1186 1HH2 ARG A 190     -33.814  30.136 -27.623                          
ATOM   1187 2HH2 ARG A 190     -32.718  31.150 -26.745                          
ATOM   1188  N   ASP A 191     -24.537  30.672 -26.698                          
ATOM   1189  CA  ASP A 191     -23.426  29.753 -26.899                          
ATOM   1190  C   ASP A 191     -22.989  29.166 -25.564                          
ATOM   1191  CB  ASP A 191     -22.249  30.446 -27.564                          
ATOM   1192  CG  ASP A 191     -21.040  29.549 -27.664                          
ATOM   1193  HA  ASP A 191     -23.803  28.994 -27.585                          
ATOM   1194  H   ASP A 191     -24.364  31.618 -26.972                          
ATOM   1195  O   ASP A 191     -22.848  29.905 -24.583                          
ATOM   1196  OD1 ASP A 191     -20.943  28.774 -28.637                          
ATOM   1197  OD2 ASP A 191     -20.193  29.607 -26.754                          
ATOM   1198 1HB  ASP A 191     -22.544  30.751 -28.568                          
ATOM   1199 2HB  ASP A 191     -21.985  31.327 -26.979                          
TER
ATOM   1200  N   PRO A192      -22.768  27.854 -25.485                          
ATOM   1201  CA  PRO A192      -22.423  27.195 -24.217                          
ATOM   1202  C   PRO A192      -21.142  27.679 -23.563                          
ATOM   1203  CB  PRO A192      -22.371  25.698 -24.556                          
ATOM   1204  HA  PRO A192      -23.223  27.366 -23.497                          
ATOM   1205  O   PRO A192      -21.098  27.762 -22.329                          
ATOM   1206  CD  PRO A192      -22.822  26.870 -26.573                          
ATOM   1207  CG  PRO A192      -22.060  25.715 -26.035                          
ATOM   1208 1HD  PRO A192      -23.857  26.576 -26.747                          
ATOM   1209 2HD  PRO A192      -22.399  27.197 -27.523                          
ATOM   1210 1HG  PRO A192      -22.402  24.793 -26.505                          
ATOM   1211 2HG  PRO A192      -20.995  25.871 -26.206                          
ATOM   1212 1HB  PRO A192      -21.586  25.204 -23.982                          
ATOM   1213 2HB  PRO A192      -23.345  25.242 -24.380                          
ATOM   1214  N   TRP A 193     -20.108  28.000 -24.341                          
ATOM   1215  CA  TRP A 193     -18.893  28.546 -23.747                          
ATOM   1216  C   TRP A 193     -19.136  29.913 -23.124                          
ATOM   1217  CB  TRP A 193     -17.786  28.627 -24.794                          
ATOM   1218  HA  TRP A 193     -18.621  27.846 -22.957                          
ATOM   1219  H   TRP A 193     -20.084  27.897 -25.335                          
ATOM   1220  O   TRP A 193     -18.519  30.255 -22.112                          
ATOM   1221  CG  TRP A 193     -17.510  27.336 -25.490                          
ATOM   1222  NE1 TRP A 193     -17.398  25.752 -27.069                          
ATOM   1223  CD1 TRP A 193     -17.797  27.032 -26.784                          
ATOM   1224  CD2 TRP A 193     -16.893  26.173 -24.932                          
ATOM   1225  CE2 TRP A 193     -16.840  25.203 -25.947                          
ATOM   1226  CE3 TRP A 193     -16.380  25.855 -23.673                          
ATOM   1227  CZ3 TRP A 193     -15.842  24.606 -23.473                          
ATOM   1228  CH2 TRP A 193     -15.803  23.666 -24.499                          
ATOM   1229  CZ2 TRP A 193     -16.296  23.943 -25.742                          
ATOM   1230 1HB  TRP A 193     -18.057  29.377 -25.537                          
ATOM   1231 2HB  TRP A 193     -16.870  28.971 -24.313                          
ATOM   1232  HD1 TRP A 193     -18.276  27.714 -27.487                          
ATOM   1233  HE1 TRP A 193     -17.494  25.284 -27.948                          
ATOM   1234  HZ2 TRP A 193     -16.274  23.220 -26.557                          
ATOM   1235  HH2 TRP A 193     -15.365  22.689 -24.289                          
ATOM   1236  HZ3 TRP A 193     -15.446  24.378 -22.483                          
ATOM   1237  HE3 TRP A 193     -16.390  26.559 -22.841                          
ATOM   1238  N   ASN A 194     -20.026  30.712 -23.709                          
ATOM   1239  CA  ASN A 194     -20.249  32.056 -23.197                          
ATOM   1240  C   ASN A 194     -21.107  32.069 -21.943                          
ATOM   1241  CB  ASN A 194     -20.873  32.920 -24.284                          
ATOM   1242  HA  ASN A 194     -19.254  32.467 -23.024                          
ATOM   1243  H   ASN A 194     -20.580  30.459 -24.503                          
ATOM   1244  O   ASN A 194     -21.165  33.098 -21.254                          
ATOM   1245  CG  ASN A 194     -19.887  33.261 -25.377                          
ATOM   1246  OD1 ASN A 194     -18.690  33.390 -25.128                          
ATOM   1247  ND2 ASN A 194     -20.382  33.402 -26.597                          
ATOM   1248 1HB  ASN A 194     -21.712  32.380 -24.723                          
ATOM   1249 2HB  ASN A 194     -21.232  33.845 -23.834                          
ATOM   1250 1HD2 ASN A 194     -19.775  33.616 -27.362                          
ATOM   1251 2HD2 ASN A 194     -21.364  33.294 -26.754                          
ATOM   1252  N   TRP A 195     -21.761  30.948 -21.628                          
ATOM   1253  CA  TRP A 195     -22.460  30.821 -20.358                          
ATOM   1254  C   TRP A 195     -21.496  30.966 -19.189                          
ATOM   1255  CB  TRP A 195     -23.184  29.476 -20.300                          
ATOM   1256  HA  TRP A 195     -23.178  31.640 -20.324                          
ATOM   1257  H   TRP A 195     -21.814  30.145 -22.222                          
ATOM   1258  O   TRP A 195     -21.847  31.522 -18.142                          
ATOM   1259  CG  TRP A 195     -23.956  29.285 -19.043                          
ATOM   1260  NE1 TRP A 195     -25.531  29.485 -17.467                          
ATOM   1261  CD1 TRP A 195     -25.109  29.913 -18.698                          
ATOM   1262  CD2 TRP A 195     -23.635  28.409 -17.961                          
ATOM   1263  CE2 TRP A 195     -24.641  28.558 -16.992                          
ATOM   1264  CE3 TRP A 195     -22.594  27.511 -17.718                          
ATOM   1265  CZ3 TRP A 195     -22.593  26.803 -16.529                          
ATOM   1266  CH2 TRP A 195     -23.608  26.973 -15.585                          
ATOM   1267  CZ2 TRP A 195     -24.639  27.844 -15.796                          
ATOM   1268 1HB  TRP A 195     -23.860  29.397 -21.151                          
ATOM   1269 2HB  TRP A 195     -22.454  28.672 -20.397                          
ATOM   1270  HD1 TRP A 195     -25.620  30.651 -19.317                          
ATOM   1271  HE1 TRP A 195     -26.352  29.789 -16.984                          
ATOM   1272  HZ2 TRP A 195     -25.440  27.991 -15.072                          
ATOM   1273  HH2 TRP A 195     -23.562  26.392 -14.664                          
ATOM   1274  HZ3 TRP A 195     -21.773  26.106 -16.355                          
ATOM   1275  HE3 TRP A 195     -21.783  27.348 -18.428                          
ATOM   1276  N   LEU A 196     -20.274  30.464 -19.354                          
ATOM   1277  CA  LEU A 196     -19.287  30.532 -18.287                          
ATOM   1278  C   LEU A 196     -19.011  31.977 -17.893                          
ATOM   1279  CB  LEU A 196     -17.993  29.840 -18.729                          
ATOM   1280  HA  LEU A 196     -19.702  30.012 -17.423                          
ATOM   1281  H   LEU A 196     -19.960  30.019 -20.192                          
ATOM   1282  O   LEU A 196     -18.974  32.309 -16.701                          
ATOM   1283  CG  LEU A 196     -17.987  28.383 -19.219                          
ATOM   1284  CD1 LEU A 196     -16.655  27.960 -19.813                          
ATOM   1285  CD2 LEU A 196     -18.338  27.466 -18.078                          
ATOM   1286 1HB  LEU A 196     -17.587  30.439 -19.544                          
ATOM   1287 2HB  LEU A 196     -17.315  29.880 -17.876                          
ATOM   1288  HG  LEU A 196     -18.732  28.293 -20.010                          
ATOM   1289 1HD1 LEU A 196     -16.726  26.932 -20.168                          
ATOM   1290 2HD1 LEU A 196     -16.405  28.616 -20.646                          
ATOM   1291 3HD1 LEU A 196     -15.880  28.029 -19.050                          
ATOM   1292 1HD2 LEU A 196     -18.317  26.432 -18.423                          
ATOM   1293 2HD2 LEU A 196     -17.615  27.595 -17.273                          
ATOM   1294 3HD2 LEU A 196     -19.336  27.707 -17.713                          
ATOM   1295  N   ASP A 197     -18.806  32.849 -18.886                          
ATOM   1296  CA  ASP A 197     -18.619  34.270 -18.611                          
ATOM   1297  C   ASP A 197     -19.872  34.876 -18.008                          
ATOM   1298  CB  ASP A 197     -18.254  35.013 -19.894                          
ATOM   1299  CG  ASP A 197     -16.777  35.238 -20.039                          
ATOM   1300  HA  ASP A 197     -17.765  34.322 -17.936                          
ATOM   1301  H   ASP A 197     -18.768  32.597 -19.853                          
ATOM   1302  O   ASP A 197     -19.826  35.505 -16.941                          
ATOM   1303  OD1 ASP A 197     -16.287  36.266 -19.540                          
ATOM   1304  OD2 ASP A 197     -16.096  34.395 -20.649                          
ATOM   1305 1HB  ASP A 197     -18.602  34.428 -20.746                          
ATOM   1306 2HB  ASP A 197     -18.755  35.982 -19.890                          
ATOM   1307  N   PHE A 198     -21.001  34.721 -18.702                          
ATOM   1308  CA  PHE A 198     -22.227  35.383 -18.270                          
ATOM   1309  C   PHE A 198     -22.530  35.054 -16.816                          
ATOM   1310  CB  PHE A 198     -23.378  34.965 -19.191                          
ATOM   1311  HA  PHE A 198     -22.068  36.457 -18.372                          
ATOM   1312  H   PHE A 198     -21.085  34.166 -19.529                          
ATOM   1313  O   PHE A 198     -22.711  35.956 -15.987                          
ATOM   1314  CG  PHE A 198     -24.729  35.452 -18.754                          
ATOM   1315  CD1 PHE A 198     -25.107  36.759 -19.003                          
ATOM   1316  CE1 PHE A 198     -26.349  37.207 -18.601                          
ATOM   1317  CZ  PHE A 198     -27.215  36.350 -17.950                          
ATOM   1318  CD2 PHE A 198     -25.598  34.592 -18.100                          
ATOM   1319  CE2 PHE A 198     -26.840  35.040 -17.699                          
ATOM   1320 1HB  PHE A 198     -23.179  35.360 -20.187                          
ATOM   1321 2HB  PHE A 198     -23.404  33.876 -19.230                          
ATOM   1322  HD1 PHE A 198     -24.423  37.435 -19.516                          
ATOM   1323  HE1 PHE A 198     -26.647  38.237 -18.797                          
ATOM   1324  HZ  PHE A 198     -28.196  36.704 -17.633                          
ATOM   1325  HE2 PHE A 198     -27.524  34.363 -17.185                          
ATOM   1326  HD2 PHE A 198     -25.300  33.562 -17.904                          
ATOM   1327  N   SER A 199     -22.524  33.764 -16.482                          
ATOM   1328  CA  SER A 199     -22.943  33.329 -15.159                          
ATOM   1329  C   SER A 199     -21.971  33.791 -14.085                          
ATOM   1330  CB  SER A 199     -23.085  31.808 -15.135                          
ATOM   1331  OG  SER A 199     -23.335  31.339 -13.822                          
ATOM   1332  HA  SER A 199     -23.925  33.777 -15.005                          
ATOM   1333  H   SER A 199     -22.240  33.029 -17.098                          
ATOM   1334  O   SER A 199     -22.391  34.331 -13.058                          
ATOM   1335 1HB  SER A 199     -23.905  31.510 -15.788                          
ATOM   1336 2HB  SER A 199     -22.171  31.353 -15.515                          
ATOM   1337  HG  SER A 199     -24.025  31.912 -13.380                          
ATOM   1338  N   VAL A 200     -20.671  33.582 -14.288                          
ATOM   1339  CA  VAL A 200     -19.727  33.941 -13.235                          
ATOM   1340  C   VAL A 200     -19.726  35.447 -13.011                          
ATOM   1341  CB  VAL A 200     -18.317  33.416 -13.550                          
ATOM   1342  HA  VAL A 200     -20.054  33.450 -12.319                          
ATOM   1343  H   VAL A 200     -20.272  33.192 -15.118                          
ATOM   1344  O   VAL A 200     -19.583  35.919 -11.877                          
ATOM   1345  CG1 VAL A 200     -17.303  33.948 -12.562                          
ATOM   1346  CG2 VAL A 200     -18.329  31.909 -13.528                          
ATOM   1347  HB  VAL A 200     -18.039  33.775 -14.541                          
ATOM   1348 1HG1 VAL A 200     -16.311  33.583 -12.827                          
ATOM   1349 2HG1 VAL A 200     -17.308  35.038 -12.588                          
ATOM   1350 3HG1 VAL A 200     -17.559  33.608 -11.559                          
ATOM   1351 1HG2 VAL A 200     -17.304  31.537 -13.520                          
ATOM   1352 2HG2 VAL A 200     -18.848  31.562 -12.635                          
ATOM   1353 3HG2 VAL A 200     -18.843  31.537 -14.415                          
ATOM   1354  N   ILE A 201     -19.922  36.228 -14.075                          
ATOM   1355  CA  ILE A 201     -19.894  37.678 -13.923                          
ATOM   1356  C   ILE A 201     -21.070  38.149 -13.078                          
ATOM   1357  CB  ILE A 201     -19.864  38.350 -15.304                          
ATOM   1358  HA  ILE A 201     -18.971  37.934 -13.403                          
ATOM   1359  H   ILE A 201     -20.093  35.895 -15.003                          
ATOM   1360  O   ILE A 201     -20.894  38.911 -12.118                          
ATOM   1361  CG1 ILE A 201     -18.500  38.129 -15.940                          
ATOM   1362  CD1 ILE A 201     -18.479  38.390 -17.398                          
ATOM   1363  CG2 ILE A 201     -20.176  39.823 -15.195                          
ATOM   1364  HB  ILE A 201     -20.599  37.857 -15.940                          
ATOM   1365 1HG1 ILE A 201     -17.783  38.794 -15.459                          
ATOM   1366 2HG1 ILE A 201     -18.204  37.093 -15.771                          
ATOM   1367 1HD1 ILE A 201     -17.494  38.149 -17.797                          
ATOM   1368 2HD1 ILE A 201     -19.231  37.772 -17.889                          
ATOM   1369 3HD1 ILE A 201     -18.698  39.442 -17.581                          
ATOM   1370 1HG2 ILE A 201     -20.029  40.299 -16.165                          
ATOM   1371 2HG2 ILE A 201     -21.212  39.953 -14.881                          
ATOM   1372 3HG3 ILE A 201     -19.514  40.282 -14.461                          
ATOM   1373  N   ILE A 202     -22.285  37.695 -13.401                          
ATOM   1374  CA  ILE A 202     -23.414  38.141 -12.597                          
ATOM   1375  C   ILE A 202     -23.341  37.539 -11.202                          
ATOM   1376  CB  ILE A 202     -24.732  37.858 -13.320                          
ATOM   1377  HA  ILE A 202     -23.345  39.225 -12.509                          
ATOM   1378  H   ILE A 202     -22.496  37.070 -14.152                          
ATOM   1379  O   ILE A 202     -23.859  38.123 -10.246                          
ATOM   1380  CG1 ILE A 202     -24.975  36.353 -13.448                          
ATOM   1381  CD1 ILE A 202     -26.314  36.069 -14.133                          
ATOM   1382  CG2 ILE A 202     -24.775  38.563 -14.678                          
ATOM   1383  HB  ILE A 202     -25.546  38.265 -12.720                          
ATOM   1384 1HG1 ILE A 202     -24.172  35.911 -14.039                          
ATOM   1385 2HG1 ILE A 202     -24.982  35.907 -12.453                          
ATOM   1386 1HD1 ILE A 202     -26.538  35.005 -14.065                          
ATOM   1387 2HD1 ILE A 202     -27.102  36.639 -13.640                          
ATOM   1388 3HD1 ILE A 202     -26.255  36.363 -15.181                          
ATOM   1389 1HG2 ILE A 202     -25.774  38.470 -15.104                          
ATOM   1390 2HG2 ILE A 202     -24.533  39.617 -14.547                          
ATOM   1391 3HG3 ILE A 202     -24.049  38.103 -15.349                          
ATOM   1392  N   MET A 203     -22.693  36.382 -11.047                          
ATOM   1393  CA  MET A 203     -22.695  35.724  -9.746                          
ATOM   1394  C   MET A 203     -21.965  36.563  -8.708                          
ATOM   1395  CB  MET A 203     -22.066  34.333  -9.850                          
ATOM   1396  HA  MET A 203     -23.744  35.624  -9.470                          
ATOM   1397  H   MET A 203     -22.188  35.910 -11.769                          
ATOM   1398  O   MET A 203     -22.445  36.698  -7.577                          
ATOM   1399  CG  MET A 203     -22.050  33.635  -8.489                          
ATOM   1400  SD  MET A 203     -21.501  31.947  -8.674                          
ATOM   1401  CE  MET A 203     -23.058  31.093  -8.495                          
ATOM   1402 1HB  MET A 203     -22.644  33.732 -10.552                          
ATOM   1403 2HB  MET A 203     -21.042  34.430 -10.213                          
ATOM   1404 1HG  MET A 203     -21.371  34.164  -7.820                          
ATOM   1405 2HG  MET A 203     -23.055  33.644  -8.067                          
ATOM   1406 1HE  MET A 203     -22.912  30.028  -8.677                          
ATOM   1407 2HE  MET A 203     -23.439  31.239  -7.484                          
ATOM   1408 3HE  MET A 203     -23.775  31.490  -9.214                          
ATOM   1409  N   ALA A 204     -20.825  37.150  -9.078                          
ATOM   1410  CA  ALA A 204     -20.088  37.982  -8.133                          
ATOM   1411  C   ALA A 204     -20.942  39.144  -7.642                          
ATOM   1412  CB  ALA A 204     -18.800  38.493  -8.775                          
ATOM   1413  HA  ALA A 204     -19.853  37.334  -7.288                          
ATOM   1414  H   ALA A 204     -20.414  37.067  -9.986                          
ATOM   1415  O   ALA A 204     -20.964  39.446  -6.442                          
ATOM   1416 1HB  ALA A 204     -18.250  39.098  -8.053                          
ATOM   1417 2HB  ALA A 204     -18.187  37.647  -9.082                          
ATOM   1418 3HB  ALA A 204     -19.045  39.100  -9.646                          
ATOM   1419  N   TYR A 205     -21.667  39.795  -8.552                          
ATOM   1420  CA  TYR A 205     -22.537  40.895  -8.154                          
ATOM   1421  C   TYR A 205     -23.611  40.445  -7.172                          
ATOM   1422  CB  TYR A 205     -23.165  41.526  -9.387                          
ATOM   1423  HA  TYR A 205     -21.919  41.658  -7.681                          
ATOM   1424  H   TYR A 205     -21.665  39.584  -9.529                          
ATOM   1425  O   TYR A 205     -23.829  41.090  -6.141                          
ATOM   1426  CG  TYR A 205     -24.129  42.629  -9.064                          
ATOM   1427  CD1 TYR A 205     -25.428  42.577  -9.544                          
ATOM   1428  CE1 TYR A 205     -26.316  43.592  -9.247                          
ATOM   1429  CZ  TYR A 205     -25.901  44.653  -8.471                          
ATOM   1430  CD2 TYR A 205     -23.723  43.697  -8.287                          
ATOM   1431  CE2 TYR A 205     -24.609  44.711  -7.990                          
ATOM   1432  OH  TYR A 205     -26.778  45.670  -8.169                          
ATOM   1433 1HB  TYR A 205     -22.369  41.934 -10.010                          
ATOM   1434 2HB  TYR A 205     -23.697  40.752  -9.939                          
ATOM   1435  HD1 TYR A 205     -25.749  41.735 -10.157                          
ATOM   1436  HE1 TYR A 205     -27.338  43.554  -9.623                          
ATOM   1437  HE2 TYR A 205     -24.289  45.553  -7.377                          
ATOM   1438  HD2 TYR A 205     -22.701  43.738  -7.909                          
ATOM   1439  HH  TYR A 205     -26.272  46.499  -7.932                          
ATOM   1440  N   THR A 206     -24.301  39.345  -7.477                          
ATOM   1441  CA  THR A 206     -25.454  38.972  -6.665                          
ATOM   1442  C   THR A 206     -25.035  38.504  -5.281                          
ATOM   1443  CB  THR A 206     -26.288  37.886  -7.347                          
ATOM   1444  HA  THR A 206     -26.078  39.855  -6.528                          
ATOM   1445  H   THR A 206     -24.093  38.732  -8.240                          
ATOM   1446  O   THR A 206     -25.793  38.668  -4.320                          
ATOM   1447  OG1 THR A 206     -25.453  36.771  -7.685                          
ATOM   1448  CG2 THR A 206     -26.979  38.424  -8.586                          
ATOM   1449  HB  THR A 206     -27.155  37.622  -6.741                          
ATOM   1450  HG1 THR A 206     -24.862  37.008  -8.456                          
ATOM   1451 1HG2 THR A 206     -27.581  37.635  -9.038                          
ATOM   1452 2HG2 THR A 206     -27.622  39.259  -8.310                          
ATOM   1453 3HG2 THR A 206     -26.230  38.763  -9.302                          
ATOM   1454  N   THR A 207     -23.844  37.919  -5.152                          
ATOM   1455  CA  THR A 207     -23.393  37.522  -3.825                          
ATOM   1456  C   THR A 207     -23.044  38.742  -2.984                          
ATOM   1457  CB  THR A 207     -22.201  36.571  -3.929                          
ATOM   1458  HA  THR A 207     -24.214  37.012  -3.321                          
ATOM   1459  H   THR A 207     -23.214  37.723  -5.903                          
ATOM   1460  O   THR A 207     -23.300  38.762  -1.775                          
ATOM   1461  OG1 THR A 207     -21.219  37.128  -4.806                          
ATOM   1462  CG2 THR A 207     -22.635  35.206  -4.453                          
ATOM   1463  HB  THR A 207     -21.819  36.315  -2.941                          
ATOM   1464  HG1 THR A 207     -21.524  37.052  -5.755                          
ATOM   1465 1HG2 THR A 207     -21.762  34.560  -4.550                          
ATOM   1466 2HG2 THR A 207     -23.343  34.758  -3.757                          
ATOM   1467 3HG2 THR A 207     -23.109  35.325  -5.428                          
ATOM   1468  N   GLU A 208     -22.461  39.771  -3.604                          
ATOM   1469  CA  GLU A 208     -22.241  41.022  -2.885                          
ATOM   1470  C   GLU A 208     -23.552  41.757  -2.633                          
ATOM   1471  CB  GLU A 208     -21.269  41.921  -3.654                          
ATOM   1472  HA  GLU A 208     -21.790  40.735  -1.935                          
ATOM   1473  H   GLU A 208     -22.149  39.760  -4.554                          
ATOM   1474  O   GLU A 208     -23.691  42.446  -1.617                          
ATOM   1475  CG  GLU A 208     -19.815  41.432  -3.648                          
ATOM   1476  CD  GLU A 208     -18.877  42.326  -4.454                          
ATOM   1477  OE1 GLU A 208     -19.008  43.565  -4.369                          
ATOM   1478  OE2 GLU A 208     -18.009  41.787  -5.173                          
ATOM   1479 1HB  GLU A 208     -21.605  41.978  -4.690                          
ATOM   1480 2HB  GLU A 208     -21.297  42.915  -3.208                          
ATOM   1481 1HG  GLU A 208     -19.464  41.402  -2.617                          
ATOM   1482 2HG  GLU A 208     -19.785  40.428  -4.071                          
ATOM   1483  N   PHE A 209     -24.519  41.616  -3.540                          
ATOM   1484  CA  PHE A 209     -25.782  42.339  -3.418                          
ATOM   1485  C   PHE A 209     -26.538  41.913  -2.163                          
ATOM   1486  CB  PHE A 209     -26.628  42.104  -4.674                          
ATOM   1487  HA  PHE A 209     -25.542  43.400  -3.354                          
ATOM   1488  H   PHE A 209     -24.449  41.024  -4.342                          
ATOM   1489  O   PHE A 209     -26.881  42.746  -1.315                          
ATOM   1490  CG  PHE A 209     -27.974  42.772  -4.641                          
ATOM   1491  CD1 PHE A 209     -29.119  42.014  -4.452                          
ATOM   1492  CE1 PHE A 209     -30.363  42.631  -4.422                          
ATOM   1493  CZ  PHE A 209     -30.459  44.002  -4.581                          
ATOM   1494  CD2 PHE A 209     -28.070  44.145  -4.801                          
ATOM   1495  CE2 PHE A 209     -29.313  44.761  -4.771                          
ATOM   1496 1HB  PHE A 209     -26.078  42.485  -5.534                          
ATOM   1497 2HB  PHE A 209     -26.781  41.031  -4.787                          
ATOM   1498  HD1 PHE A 209     -29.043  40.934  -4.327                          
ATOM   1499  HE1 PHE A 209     -31.263  42.036  -4.273                          
ATOM   1500  HZ  PHE A 209     -31.435  44.486  -4.558                          
ATOM   1501  HE2 PHE A 209     -29.389  45.842  -4.896                          
ATOM   1502  HD2 PHE A 209     -27.170  44.741  -4.950                          
ATOM   1503  N   VAL A 210     -26.799  40.612  -2.027                          
ATOM   1504  CA  VAL A 210     -27.358  40.023  -0.814                          
ATOM   1505  C   VAL A 210     -26.625  38.708  -0.557                          
ATOM   1506  CB  VAL A 210     -28.889  39.803  -0.932                          
ATOM   1507  HA  VAL A 210     -27.151  40.707   0.009                          
ATOM   1508  H   VAL A 210     -26.627  39.951  -2.757                          
ATOM   1509  O   VAL A 210     -26.227  38.004  -1.485                          
ATOM   1510  CG1 VAL A 210     -29.458  39.069   0.276                          
ATOM   1511  CG2 VAL A 210     -29.609  41.129  -1.100                          
ATOM   1512  HB  VAL A 210     -29.073  39.190  -1.814                          
ATOM   1513 1HG1 VAL A 210     -30.542  39.004   0.184                          
ATOM   1514 2HG1 VAL A 210     -29.036  38.065   0.322                          
ATOM   1515 3HG1 VAL A 210     -29.203  39.613   1.185                          
ATOM   1516 1HG2 VAL A 210     -30.682  40.954  -1.178                          
ATOM   1517 2HG2 VAL A 210     -29.406  41.765  -0.238                          
ATOM   1518 3HG2 VAL A 210     -29.255  41.622  -2.006                          
ATOM   1519  N   ASP A 211     -26.417  38.401   0.721                          
ATOM   1520  CA  ASP A 211     -25.601  37.257   1.121                          
ATOM   1521  C   ASP A 211     -26.406  35.961   1.110                          
ATOM   1522  CB  ASP A 211     -25.004  37.484   2.513                          
ATOM   1523  CG  ASP A 211     -24.033  38.649   2.551                          
ATOM   1524  HA  ASP A 211     -24.770  37.238   0.416                          
ATOM   1525  H   ASP A 211     -26.799  38.925   1.482                          
ATOM   1526  O   ASP A 211     -27.624  35.976   1.284                          
ATOM   1527  OD1 ASP A 211     -23.278  38.840   1.574                          
ATOM   1528  OD2 ASP A 211     -24.024  39.377   3.562                          
ATOM   1529 1HB  ASP A 211     -25.815  37.684   3.212                          
ATOM   1530 2HB  ASP A 211     -24.476  36.580   2.817                          
ATOM   1531  N   LEU A 212     -25.663  34.880   0.922                          
ATOM   1532  CA  LEU A 212     -26.231  33.563   0.691                          
ATOM   1533  H   LEU A 212     -24.664  34.911   0.946                          
ATOM   1534  C   LEU A 212     -25.110  32.522   0.687                          
ATOM   1535  CB  LEU A 212     -27.076  33.560  -0.585                          
ATOM   1536  HA  LEU A 212     -26.902  33.346   1.522                          
ATOM   1537  O   LEU A 212     -24.173  32.616  -0.103                          
ATOM   1538  CG  LEU A 212     -28.185  32.508  -0.653                          
ATOM   1539  CD1 LEU A 212     -29.334  32.979  -1.547                          
ATOM   1540  CD2 LEU A 212     -27.629  31.154  -1.098                          
ATOM   1541 1HB  LEU A 212     -27.542  34.541  -0.679                          
ATOM   1542 2HB  LEU A 212     -26.407  33.394  -1.428                          
ATOM   1543  HG  LEU A 212     -28.592  32.375   0.350                          
ATOM   1544 1HD1 LEU A 212     -30.108  32.212  -1.578                          
ATOM   1545 2HD1 LEU A 212     -29.752  33.901  -1.146                          
ATOM   1546 3HD1 LEU A 212     -28.959  33.158  -2.555                          
ATOM   1547 1HD2 LEU A 212     -28.425  30.409  -1.074                          
ATOM   1548 2HD2 LEU A 212     -27.240  31.237  -2.113                          
ATOM   1549 3HD2 LEU A 212     -26.827  30.851  -0.425                          
TER
ATOM   1550  N   GLY A213      -25.159  31.511   1.574                          
ATOM   1551  CA  GLY A213      -26.376  31.043   2.212                          
ATOM   1552  H   GLY A213      -24.329  31.018   1.834                          
ATOM   1553  C   GLY A213      -26.516  31.523   3.642                          
ATOM   1554 1HA  GLY A213      -27.236  31.382   1.634                          
ATOM   1555 2HA  GLY A213      -26.391  29.953   2.197                          
ATOM   1556  O   GLY A213      -27.480  31.185   4.325                          
ATOM   1557  N   ASN A 214     -25.578  32.340   4.172                          
ATOM   1558  CA  ASN A 214     -24.147  32.043   4.246                          
ATOM   1559  H   ASN A 214     -25.840  33.215   4.579                          
ATOM   1560  C   ASN A 214     -23.975  30.636   4.801                          
ATOM   1561  CB  ASN A 214     -23.424  33.075   5.102                          
ATOM   1562  HA  ASN A 214     -23.781  32.135   3.223                          
ATOM   1563  O   ASN A 214     -23.916  30.419   6.012                          
ATOM   1564  CG  ASN A 214     -21.965  33.232   4.721                          
ATOM   1565  OD1 ASN A 214     -21.071  32.831   5.463                          
ATOM   1566  ND2 ASN A 214     -21.719  33.812   3.556                          
ATOM   1567 1HB  ASN A 214     -23.921  34.038   4.983                          
ATOM   1568 2HB  ASN A 214     -23.480  32.764   6.145                          
ATOM   1569 1HD2 ASN A 214     -20.775  33.981   3.271                          
ATOM   1570 2HD2 ASN A 214     -22.476  34.081   2.961                          
ATOM   1571  N   VAL A 215     -23.887  29.661   3.883                          
ATOM   1572  CA  VAL A 215     -23.367  28.334   4.209                          
ATOM   1573  H   VAL A 215     -24.165  29.781   2.930                          
ATOM   1574  C   VAL A 215     -22.009  28.105   3.561                          
ATOM   1575  CB  VAL A 215     -24.483  27.333   3.829                          
ATOM   1576  HA  VAL A 215     -23.252  28.283   5.292                          
ATOM   1577  O   VAL A 215     -21.403  27.042   3.747                          
ATOM   1578  CG1 VAL A 215     -24.092  25.872   4.042                          
ATOM   1579  CG2 VAL A 215     -25.752  27.648   4.606                          
ATOM   1580  HB  VAL A 215     -24.708  27.469   2.771                          
ATOM   1581 1HG1 VAL A 215     -24.936  25.229   3.790                          
ATOM   1582 2HG1 VAL A 215     -23.244  25.625   3.403                          
ATOM   1583 3HG1 VAL A 215     -23.818  25.718   5.086                          
ATOM   1584 1HG2 VAL A 215     -26.548  26.972   4.292                          
ATOM   1585 2HG2 VAL A 215     -25.566  27.520   5.673                          
ATOM   1586 3HG2 VAL A 215     -26.052  28.678   4.411                          
ATOM   1587  N   SER A 216     -21.484  29.103   2.853                          
ATOM   1588  CA  SER A 216     -20.277  29.089   2.027                          
ATOM   1589  C   SER A 216     -20.448  28.215   0.794                          
ATOM   1590  CB  SER A 216     -19.016  28.640   2.780                          
ATOM   1591  OG  SER A 216     -18.446  29.717   3.500                          
ATOM   1592  HA  SER A 216     -20.112  30.128   1.739                          
ATOM   1593  H   SER A 216     -21.931  29.997   2.849                          
ATOM   1594  O   SER A 216     -19.482  28.038   0.049                          
ATOM   1595 1HB  SER A 216     -19.274  27.837   3.471                          
ATOM   1596 2HB  SER A 216     -18.287  28.253   2.068                          
ATOM   1597  HG  SER A 216     -17.580  29.434   3.912                          
ATOM   1598  N   ALA A 217     -21.635  27.659   0.552                          
ATOM   1599  CA  ALA A 217     -21.825  26.856  -0.649                          
ATOM   1600  C   ALA A 217     -21.451  27.638  -1.895                          
ATOM   1601  CB  ALA A 217     -23.271  26.375  -0.737                          
ATOM   1602  HA  ALA A 217     -21.148  26.008  -0.545                          
ATOM   1603  H   ALA A 217     -22.437  27.748   1.143                          
ATOM   1604  O   ALA A 217     -20.756  27.115  -2.771                          
ATOM   1605 1HB  ALA A 217     -23.399  25.771  -1.635                          
ATOM   1606 2HB  ALA A 217     -23.510  25.776   0.141                          
ATOM   1607 3HB  ALA A 217     -23.938  27.236  -0.781                          
ATOM   1608  N   LEU A 218     -21.887  28.894  -1.981                          
ATOM   1609  CA  LEU A 218     -21.591  29.723  -3.140                          
ATOM   1610  C   LEU A 218     -20.105  30.010  -3.272                          
ATOM   1611  CB  LEU A 218     -22.361  31.036  -3.043                          
ATOM   1612  HA  LEU A 218     -21.917  29.177  -4.025                          
ATOM   1613  H   LEU A 218     -22.434  29.341  -1.273                          
ATOM   1614  O   LEU A 218     -19.639  30.316  -4.375                          
ATOM   1615  CG  LEU A 218     -23.875  30.879  -3.116                          
ATOM   1616  CD1 LEU A 218     -24.548  32.216  -3.371                          
ATOM   1617  CD2 LEU A 218     -24.223  29.875  -4.198                          
ATOM   1618 1HB  LEU A 218     -22.112  31.509  -2.092                          
ATOM   1619 2HB  LEU A 218     -22.044  31.680  -3.863                          
ATOM   1620  HG  LEU A 218     -24.247  30.509  -2.161                          
ATOM   1621 1HD1 LEU A 218     -25.628  32.102  -3.278                          
ATOM   1622 2HD1 LEU A 218     -24.195  32.945  -2.643                          
ATOM   1623 3HD1 LEU A 218     -24.304  32.559  -4.377                          
ATOM   1624 1HD2 LEU A 218     -25.300  29.883  -4.369                          
ATOM   1625 2HD2 LEU A 218     -23.707  30.140  -5.120                          
ATOM   1626 3HD2 LEU A 218     -23.914  28.878  -3.882                          
ATOM   1627  N   ARG A 219     -19.355  29.926  -2.176                          
ATOM   1628  CA  ARG A 219     -17.927  30.208  -2.234                          
ATOM   1629  C   ARG A 219     -17.190  29.188  -3.090                          
ATOM   1630  CB  ARG A 219     -17.348  30.250  -0.817                          
ATOM   1631  HA  ARG A 219     -17.857  31.206  -2.665                          
ATOM   1632  H   ARG A 219     -19.704  29.674  -1.273                          
ATOM   1633  O   ARG A 219     -16.113  29.485  -3.619                          
ATOM   1634  CG  ARG A 219     -15.910  30.752  -0.753                          
ATOM   1635  CD  ARG A 219     -15.370  30.786   0.666                          
ATOM   1636  NE  ARG A 219     -15.109  29.441   1.172                          
ATOM   1637  CZ  ARG A 219     -14.007  29.083   1.827                          
ATOM   1638  NH1 ARG A 219     -13.078  29.985   2.113                          
ATOM   1639  NH2 ARG A 219     -13.830  27.820   2.193                          
ATOM   1640 1HB  ARG A 219     -17.969  30.910  -0.212                          
ATOM   1641 2HB  ARG A 219     -17.378  29.242  -0.404                          
ATOM   1642 1HG  ARG A 219     -15.281  30.092  -1.351                          
ATOM   1643 2HG  ARG A 219     -15.872  31.761  -1.165                          
ATOM   1644 1HD  ARG A 219     -14.440  31.355   0.677                          
ATOM   1645 2HD  ARG A 219     -16.102  31.271   1.311                          
ATOM   1646  HE  ARG A 219     -15.807  28.742   1.017                          
ATOM   1647 1HH1 ARG A 219     -12.245  29.710   2.592                          
ATOM   1648 2HH1 ARG A 219     -13.211  30.940   1.849                          
ATOM   1649 1HH2 ARG A 219     -13.012  27.557   2.705                          
ATOM   1650 2HH2 ARG A 219     -14.514  27.130   1.956                          
ATOM   1651  N   THR A 220     -17.747  27.989  -3.242                          
ATOM   1652  CA  THR A 220     -17.061  26.964  -4.017                          
ATOM   1653  C   THR A 220     -17.139  27.244  -5.511                          
ATOM   1654  CB  THR A 220     -17.648  25.596  -3.698                          
ATOM   1655  HA  THR A 220     -16.005  26.977  -3.745                          
ATOM   1656  H   THR A 220     -18.629  27.718  -2.857                          
ATOM   1657  O   THR A 220     -16.202  26.931  -6.251                          
ATOM   1658  OG1 THR A 220     -19.012  25.555  -4.126                          
ATOM   1659  CG2 THR A 220     -17.596  25.349  -2.204                          
ATOM   1660  HB  THR A 220     -17.029  24.801  -4.113                          
ATOM   1661  HG1 THR A 220     -19.506  26.348  -3.769                          
ATOM   1662 1HG2 THR A 220     -17.970  24.349  -1.988                          
ATOM   1663 2HG2 THR A 220     -16.566  25.434  -1.857                          
ATOM   1664 3HG2 THR A 220     -18.213  26.087  -1.692                          
ATOM   1665  N   PHE A 221     -18.235  27.848  -5.974                          
ATOM   1666  CA  PHE A 221     -18.416  28.090  -7.402                          
ATOM   1667  C   PHE A 221     -17.433  29.101  -7.969                          
ATOM   1668  CB  PHE A 221     -19.836  28.570  -7.690                          
ATOM   1669  HA  PHE A 221     -18.286  27.135  -7.912                          
ATOM   1670  H   PHE A 221     -18.985  28.166  -5.394                          
ATOM   1671  O   PHE A 221     -17.331  29.210  -9.195                          
ATOM   1672  CG  PHE A 221     -20.881  27.525  -7.464                          
ATOM   1673  CD1 PHE A 221     -21.966  27.797  -6.651                          
ATOM   1674  CE1 PHE A 221     -22.930  26.834  -6.442                          
ATOM   1675  CZ  PHE A 221     -22.812  25.599  -7.045                          
ATOM   1676  CD2 PHE A 221     -20.763  26.286  -8.069                          
ATOM   1677  CE2 PHE A 221     -21.725  25.326  -7.861                          
ATOM   1678 1HB  PHE A 221     -20.051  29.418  -7.039                          
ATOM   1679 2HB  PHE A 221     -19.887  28.889  -8.731                          
ATOM   1680  HD1 PHE A 221     -22.059  28.773  -6.174                          
ATOM   1681  HE1 PHE A 221     -23.785  27.049  -5.801                          
ATOM   1682  HZ  PHE A 221     -23.574  24.838  -6.880                          
ATOM   1683  HE2 PHE A 221     -21.632  24.350  -8.337                          
ATOM   1684  HD2 PHE A 221     -19.908  26.072  -8.710                          
ATOM   1685  N   ARG A 222     -16.713  29.841  -7.124                          
ATOM   1686  CA  ARG A 222     -15.682  30.740  -7.622                          
ATOM   1687  C   ARG A 222     -14.543  30.002  -8.298                          
ATOM   1688  CB  ARG A 222     -15.135  31.598  -6.484                          
ATOM   1689  HA  ARG A 222     -16.198  31.394  -8.324                          
ATOM   1690  H   ARG A 222     -16.824  29.830  -6.130                          
ATOM   1691  O   ARG A 222     -13.723  30.640  -8.961                          
ATOM   1692  CG  ARG A 222     -16.099  32.680  -6.023                          
ATOM   1693  CD  ARG A 222     -15.498  33.542  -4.927                          
ATOM   1694  NE  ARG A 222     -14.766  32.740  -3.954                          
ATOM   1695  CZ  ARG A 222     -13.623  33.116  -3.394                          
ATOM   1696  NH1 ARG A 222     -13.120  34.313  -3.650                          
ATOM   1697  NH2 ARG A 222     -12.978  32.294  -2.580                          
ATOM   1698 1HB  ARG A 222     -14.914  30.948  -5.637                          
ATOM   1699 2HB  ARG A 222     -14.216  32.077  -6.823                          
ATOM   1700 1HG  ARG A 222     -16.351  33.314  -6.873                          
ATOM   1701 2HG  ARG A 222     -17.004  32.206  -5.642                          
ATOM   1702 1HD  ARG A 222     -14.815  34.262  -5.378                          
ATOM   1703 2HD  ARG A 222     -16.301  34.074  -4.415                          
ATOM   1704  HE  ARG A 222     -15.148  31.853  -3.694                          
ATOM   1705 1HH1 ARG A 222     -12.244  34.584  -3.252                          
ATOM   1706 2HH1 ARG A 222     -13.617  34.948  -4.243                          
ATOM   1707 1HH2 ARG A 222     -12.124  32.585  -2.149                          
ATOM   1708 2HH2 ARG A 222     -13.344  31.381  -2.398                          
ATOM   1709  N   VAL A 223     -14.469  28.680  -8.148                          
ATOM   1710  CA  VAL A 223     -13.527  27.910  -8.941                          
ATOM   1711  C   VAL A 223     -13.894  27.955 -10.411                          
ATOM   1712  CB  VAL A 223     -13.463  26.466  -8.426                          
ATOM   1713  HA  VAL A 223     -12.542  28.360  -8.812                          
ATOM   1714  H   VAL A 223     -15.028  28.150  -7.510                          
ATOM   1715  O   VAL A 223     -13.031  27.776 -11.277                          
ATOM   1716  CG1 VAL A 223     -12.646  25.620  -9.363                          
ATOM   1717  CG2 VAL A 223     -12.867  26.442  -7.051                          
ATOM   1718  HB  VAL A 223     -14.478  26.069  -8.415                          
ATOM   1719 1HG1 VAL A 223     -12.529  24.621  -8.941                          
ATOM   1720 2HG1 VAL A 223     -13.153  25.551 -10.325                          
ATOM   1721 3HG1 VAL A 223     -11.665  26.074  -9.501                          
ATOM   1722 1HG2 VAL A 223     -12.797  25.411  -6.703                          
ATOM   1723 2HG2 VAL A 223     -11.871  26.883  -7.078                          
ATOM   1724 3HG2 VAL A 223     -13.499  27.013  -6.370                          
ATOM   1725  N   LEU A 224     -15.167  28.206 -10.728                          
ATOM   1726  CA  LEU A 224     -15.589  28.157 -12.121                          
ATOM   1727  C   LEU A 224     -14.980  29.286 -12.933                          
ATOM   1728  CB  LEU A 224     -17.118  28.184 -12.227                          
ATOM   1729  HA  LEU A 224     -15.244  27.210 -12.535                          
ATOM   1730  H   LEU A 224     -15.884  28.433 -10.069                          
ATOM   1731  O   LEU A 224     -15.077  29.268 -14.163                          
ATOM   1732  CG  LEU A 224     -17.987  27.153 -11.502                          
ATOM   1733  CD1 LEU A 224     -19.464  27.456 -11.674                          
ATOM   1734  CD2 LEU A 224     -17.681  25.762 -12.005                          
ATOM   1735 1HB  LEU A 224     -17.434  29.162 -11.865                          
ATOM   1736 2HB  LEU A 224     -17.354  28.094 -13.287                          
ATOM   1737  HG  LEU A 224     -17.759  27.197 -10.437                          
ATOM   1738 1HD1 LEU A 224     -20.043  26.852 -10.975                          
ATOM   1739 2HD1 LEU A 224     -19.644  28.512 -11.477                          
ATOM   1740 3HD1 LEU A 224     -19.767  27.220 -12.694                          
ATOM   1741 1HD2 LEU A 224     -18.308  25.040 -11.483                          
ATOM   1742 2HD2 LEU A 224     -17.881  25.711 -13.075                          
ATOM   1743 3HD2 LEU A 224     -16.631  25.532 -11.821                          
ATOM   1744  N   ARG A 225     -14.338  30.253 -12.276                          
ATOM   1745  CA  ARG A 225     -13.586  31.254 -13.017                          
ATOM   1746  C   ARG A 225     -12.516  30.600 -13.867                          
ATOM   1747  CB  ARG A 225     -12.945  32.256 -12.065                          
ATOM   1748  HA  ARG A 225     -14.328  31.756 -13.638                          
ATOM   1749  H   ARG A 225     -14.326  30.356 -11.281                          
ATOM   1750  O   ARG A 225     -12.213  31.079 -14.963                          
ATOM   1751  CG  ARG A 225     -13.921  33.131 -11.313                          
ATOM   1752  CD  ARG A 225     -13.232  33.744 -10.108                          
ATOM   1753  NE  ARG A 225     -14.099  34.604  -9.307                          
ATOM   1754  CZ  ARG A 225     -13.678  35.290  -8.252                          
ATOM   1755  NH1 ARG A 225     -12.426  35.162  -7.840                          
ATOM   1756  NH2 ARG A 225     -14.503  36.101  -7.607                          
ATOM   1757 1HB  ARG A 225     -12.355  31.702 -11.336                          
ATOM   1758 2HB  ARG A 225     -12.289  32.904 -12.647                          
ATOM   1759 1HG  ARG A 225     -14.278  33.924 -11.969                          
ATOM   1760 2HG  ARG A 225     -14.766  32.528 -10.979                          
ATOM   1761 1HD  ARG A 225     -12.867  32.937  -9.473                          
ATOM   1762 2HD  ARG A 225     -12.389  34.339 -10.460                          
ATOM   1763  HE  ARG A 225     -15.061  34.679  -9.567                          
ATOM   1764 1HH1 ARG A 225     -12.106  35.680  -7.046                          
ATOM   1765 2HH1 ARG A 225     -11.801  34.548  -8.321                          
ATOM   1766 1HH2 ARG A 225     -14.185  36.598  -6.800                          
ATOM   1767 2HH2 ARG A 225     -15.443  36.215  -7.927                          
ATOM   1768  N   ALA A 226     -11.937  29.502 -13.382                          
ATOM   1769  CA  ALA A 226     -10.858  28.863 -14.117                          
ATOM   1770  C   ALA A 226     -11.338  28.327 -15.455                          
ATOM   1771  CB  ALA A 226     -10.243  27.744 -13.281                          
ATOM   1772  HA  ALA A 226     -10.127  29.650 -14.299                          
ATOM   1773  H   ALA A 226     -12.190  29.060 -12.522                          
ATOM   1774  O   ALA A 226     -10.569  28.298 -16.416                          
ATOM   1775 1HB  ALA A 226      -9.418  27.291 -13.832                          
ATOM   1776 2HB  ALA A 226      -9.871  28.155 -12.343                          
ATOM   1777 3HB  ALA A 226     -10.999  26.988 -13.072                          
ATOM   1778  N   LEU A 227     -12.608  27.924 -15.546                          
ATOM   1779  CA  LEU A 227     -13.079  27.286 -16.771                          
ATOM   1780  C   LEU A 227     -13.056  28.233 -17.960                          
ATOM   1781  CB  LEU A 227     -14.486  26.730 -16.589                          
ATOM   1782  HA  LEU A 227     -12.411  26.451 -16.981                          
ATOM   1783  H   LEU A 227     -13.291  28.024 -14.822                          
ATOM   1784  O   LEU A 227     -12.992  27.779 -19.106                          
ATOM   1785  CG  LEU A 227     -14.690  25.677 -15.515                          
ATOM   1786  CD1 LEU A 227     -16.172  25.481 -15.253                          
ATOM   1787  CD2 LEU A 227     -14.043  24.390 -15.980                          
ATOM   1788 1HB  LEU A 227     -15.141  27.569 -16.353                          
ATOM   1789 2HB  LEU A 227     -14.788  26.290 -17.540                          
ATOM   1790  HG  LEU A 227     -14.226  25.991 -14.580                          
ATOM   1791 1HD1 LEU A 227     -16.308  24.732 -14.473                          
ATOM   1792 2HD1 LEU A 227     -16.612  26.425 -14.931                          
ATOM   1793 3HD1 LEU A 227     -16.662  25.146 -16.168                          
ATOM   1794 1HD2 LEU A 227     -14.277  23.591 -15.276                          
ATOM   1795 2HD2 LEU A 227     -14.424  24.127 -16.967                          
ATOM   1796 3HD2 LEU A 227     -12.963  24.523 -16.031                          
ATOM   1797  N   LYS A 228     -13.126  29.542 -17.720                          
ATOM   1798  CA  LYS A 228     -13.066  30.477 -18.833                          
ATOM   1799  C   LYS A 228     -11.769  30.339 -19.614                          
ATOM   1800  CB  LYS A 228     -13.208  31.909 -18.335                          
ATOM   1801  HA  LYS A 228     -13.896  30.245 -19.500                          
ATOM   1802  H   LYS A 228     -13.219  29.954 -16.813                          
ATOM   1803  O   LYS A 228     -11.739  30.657 -20.808                          
ATOM   1804  CG  LYS A 228     -14.603  32.473 -18.364                          
ATOM   1805  CD  LYS A 228     -14.646  33.732 -17.520                          
ATOM   1806  CE  LYS A 228     -13.506  34.661 -17.902                          
ATOM   1807  NZ  LYS A 228     -13.685  36.029 -17.366                          
ATOM   1808 1HB  LYS A 228     -12.854  31.942 -17.305                          
ATOM   1809 2HB  LYS A 228     -12.577  32.544 -18.956                          
ATOM   1810 1HG  LYS A 228     -14.879  32.712 -19.391                          
ATOM   1811 2HG  LYS A 228     -15.302  31.740 -17.961                          
ATOM   1812 1HD  LYS A 228     -15.595  34.242 -17.683                          
ATOM   1813 2HD  LYS A 228     -14.554  33.463 -16.468                          
ATOM   1814 1HE  LYS A 228     -12.575  34.251 -17.509                          
ATOM   1815 2HE  LYS A 228     -13.448  34.716 -18.989                          
ATOM   1816 1HZ  LYS A 228     -12.913  36.614 -17.667                          
ATOM   1817 2HZ  LYS A 228     -14.556  36.416 -17.712                          
ATOM   1818 3HZ  LYS A 228     -13.708  35.995 -16.353                          
ATOM   1819  N   THR A 229     -10.697  29.868 -18.959                          
ATOM   1820  CA  THR A 229      -9.398  29.777 -19.616                          
ATOM   1821  C   THR A 229      -9.443  28.804 -20.783                          
ATOM   1822  CB  THR A 229      -8.328  29.328 -18.627                          
ATOM   1823  HA  THR A 229      -9.152  30.757 -20.026                          
ATOM   1824  H   THR A 229     -10.713  29.557 -18.009                          
ATOM   1825  O   THR A 229      -8.702  28.965 -21.757                          
ATOM   1826  OG1 THR A 229      -8.387  30.145 -17.455                          
ATOM   1827  CG2 THR A 229      -6.952  29.450 -19.246                          
ATOM   1828  HB  THR A 229      -8.407  28.259 -18.427                          
ATOM   1829  HG1 THR A 229      -8.133  29.608 -16.650                          
ATOM   1830 1HG2 THR A 229      -6.195  29.229 -18.495                          
ATOM   1831 2HG2 THR A 229      -6.862  28.744 -20.072                          
ATOM   1832 3HG2 THR A 229      -6.810  30.465 -19.618                          
ATOM   1833  N   ILE A 230     -10.304  27.791 -20.698                          
ATOM   1834  CA  ILE A 230     -10.336  26.768 -21.731                          
ATOM   1835  C   ILE A 230     -10.856  27.347 -23.038                          
ATOM   1836  CB  ILE A 230     -11.174  25.567 -21.260                          
ATOM   1837  HA  ILE A 230      -9.312  26.429 -21.888                          
ATOM   1838  H   ILE A 230     -10.959  27.667 -19.953                          
ATOM   1839  O   ILE A 230     -10.224  27.202 -24.089                          
ATOM   1840  CG1 ILE A 230     -10.522  24.919 -20.034                          
ATOM   1841  CD1 ILE A 230     -11.344  23.821 -19.390                          
ATOM   1842  CG2 ILE A 230     -11.342  24.559 -22.375                          
ATOM   1843  HB  ILE A 230     -12.152  25.933 -20.949                          
ATOM   1844 1HG1 ILE A 230      -9.567  24.493 -20.341                          
ATOM   1845 2HG1 ILE A 230     -10.351  25.696 -19.289                          
ATOM   1846 1HD1 ILE A 230     -10.851  23.487 -18.477                          
ATOM   1847 2HD1 ILE A 230     -12.335  24.203 -19.149                          
ATOM   1848 3HD1 ILE A 230     -11.435  22.983 -20.081                          
ATOM   1849 1HG2 ILE A 230     -12.092  23.822 -22.089                          
ATOM   1850 2HG2 ILE A 230     -11.663  25.072 -23.282                          
ATOM   1851 3HG3 ILE A 230     -10.391  24.058 -22.558                          
ATOM   1852  N   SER A 231     -12.003  28.023 -22.998                          
ATOM   1853  CA  SER A 231     -12.688  28.372 -24.236                          
ATOM   1854  C   SER A 231     -12.022  29.512 -24.989                          
ATOM   1855  CB  SER A 231     -14.144  28.735 -23.963                          
ATOM   1856  OG  SER A 231     -14.222  29.703 -22.935                          
ATOM   1857  HA  SER A 231     -12.682  27.462 -24.836                          
ATOM   1858  H   SER A 231     -12.456  28.324 -22.159                          
ATOM   1859  O   SER A 231     -12.358  29.735 -26.157                          
ATOM   1860 1HB  SER A 231     -14.594  29.134 -24.872                          
ATOM   1861 2HB  SER A 231     -14.690  27.840 -23.662                          
ATOM   1862  HG  SER A 231     -14.876  30.417 -23.186                          
ATOM   1863  N   VAL A 232     -11.110  30.257 -24.361                          
ATOM   1864  CA  VAL A 232     -10.382  31.254 -25.137                          
ATOM   1865  C   VAL A 232      -9.351  30.577 -26.025                          
ATOM   1866  CB  VAL A 232      -9.734  32.311 -24.224                          
ATOM   1867  HA  VAL A 232     -11.104  31.771 -25.770                          
ATOM   1868  H   VAL A 232     -10.873  30.195 -23.391                          
ATOM   1869  O   VAL A 232      -8.963  31.120 -27.064                          
ATOM   1870  CG1 VAL A 232      -8.815  33.208 -25.024                          
ATOM   1871  CG2 VAL A 232     -10.788  33.122 -23.510                          
ATOM   1872  HB  VAL A 232      -9.130  31.787 -23.483                          
ATOM   1873 1HG1 VAL A 232      -8.437  34.005 -24.383                          
ATOM   1874 2HG1 VAL A 232      -7.979  32.623 -25.408                          
ATOM   1875 3HG1 VAL A 232      -9.367  33.643 -25.857                          
ATOM   1876 1HG2 VAL A 232     -10.312  33.941 -22.971                          
ATOM   1877 2HG2 VAL A 232     -11.492  33.525 -24.238                          
ATOM   1878 3HG2 VAL A 232     -11.321  32.484 -22.804                          
TER
ATOM   1879  N   ILE A233       -8.904  29.386 -25.647                          
ATOM   1880  CA  ILE A233       -7.907  28.659 -26.420                          
ATOM   1881  C   ILE A233       -8.597  27.808 -27.472                          
ATOM   1882  CB  ILE A233       -7.027  27.801 -25.496                          
ATOM   1883  HA  ILE A233       -7.284  29.396 -26.926                          
ATOM   1884  H   ILE A233       -9.215  28.917 -24.821                          
ATOM   1885  O   ILE A233       -9.502  27.023 -27.171                          
ATOM   1886  CG1 ILE A233       -6.259  28.695 -24.526                          
ATOM   1887  CD1 ILE A233       -5.747  27.955 -23.309                          
ATOM   1888  CG2 ILE A233       -6.062  26.974 -26.311                          
ATOM   1889  HB  ILE A233       -7.678  27.163 -24.899                          
ATOM   1890 1HG1 ILE A233       -5.408  29.126 -25.052                          
ATOM   1891 2HG1 ILE A233       -6.922  29.493 -24.192                          
ATOM   1892 1HD1 ILE A233       -5.259  28.658 -22.635                          
ATOM   1893 2HD1 ILE A233       -6.582  27.478 -22.795                          
ATOM   1894 3HD1 ILE A233       -5.031  27.195 -23.621                          
ATOM   1895 1HG2 ILE A233       -5.277  26.587 -25.661                          
ATOM   1896 2HG2 ILE A233       -6.596  26.142 -26.771                          
ATOM   1897 3HG3 ILE A233       -5.617  27.595 -27.088                          
ATOM   1898  N   SER A 234      -8.144  27.950 -28.719                          
ATOM   1899  CA  SER A 234      -8.876  27.417 -29.862                          
ATOM   1900  C   SER A 234      -8.838  25.895 -29.921                          
ATOM   1901  CB  SER A 234      -8.316  28.015 -31.152                          
ATOM   1902  OG  SER A 234      -8.929  27.432 -32.292                          
ATOM   1903  HA  SER A 234      -9.900  27.769 -29.739                          
ATOM   1904  H   SER A 234      -7.293  28.421 -28.950                          
ATOM   1905  O   SER A 234      -9.656  25.289 -30.622                          
ATOM   1906 1HB  SER A 234      -8.490  29.091 -31.157                          
ATOM   1907 2HB  SER A 234      -7.240  27.847 -31.192                          
ATOM   1908  HG  SER A 234      -8.347  26.706 -32.658                          
ATOM   1909  N   GLY A 235      -7.912  25.260 -29.207                          
ATOM   1910  CA  GLY A 235      -7.623  23.861 -29.461                          
ATOM   1911  C   GLY A 235      -8.000  22.911 -28.341                          
ATOM   1912  H   GLY A 235      -7.373  25.682 -28.478                          
ATOM   1913 1HA  GLY A 235      -8.149  23.556 -30.366                          
ATOM   1914 2HA  GLY A 235      -6.557  23.757 -29.661                          
ATOM   1915  O   GLY A 235      -8.235  21.721 -28.579                          
TER
ATOM   1916  N   LEU A236       -8.051  23.424 -27.112                          
ATOM   1917  CA  LEU A236       -8.378  22.578 -25.970                          
ATOM   1918  C   LEU A236       -9.749  21.933 -26.132                          
ATOM   1919  CB  LEU A236       -8.302  23.393 -24.683                          
ATOM   1920  HA  LEU A236       -7.628  21.789 -25.923                          
ATOM   1921  H   LEU A236       -7.876  24.385 -26.895                          
ATOM   1922  O   LEU A236       -9.908  20.731 -25.889                          
ATOM   1923  CG  LEU A236       -6.960  23.980 -24.267                          
ATOM   1924  CD1 LEU A236       -7.162  24.778 -23.015                          
ATOM   1925  CD2 LEU A236       -5.982  22.868 -24.004                          
ATOM   1926 1HB  LEU A236       -8.997  24.226 -24.788                          
ATOM   1927 2HB  LEU A236       -8.633  22.744 -23.872                          
ATOM   1928  HG  LEU A236       -6.557  24.622 -25.051                          
ATOM   1929 1HD1 LEU A236       -6.203  25.169 -22.675                          
ATOM   1930 2HD1 LEU A236       -7.840  25.606 -23.218                          
ATOM   1931 3HD1 LEU A236       -7.588  24.139 -22.242                          
ATOM   1932 1HD2 LEU A236       -5.007  23.291 -23.762                          
ATOM   1933 2HD2 LEU A236       -6.335  22.265 -23.167                          
ATOM   1934 3HD2 LEU A236       -5.896  22.242 -24.892                          
ATOM   1935  N   LYS A 237     -10.752  22.713 -26.542                          
ATOM   1936  CA  LYS A 237     -12.064  22.127 -26.792                          
ATOM   1937  C   LYS A 237     -11.959  20.977 -27.781                          
ATOM   1938  CB  LYS A 237     -13.047  23.187 -27.291                          
ATOM   1939  HA  LYS A 237     -12.432  21.734 -25.844                          
ATOM   1940  H   LYS A 237     -10.683  23.699 -26.698                          
ATOM   1941  O   LYS A 237     -12.640  19.957 -27.635                          
ATOM   1942  CG  LYS A 237     -12.571  24.016 -28.471                          
ATOM   1943  CD  LYS A 237     -13.573  25.123 -28.780                          
ATOM   1944  CE  LYS A 237     -13.256  26.415 -28.044                          
ATOM   1945  NZ  LYS A 237     -12.031  27.077 -28.545                          
ATOM   1946 1HB  LYS A 237     -13.966  22.681 -27.586                          
ATOM   1947 2HB  LYS A 237     -13.255  23.868 -26.466                          
ATOM   1948 1HG  LYS A 237     -11.605  24.461 -28.231                          
ATOM   1949 2HG  LYS A 237     -12.466  23.371 -29.344                          
ATOM   1950 1HD  LYS A 237     -13.560  25.318 -29.852                          
ATOM   1951 2HD  LYS A 237     -14.567  24.787 -28.484                          
ATOM   1952 1HE  LYS A 237     -14.096  27.099 -28.165                          
ATOM   1953 2HE  LYS A 237     -13.121  26.189 -26.986                          
ATOM   1954 1HZ  LYS A 237     -11.864  27.924 -28.013                          
ATOM   1955 2HZ  LYS A 237     -11.241  26.451 -28.441                          
ATOM   1956 3HZ  LYS A 237     -12.150  27.311 -29.525                          
ATOM   1957  N   THR A 238     -11.073  21.107 -28.769                          
ATOM   1958  CA  THR A 238     -10.927  20.056 -29.765                          
ATOM   1959  C   THR A 238     -10.366  18.788 -29.141                          
ATOM   1960  CB  THR A 238     -10.015  20.528 -30.889                          
ATOM   1961  HA  THR A 238     -11.915  19.811 -30.154                          
ATOM   1962  H   THR A 238     -10.475  21.898 -28.892                          
ATOM   1963  O   THR A 238     -10.737  17.674 -29.529                          
ATOM   1964  OG1 THR A 238     -10.307  21.896 -31.185                          
ATOM   1965  CG2 THR A 238     -10.277  19.708 -32.135                          
ATOM   1966  HB  THR A 238      -8.969  20.341 -30.646                          
ATOM   1967  HG1 THR A 238     -11.136  21.956 -31.741                          
ATOM   1968 1HG2 THR A 238      -9.560  19.983 -32.908                          
ATOM   1969 2HG2 THR A 238     -10.171  18.648 -31.902                          
ATOM   1970 3HG2 THR A 238     -11.288  19.902 -32.492                          
ATOM   1971  N   ILE A 239      -9.478  18.936 -28.160                          
ATOM   1972  CA  ILE A 239      -8.889  17.761 -27.532                          
ATOM   1973  C   ILE A 239      -9.931  17.008 -26.721                          
ATOM   1974  CB  ILE A 239      -7.680  18.158 -26.674                          
ATOM   1975  HA  ILE A 239      -8.534  17.108 -28.329                          
ATOM   1976  H   ILE A 239      -9.168  19.817 -27.801                          
ATOM   1977  O   ILE A 239     -10.082  15.789 -26.863                          
ATOM   1978  CG1 ILE A 239      -6.599  18.783 -27.552                          
ATOM   1979  CD1 ILE A 239      -5.317  19.101 -26.811                          
ATOM   1980  CG2 ILE A 239      -7.125  16.950 -25.956                          
ATOM   1981  HB  ILE A 239      -8.000  18.922 -25.965                          
ATOM   1982 1HG1 ILE A 239      -6.366  18.086 -28.358                          
ATOM   1983 2HG1 ILE A 239      -6.990  19.708 -27.974                          
ATOM   1984 1HD1 ILE A 239      -4.673  19.712 -27.443                          
ATOM   1985 2HD1 ILE A 239      -5.551  19.646 -25.896                          
ATOM   1986 3HD1 ILE A 239      -4.803  18.173 -26.559                          
ATOM   1987 1HG2 ILE A 239      -6.235  17.237 -25.396                          
ATOM   1988 2HG2 ILE A 239      -7.876  16.559 -25.269                          
ATOM   1989 3HG3 ILE A 239      -6.864  16.182 -26.684                          
ATOM   1990  N   VAL A 240     -10.677  17.710 -25.867                          
ATOM   1991  CA  VAL A 240     -11.713  17.018 -25.108                          
ATOM   1992  C   VAL A 240     -12.868  16.611 -26.011                          
ATOM   1993  CB  VAL A 240     -12.192  17.866 -23.922                          
ATOM   1994  HA  VAL A 240     -11.266  16.119 -24.685                          
ATOM   1995  H   VAL A 240     -10.590  18.691 -25.694                          
ATOM   1996  O   VAL A 240     -13.687  15.766 -25.634                          
ATOM   1997  CG1 VAL A 240     -11.033  18.181 -23.012                          
ATOM   1998  CG2 VAL A 240     -12.830  19.134 -24.416                          
ATOM   1999  HB  VAL A 240     -12.911  17.274 -23.356                          
ATOM   2000 1HG1 VAL A 240     -11.406  18.627 -22.091                          
ATOM   2001 2HG1 VAL A 240     -10.495  17.262 -22.779                          
ATOM   2002 3HG1 VAL A 240     -10.361  18.880 -23.509                          
ATOM   2003 1HG2 VAL A 240     -13.126  19.747 -23.565                          
ATOM   2004 2HG2 VAL A 240     -12.117  19.685 -25.030                          
ATOM   2005 3HG2 VAL A 240     -13.709  18.890 -25.012                          
ATOM   2006  N   GLY A 241     -12.962  17.184 -27.213                          
ATOM   2007  CA  GLY A 241     -13.925  16.673 -28.167                          
ATOM   2008  C   GLY A 241     -13.572  15.276 -28.620                          
ATOM   2009  H   GLY A 241     -12.411  17.959 -27.525                          
ATOM   2010 1HA  GLY A 241     -14.917  16.671 -27.717                          
ATOM   2011 2HA  GLY A 241     -13.968  17.336 -29.031                          
ATOM   2012  O   GLY A 241     -14.458  14.448 -28.849                          
ATOM   2013  N   ALA A 242     -12.277  14.992 -28.748                          
ATOM   2014  CA  ALA A 242     -11.853  13.656 -29.136                          
ATOM   2015  C   ALA A 242     -12.007  12.659 -27.994                          
ATOM   2016  CB  ALA A 242     -10.407  13.686 -29.626                          
ATOM   2017  HA  ALA A 242     -12.525  13.368 -29.944                          
ATOM   2018  H   ALA A 242     -11.537  15.647 -28.594                          
ATOM   2019  O   ALA A 242     -12.307  11.484 -28.240                          
ATOM   2020 1HB  ALA A 242     -10.121  12.695 -29.977                          
ATOM   2021 2HB  ALA A 242     -10.315  14.402 -30.443                          
ATOM   2022 3HB  ALA A 242      -9.752  13.984 -28.806                          
ATOM   2023  N   LEU A 243     -11.821  13.100 -26.748                          
ATOM   2024  CA  LEU A 243     -12.034  12.202 -25.617                          
ATOM   2025  C   LEU A 243     -13.508  11.853 -25.452                          
ATOM   2026  CB  LEU A 243     -11.482  12.812 -24.333                          
ATOM   2027  HA  LEU A 243     -11.483  11.284 -25.821                          
ATOM   2028  H   LEU A 243     -11.536  14.029 -26.510                          
ATOM   2029  O   LEU A 243     -13.845  10.720 -25.091                          
ATOM   2030  CG  LEU A 243      -9.983  13.121 -24.316                          
ATOM   2031  CD1 LEU A 243      -9.567  13.507 -22.926                          
ATOM   2032  CD2 LEU A 243      -9.147  11.932 -24.754                          
ATOM   2033 1HB  LEU A 243     -12.015  13.745 -24.153                          
ATOM   2034 2HB  LEU A 243     -11.686  12.114 -23.520                          
ATOM   2035  HG  LEU A 243      -9.799  13.942 -25.009                          
ATOM   2036 1HD1 LEU A 243      -8.504  13.749 -22.918                          
ATOM   2037 2HD1 LEU A 243     -10.140  14.377 -22.604                          
ATOM   2038 3HD1 LEU A 243      -9.756  12.676 -22.246                          
ATOM   2039 1HD2 LEU A 243      -8.090  12.176 -24.654                          
ATOM   2040 2HD2 LEU A 243      -9.383  11.072 -24.127                          
ATOM   2041 3HD2 LEU A 243      -9.369  11.696 -25.794                          
ATOM   2042  N   ILE A 244     -14.402  12.813 -25.710                          
ATOM   2043  CA  ILE A 244     -15.840  12.556 -25.629                          
ATOM   2044  C   ILE A 244     -16.296  11.584 -26.698                          
ATOM   2045  CB  ILE A 244     -16.638  13.866 -25.750                          
ATOM   2046  HA  ILE A 244     -16.039  12.113 -24.653                          
ATOM   2047  H   ILE A 244     -14.156  13.747 -25.969                          
ATOM   2048  O   ILE A 244     -17.114  10.699 -26.431                          
ATOM   2049  CG1 ILE A 244     -16.432  14.714 -24.498                          
ATOM   2050  CD1 ILE A 244     -16.934  16.124 -24.622                          
ATOM   2051  CG2 ILE A 244     -18.106  13.573 -25.939                          
ATOM   2052  HB  ILE A 244     -16.240  14.432 -26.592                          
ATOM   2053 1HG1 ILE A 244     -16.955  14.236 -23.670                          
ATOM   2054 2HG1 ILE A 244     -15.364  14.749 -24.281                          
ATOM   2055 1HD1 ILE A 244     -16.666  16.685 -23.727                          
ATOM   2056 2HD1 ILE A 244     -16.483  16.595 -25.495                          
ATOM   2057 3HD1 ILE A 244     -18.018  16.114 -24.733                          
ATOM   2058 1HG2 ILE A 244     -18.658  14.510 -26.004                          
ATOM   2059 2HG2 ILE A 244     -18.247  13.004 -26.858                          
ATOM   2060 3HG3 ILE A 244     -18.473  12.992 -25.093                          
ATOM   2061  N   GLN A 245     -15.783  11.730 -27.916                          
ATOM   2062  CA  GLN A 245     -16.137  10.811 -28.981                          
ATOM   2063  C   GLN A 245     -15.491   9.457 -28.759                          
ATOM   2064  CB  GLN A 245     -15.737  11.422 -30.321                          
ATOM   2065  HA  GLN A 245     -17.221  10.716 -28.933                          
ATOM   2066  H   GLN A 245     -15.143  12.454 -28.174                          
ATOM   2067  O   GLN A 245     -16.040   8.423 -29.153                          
ATOM   2068  CG  GLN A 245     -16.758  12.457 -30.788                          
ATOM   2069  CD  GLN A 245     -16.484  12.994 -32.171                          
ATOM   2070  OE1 GLN A 245     -16.185  12.240 -33.092                          
ATOM   2071  NE2 GLN A 245     -16.574  14.308 -32.321                          
ATOM   2072 1HB  GLN A 245     -14.766  11.905 -30.215                          
ATOM   2073 2HB  GLN A 245     -15.670  10.629 -31.066                          
ATOM   2074 1HG  GLN A 245     -17.745  11.993 -30.788                          
ATOM   2075 2HG  GLN A 245     -16.749  13.292 -30.087                          
ATOM   2076 1HE2 GLN A 245     -16.416  14.721 -33.218                          
ATOM   2077 2HE2 GLN A 245     -16.799  14.887 -31.537                          
ATOM   2078  N   SER A 246     -14.338   9.439 -28.090                          
ATOM   2079  CA  SER A 246     -13.762   8.170 -27.662                          
ATOM   2080  C   SER A 246     -14.783   7.302 -26.933                          
ATOM   2081  CB  SER A 246     -12.541   8.423 -26.776                          
ATOM   2082  OG  SER A 246     -12.571   7.608 -25.618                          
ATOM   2083  HA  SER A 246     -13.428   7.681 -28.577                          
ATOM   2084  H   SER A 246     -13.811  10.253 -27.845                          
ATOM   2085  O   SER A 246     -14.879   6.098 -27.201                          
ATOM   2086 1HB  SER A 246     -11.633   8.215 -27.343                          
ATOM   2087 2HB  SER A 246     -12.518   9.472 -26.481                          
ATOM   2088  HG  SER A 246     -12.960   8.118 -24.851                          
ATOM   2089  N   VAL A 247     -15.567   7.889 -26.028                          
ATOM   2090  CA  VAL A 247     -16.371   7.070 -25.129                          
ATOM   2091  C   VAL A 247     -17.352   6.196 -25.907                          
ATOM   2092  CB  VAL A 247     -17.084   7.971 -24.113                          
ATOM   2093  HA  VAL A 247     -15.690   6.425 -24.574                          
ATOM   2094  H   VAL A 247     -15.656   8.877 -25.906                          
ATOM   2095  O   VAL A 247     -17.770   5.137 -25.422                          
ATOM   2096  CG1 VAL A 247     -17.911   7.146 -23.153                          
ATOM   2097  CG2 VAL A 247     -16.062   8.777 -23.365                          
ATOM   2098  HB  VAL A 247     -17.762   8.625 -24.662                          
ATOM   2099 1HG1 VAL A 247     -18.353   7.798 -22.400                          
ATOM   2100 2HG1 VAL A 247     -18.702   6.634 -23.701                          
ATOM   2101 3HG1 VAL A 247     -17.272   6.409 -22.664                          
ATOM   2102 1HG2 VAL A 247     -16.560   9.387 -22.612                          
ATOM   2103 2HG2 VAL A 247     -15.354   8.105 -22.879                          
ATOM   2104 3HG2 VAL A 247     -15.529   9.424 -24.062                          
ATOM   2105  N   LYS A 248     -17.723   6.602 -27.121                          
ATOM   2106  CA  LYS A 248     -18.746   5.863 -27.850                          
ATOM   2107  C   LYS A 248     -18.291   4.445 -28.163                          
ATOM   2108  CB  LYS A 248     -19.120   6.605 -29.128                          
ATOM   2109  HA  LYS A 248     -19.628   5.809 -27.211                          
ATOM   2110  H   LYS A 248     -17.348   7.398 -27.595                          
ATOM   2111  O   LYS A 248     -19.089   3.505 -28.079                          
ATOM   2112  CG  LYS A 248     -20.382   6.078 -29.783                          
ATOM   2113  CD  LYS A 248     -20.858   7.021 -30.871                          
ATOM   2114  CE  LYS A 248     -22.116   6.505 -31.539                          
ATOM   2115  NZ  LYS A 248     -22.731   7.549 -32.402                          
ATOM   2116 1HB  LYS A 248     -19.270   7.657 -28.886                          
ATOM   2117 2HB  LYS A 248     -18.297   6.509 -29.836                          
ATOM   2118 1HG  LYS A 248     -20.176   5.101 -30.220                          
ATOM   2119 2HG  LYS A 248     -21.162   5.981 -29.028                          
ATOM   2120 1HD  LYS A 248     -21.065   7.996 -30.430                          
ATOM   2121 2HD  LYS A 248     -20.074   7.121 -31.622                          
ATOM   2122 1HE  LYS A 248     -21.864   5.639 -32.152                          
ATOM   2123 2HE  LYS A 248     -22.832   6.211 -30.771                          
ATOM   2124 1HZ  LYS A 248     -23.577   7.183 -32.824                          
ATOM   2125 2HZ  LYS A 248     -22.957   8.362 -31.840                          
ATOM   2126 3HZ  LYS A 248     -22.077   7.813 -33.131                          
ATOM   2127  N   LYS A 249     -17.022   4.270 -28.531                          
ATOM   2128  CA  LYS A 249     -16.525   2.937 -28.839                          
ATOM   2129  C   LYS A 249     -16.488   2.049 -27.607                          
ATOM   2130  CB  LYS A 249     -15.129   3.020 -29.453                          
ATOM   2131  HA  LYS A 249     -17.208   2.493 -29.564                          
ATOM   2132  H   LYS A 249     -16.351   5.007 -28.617                          
ATOM   2133  O   LYS A 249     -16.613   0.827 -27.730                          
ATOM   2134  CG  LYS A 249     -15.110   3.057 -30.967                          
ATOM   2135  CD  LYS A 249     -13.762   3.513 -31.482                          
ATOM   2136  CE  LYS A 249     -13.554   3.147 -32.940                          
ATOM   2137  NZ  LYS A 249     -14.024   4.221 -33.859                          
ATOM   2138 1HB  LYS A 249     -14.648   3.927 -29.084                          
ATOM   2139 2HB  LYS A 249     -14.560   2.149 -29.126                          
ATOM   2140 1HG  LYS A 249     -15.319   2.058 -31.351                          
ATOM   2141 2HG  LYS A 249     -15.877   3.748 -31.317                          
ATOM   2142 1HD  LYS A 249     -13.693   4.595 -31.378                          
ATOM   2143 2HD  LYS A 249     -12.980   3.041 -30.886                          
ATOM   2144 1HE  LYS A 249     -12.492   2.977 -33.112                          
ATOM   2145 2HE  LYS A 249     -14.108   2.233 -33.155                          
ATOM   2146 1HZ  LYS A 249     -13.876   3.932 -34.820                          
ATOM   2147 2HZ  LYS A 249     -15.013   4.389 -33.706                          
ATOM   2148 3HZ  LYS A 249     -13.505   5.072 -33.678                          
ATOM   2149  N   LEU A 250     -16.313   2.638 -26.436                          
ATOM   2150  CA  LEU A 250     -16.148   1.909 -25.190                          
ATOM   2151  C   LEU A 250     -17.490   1.576 -24.525                          
ATOM   2152  CB  LEU A 250     -15.238   2.734 -24.269                          
ATOM   2153  HA  LEU A 250     -15.637   0.975 -25.423                          
ATOM   2154  H   LEU A 250     -16.283   3.632 -26.333                          
ATOM   2155  O   LEU A 250     -17.510   1.000 -23.435                          
ATOM   2156  CG  LEU A 250     -14.566   2.283 -22.975                          
ATOM   2157  CD1 LEU A 250     -13.722   1.074 -23.229                          
ATOM   2158  CD2 LEU A 250     -13.709   3.388 -22.407                          
ATOM   2159 1HB  LEU A 250     -14.417   3.059 -24.909                          
ATOM   2160 2HB  LEU A 250     -15.840   3.597 -23.984                          
ATOM   2161  HG  LEU A 250     -15.333   2.024 -22.244                          
ATOM   2162 1HD1 LEU A 250     -13.337   0.694 -22.283                          
ATOM   2163 2HD1 LEU A 250     -14.326   0.305 -23.711                          
ATOM   2164 3HD1 LEU A 250     -12.890   1.343 -23.879                          
ATOM   2165 1HD2 LEU A 250     -13.216   3.037 -21.500                          
ATOM   2166 2HD2 LEU A 250     -12.957   3.678 -23.140                          
ATOM   2167 3HD2 LEU A 250     -14.336   4.248 -22.169                          
ATOM   2168  N   ALA A 251     -18.612   1.882 -25.186                          
ATOM   2169  CA  ALA A 251     -19.929   1.732 -24.568                          
ATOM   2170  C   ALA A 251     -20.250   0.276 -24.249                          
ATOM   2171  CB  ALA A 251     -20.999   2.319 -25.488                          
ATOM   2172  HA  ALA A 251     -19.873   2.287 -23.632                          
ATOM   2173  H   ALA A 251     -18.627   2.225 -26.125                          
ATOM   2174  O   ALA A 251     -20.610  -0.062 -23.111                          
ATOM   2175 1HB  ALA A 251     -21.982   2.173 -25.041                          
ATOM   2176 2HB  ALA A 251     -20.816   3.385 -25.623                          
ATOM   2177 3HB  ALA A 251     -20.961   1.818 -26.455                          
ATOM   2178  N   ASP A 252     -20.159  -0.595 -25.255                          
ATOM   2179  CA  ASP A 252     -20.408  -2.017 -25.046                          
ATOM   2180  C   ASP A 252     -19.480  -2.601 -23.992                          
ATOM   2181  CB  ASP A 252     -20.245  -2.750 -26.369                          
ATOM   2182  CG  ASP A 252     -18.906  -2.476 -27.007                          
ATOM   2183  HA  ASP A 252     -21.458  -2.086 -24.761                          
ATOM   2184  H   ASP A 252     -19.922  -0.341 -26.193                          
ATOM   2185  O   ASP A 252     -19.833  -3.571 -23.313                          
ATOM   2186  OD1 ASP A 252     -18.190  -1.590 -26.498                          
ATOM   2187  OD2 ASP A 252     -18.567  -3.133 -28.010                          
ATOM   2188 1HB  ASP A 252     -20.338  -3.821 -26.192                          
ATOM   2189 2HB  ASP A 252     -21.032  -2.425 -27.050                          
ATOM   2190  N   VAL A 253     -18.288  -2.026 -23.843                          
ATOM   2191  CA  VAL A 253     -17.388  -2.472 -22.787                          
ATOM   2192  C   VAL A 253     -17.918  -2.053 -21.427                          
ATOM   2193  CB  VAL A 253     -15.971  -1.928 -23.023                          
ATOM   2194  HA  VAL A 253     -17.347  -3.561 -22.827                          
ATOM   2195  H   VAL A 253     -17.942  -1.284 -24.416                          
ATOM   2196  O   VAL A 253     -17.883  -2.832 -20.468                          
ATOM   2197  CG1 VAL A 253     -15.046  -2.408 -21.934                          
ATOM   2198  CG2 VAL A 253     -15.462  -2.342 -24.376                          
ATOM   2199  HB  VAL A 253     -16.016  -0.841 -22.970                          
ATOM   2200 1HG1 VAL A 253     -14.025  -2.102 -22.163                          
ATOM   2201 2HG1 VAL A 253     -15.350  -1.973 -20.982                          
ATOM   2202 3HG1 VAL A 253     -15.094  -3.495 -21.869                          
ATOM   2203 1HG2 VAL A 253     -14.403  -2.098 -24.456                          
ATOM   2204 2HG2 VAL A 253     -15.597  -3.417 -24.502                          
ATOM   2205 3HG2 VAL A 253     -16.017  -1.813 -25.151                          
ATOM   2206  N   MET A 254     -18.396  -0.812 -21.312                          
ATOM   2207  CA  MET A 254     -18.892  -0.342 -20.024                          
ATOM   2208  C   MET A 254     -20.025  -1.225 -19.536                          
ATOM   2209  CB  MET A 254     -19.347   1.114 -20.126                          
ATOM   2210  HA  MET A 254     -18.046  -0.413 -19.341                          
ATOM   2211  H   MET A 254     -18.446  -0.150 -22.059                          
ATOM   2212  O   MET A 254     -20.089  -1.575 -18.351                          
ATOM   2213  CG  MET A 254     -18.224   2.128 -20.298                          
ATOM   2214  SD  MET A 254     -18.724   3.729 -20.977                          
ATOM   2215  CE  MET A 254     -19.918   4.306 -19.769                          
ATOM   2216 1HB  MET A 254     -20.015   1.200 -20.983                          
ATOM   2217 2HB  MET A 254     -19.891   1.363 -19.215                          
ATOM   2218 1HG  MET A 254     -17.775   2.303 -19.320                          
ATOM   2219 2HG  MET A 254     -17.480   1.697 -20.967                          
ATOM   2220 1HE  MET A 254     -20.326   5.264 -20.092                          
ATOM   2221 2HE  MET A 254     -20.724   3.579 -19.680                          
ATOM   2222 3HE  MET A 254     -19.428   4.426 -18.803                          
ATOM   2223  N   VAL A 255     -20.923  -1.611 -20.438                          
ATOM   2224  CA  VAL A 255     -21.950  -2.573 -20.057                          
ATOM   2225  C   VAL A 255     -21.315  -3.856 -19.542                          
ATOM   2226  CB  VAL A 255     -22.906  -2.845 -21.227                          
ATOM   2227  HA  VAL A 255     -22.537  -2.126 -19.254                          
ATOM   2228  H   VAL A 255     -20.959  -1.292 -21.385                          
ATOM   2229  O   VAL A 255     -21.722  -4.397 -18.505                          
ATOM   2230  CG1 VAL A 255     -23.829  -3.988 -20.874                          
ATOM   2231  CG2 VAL A 255     -23.711  -1.607 -21.536                          
ATOM   2232  HB  VAL A 255     -22.306  -3.150 -22.085                          
ATOM   2233 1HG1 VAL A 255     -24.566  -4.118 -21.667                          
ATOM   2234 2HG1 VAL A 255     -23.248  -4.904 -20.765                          
ATOM   2235 3HG1 VAL A 255     -24.339  -3.768 -19.937                          
ATOM   2236 1HG2 VAL A 255     -24.383  -1.810 -22.370                          
ATOM   2237 2HG2 VAL A 255     -24.295  -1.326 -20.660                          
ATOM   2238 3HG2 VAL A 255     -23.038  -0.792 -21.801                          
ATOM   2239  N   LEU A 256     -20.303  -4.362 -20.251                          
ATOM   2240  CA  LEU A 256     -19.717  -5.636 -19.853                          
ATOM   2241  C   LEU A 256     -19.095  -5.542 -18.472                          
ATOM   2242  CB  LEU A 256     -18.668  -6.112 -20.855                          
ATOM   2243  HA  LEU A 256     -20.522  -6.370 -19.820                          
ATOM   2244  H   LEU A 256     -19.898  -3.932 -21.058                          
ATOM   2245  O   LEU A 256     -19.371  -6.376 -17.610                          
ATOM   2246  CG  LEU A 256     -18.177  -7.538 -20.546                          
ATOM   2247  CD1 LEU A 256     -19.207  -8.583 -20.913                          
ATOM   2248  CD2 LEU A 256     -16.866  -7.845 -21.227                          
ATOM   2249 1HB  LEU A 256     -19.104  -6.099 -21.854                          
ATOM   2250 2HB  LEU A 256     -17.817  -5.432 -20.822                          
ATOM   2251  HG  LEU A 256     -18.009  -7.597 -19.471                          
ATOM   2252 1HD1 LEU A 256     -18.853  -9.566 -20.604                          
ATOM   2253 2HD1 LEU A 256     -20.147  -8.360 -20.407                          
ATOM   2254 3HD1 LEU A 256     -19.365  -8.575 -21.991                          
ATOM   2255 1HD2 LEU A 256     -16.517  -8.830 -20.916                          
ATOM   2256 2HD2 LEU A 256     -17.006  -7.832 -22.307                          
ATOM   2257 3HD2 LEU A 256     -16.127  -7.093 -20.947                          
ATOM   2258  N   THR A 257     -18.241  -4.547 -18.242                          
ATOM   2259  CA  THR A 257     -17.494  -4.561 -16.994                          
ATOM   2260  C   THR A 257     -18.389  -4.268 -15.807                          
ATOM   2261  CB  THR A 257     -16.323  -3.588 -17.025                          
ATOM   2262  HA  THR A 257     -17.087  -5.561 -16.848                          
ATOM   2263  H   THR A 257     -18.062  -3.777 -18.855                          
ATOM   2264  O   THR A 257     -18.199  -4.866 -14.748                          
ATOM   2265  OG1 THR A 257     -15.742  -3.615 -18.330                          
ATOM   2266  CG2 THR A 257     -15.286  -3.961 -16.034                          
ATOM   2267  HB  THR A 257     -16.633  -2.595 -16.698                          
ATOM   2268  HG1 THR A 257     -16.374  -3.215 -18.994                          
ATOM   2269 1HG2 THR A 257     -14.511  -3.195 -16.015                          
ATOM   2270 2HG2 THR A 257     -15.740  -4.043 -15.047                          
ATOM   2271 3HG2 THR A 257     -14.845  -4.918 -16.313                          
ATOM   2272  N   VAL A 258     -19.387  -3.398 -15.957                          
ATOM   2273  CA  VAL A 258     -20.300  -3.194 -14.839                          
ATOM   2274  C   VAL A 258     -21.123  -4.449 -14.595                          
ATOM   2275  CB  VAL A 258     -21.181  -1.954 -15.061                          
ATOM   2276  HA  VAL A 258     -19.696  -2.993 -13.954                          
ATOM   2277  H   VAL A 258     -19.573  -2.861 -16.780                          
ATOM   2278  O   VAL A 258     -21.433  -4.787 -13.447                          
ATOM   2279  CG1 VAL A 258     -22.307  -1.929 -14.043                          
ATOM   2280  CG2 VAL A 258     -20.366  -0.693 -14.976                          
ATOM   2281  HB  VAL A 258     -21.627  -2.033 -16.052                          
ATOM   2282 1HG1 VAL A 258     -22.898  -1.023 -14.177                          
ATOM   2283 2HG1 VAL A 258     -22.944  -2.803 -14.184                          
ATOM   2284 3HG1 VAL A 258     -21.888  -1.944 -13.037                          
ATOM   2285 1HG2 VAL A 258     -21.022   0.171 -15.076                          
ATOM   2286 2HG2 VAL A 258     -19.856  -0.654 -14.013                          
ATOM   2287 3HG2 VAL A 258     -19.628  -0.683 -15.778                          
ATOM   2288  N   PHE A 259     -21.438  -5.198 -15.650                          
ATOM   2289  CA  PHE A 259     -22.205  -6.418 -15.446                          
ATOM   2290  C   PHE A 259     -21.408  -7.440 -14.643                          
ATOM   2291  CB  PHE A 259     -22.634  -6.987 -16.794                          
ATOM   2292  HA  PHE A 259     -23.105  -6.146 -14.894                          
ATOM   2293  H   PHE A 259     -21.188  -4.994 -16.596                          
ATOM   2294  O   PHE A 259     -21.942  -8.070 -13.726                          
ATOM   2295  CG  PHE A 259     -23.016  -8.429 -16.749                          
ATOM   2296  CD1 PHE A 259     -22.249  -9.367 -17.408                          
ATOM   2297  CE1 PHE A 259     -22.600 -10.691 -17.366                          
ATOM   2298  CZ  PHE A 259     -23.720 -11.086 -16.665                          
ATOM   2299  CD2 PHE A 259     -24.138  -8.825 -16.046                          
ATOM   2300  CE2 PHE A 259     -24.489 -10.149 -16.004                          
ATOM   2301 1HB  PHE A 259     -23.491  -6.417 -17.151                          
ATOM   2302 2HB  PHE A 259     -21.805  -6.874 -17.494                          
ATOM   2303  HD1 PHE A 259     -21.364  -9.055 -17.962                          
ATOM   2304  HE1 PHE A 259     -21.994 -11.432 -17.887                          
ATOM   2305  HZ  PHE A 259     -23.999 -12.139 -16.631                          
ATOM   2306  HE2 PHE A 259     -25.374 -10.461 -15.449                          
ATOM   2307  HD2 PHE A 259     -24.744  -8.084 -15.525                          
ATOM   2308  N   CYS A 260     -20.124  -7.602 -14.963                          
ATOM   2309  CA  CYS A 260     -19.267  -8.539 -14.249                          
ATOM   2310  C   CYS A 260     -19.055  -8.095 -12.817                          
ATOM   2311  CB  CYS A 260     -17.931  -8.656 -14.976                          
ATOM   2312  HA  CYS A 260     -19.765  -9.508 -14.285                          
ATOM   2313  H   CYS A 260     -19.671  -7.101 -15.701                          
ATOM   2314  O   CYS A 260     -19.111  -8.911 -11.889                          
ATOM   2315  SG  CYS A 260     -18.000  -9.430 -16.593                          
ATOM   2316 1HB  CYS A 260     -17.463  -7.674 -15.053                          
ATOM   2317 2HB  CYS A 260     -17.209  -9.175 -14.345                          
ATOM   2318  HG  CYS A 260     -18.689  -8.457 -17.183                          
ATOM   2319  N   LEU A 261     -18.803  -6.808 -12.617                          
ATOM   2320  CA  LEU A 261     -18.549  -6.309 -11.280                          
ATOM   2321  C   LEU A 261     -19.790  -6.425 -10.419                          
ATOM   2322  CB  LEU A 261     -18.078  -4.864 -11.341                          
ATOM   2323  HA  LEU A 261     -17.767  -6.930 -10.843                          
ATOM   2324  H   LEU A 261     -18.772  -6.120 -13.342                          
ATOM   2325  O   LEU A 261     -19.695  -6.712  -9.228                          
ATOM   2326  CG  LEU A 261     -16.677  -4.609 -11.881                          
ATOM   2327  CD1 LEU A 261     -16.510  -3.137 -12.214                          
ATOM   2328  CD2 LEU A 261     -15.635  -5.078 -10.890                          
ATOM   2329 1HB  LEU A 261     -18.778  -4.318 -11.973                          
ATOM   2330 2HB  LEU A 261     -18.116  -4.464 -10.328                          
ATOM   2331  HG  LEU A 261     -16.532  -5.180 -12.798                          
ATOM   2332 1HD1 LEU A 261     -15.546  -2.981 -12.698                          
ATOM   2333 2HD1 LEU A 261     -17.309  -2.823 -12.885                          
ATOM   2334 3HD1 LEU A 261     -16.554  -2.550 -11.297                          
ATOM   2335 1HD2 LEU A 261     -14.640  -4.909 -11.301                          
ATOM   2336 2HD2 LEU A 261     -15.743  -4.522  -9.959                          
ATOM   2337 3HD2 LEU A 261     -15.772  -6.142 -10.695                          
ATOM   2338  N   SER A 262     -20.968  -6.223 -11.007                          
ATOM   2339  CA  SER A 262     -22.184  -6.319 -10.214                          
ATOM   2340  C   SER A 262     -22.475  -7.764  -9.835                          
ATOM   2341  CB  SER A 262     -23.347  -5.714 -10.986                          
ATOM   2342  OG  SER A 262     -24.478  -5.576 -10.149                          
ATOM   2343  HA  SER A 262     -21.996  -5.720  -9.324                          
ATOM   2344  H   SER A 262     -21.097  -6.003 -11.974                          
ATOM   2345  O   SER A 262     -22.877  -8.046  -8.703                          
ATOM   2346 1HB  SER A 262     -23.058  -4.735 -11.369                          
ATOM   2347 2HB  SER A 262     -23.597  -6.357 -11.829                          
ATOM   2348  HG  SER A 262     -25.239  -6.113 -10.511                          
ATOM   2349  N   VAL A 263     -22.271  -8.691 -10.768                          
ATOM   2350  CA  VAL A 263     -22.516 -10.102 -10.494                          
ATOM   2351  C   VAL A 263     -21.571 -10.604  -9.416                          
ATOM   2352  CB  VAL A 263     -22.361 -10.920 -11.782                          
ATOM   2353  HA  VAL A 263     -23.540 -10.194 -10.133                          
ATOM   2354  H   VAL A 263     -21.944  -8.491 -11.691                          
ATOM   2355  O   VAL A 263     -21.988 -11.205  -8.418                          
ATOM   2356  CG1 VAL A 263     -22.143 -12.377 -11.447                          
ATOM   2357  CG2 VAL A 263     -23.569 -10.729 -12.656                          
ATOM   2358  HB  VAL A 263     -21.473 -10.560 -12.302                          
ATOM   2359 1HG1 VAL A 263     -22.172 -12.968 -12.363                          
ATOM   2360 2HG1 VAL A 263     -21.173 -12.498 -10.966                          
ATOM   2361 3HG1 VAL A 263     -22.928 -12.716 -10.771                          
ATOM   2362 1HG2 VAL A 263     -23.435 -11.281 -13.587                          
ATOM   2363 2HG2 VAL A 263     -24.454 -11.100 -12.139                          
ATOM   2364 3HG2 VAL A 263     -23.695  -9.669 -12.877                          
ATOM   2365  N   PHE A 264     -20.273 -10.374  -9.612                          
ATOM   2366  CA  PHE A 264     -19.298 -10.842  -8.640                          
ATOM   2367  C   PHE A 264     -19.453 -10.122  -7.315                          
ATOM   2368  CB  PHE A 264     -17.887 -10.661  -9.190                          
ATOM   2369  HA  PHE A 264     -19.472 -11.908  -8.495                          
ATOM   2370  H   PHE A 264     -19.895  -9.889 -10.400                          
ATOM   2371  O   PHE A 264     -19.111 -10.673  -6.269                          
ATOM   2372  CG  PHE A 264     -17.454 -11.762 -10.087                          
ATOM   2373  CD1 PHE A 264     -17.325 -13.037  -9.596                          
ATOM   2374  CE1 PHE A 264     -16.929 -14.045 -10.418                          
ATOM   2375  CZ  PHE A 264     -16.660 -13.790 -11.726                          
ATOM   2376  CD2 PHE A 264     -17.183 -11.505 -11.405                          
ATOM   2377  CE2 PHE A 264     -16.787 -12.514 -12.227                          
ATOM   2378 1HB  PHE A 264     -17.852  -9.726  -9.749                          
ATOM   2379 2HB  PHE A 264     -17.194 -10.608  -8.350                          
ATOM   2380  HD1 PHE A 264     -17.541 -13.242  -8.548                          
ATOM   2381  HE1 PHE A 264     -16.827 -15.058 -10.028                          
ATOM   2382  HZ  PHE A 264     -16.342 -14.598 -12.385                          
ATOM   2383  HE2 PHE A 264     -16.571 -12.309 -13.276                          
ATOM   2384  HD2 PHE A 264     -17.286 -10.493 -11.795                          
ATOM   2385  N   ALA A 265     -19.982  -8.905  -7.335                          
ATOM   2386  CA  ALA A 265     -20.230  -8.201  -6.093                          
ATOM   2387  C   ALA A 265     -21.423  -8.787  -5.379                          
ATOM   2388  CB  ALA A 265     -20.441  -6.720  -6.365                          
ATOM   2389  HA  ALA A 265     -19.342  -8.348  -5.479                          
ATOM   2390  H   ALA A 265     -20.235  -8.410  -8.166                          
ATOM   2391  O   ALA A 265     -21.461  -8.796  -4.153                          
ATOM   2392 1HB  ALA A 265     -20.653  -6.205  -5.428                          
ATOM   2393 2HB  ALA A 265     -19.541  -6.301  -6.814                          
ATOM   2394 3HB  ALA A 265     -21.281  -6.592  -7.048                          
ATOM   2395  N   LEU A 266     -22.392  -9.295  -6.121                          
ATOM   2396  CA  LEU A 266     -23.492  -9.990  -5.476                          
ATOM   2397  C   LEU A 266     -23.029 -11.326  -4.911                          
ATOM   2398  CB  LEU A 266     -24.636 -10.173  -6.466                          
ATOM   2399  HA  LEU A 266     -23.834  -9.366  -4.650                          
ATOM   2400  H   LEU A 266     -22.438  -9.242  -7.119                          
ATOM   2401  O   LEU A 266     -23.394 -11.696  -3.786                          
ATOM   2402  CG  LEU A 266     -25.344  -8.850  -6.738                          
ATOM   2403  CD1 LEU A 266     -26.110  -8.876  -8.047                          
ATOM   2404  CD2 LEU A 266     -26.257  -8.530  -5.569                          
ATOM   2405 1HB  LEU A 266     -24.236 -10.562  -7.403                          
ATOM   2406 2HB  LEU A 266     -25.353 -10.883  -6.055                          
ATOM   2407  HG  LEU A 266     -24.599  -8.061  -6.840                          
ATOM   2408 1HD1 LEU A 266     -26.592  -7.911  -8.204                          
ATOM   2409 2HD1 LEU A 266     -25.421  -9.076  -8.867                          
ATOM   2410 3HD1 LEU A 266     -26.867  -9.659  -8.009                          
ATOM   2411 1HD2 LEU A 266     -26.959  -7.748  -5.859                          
ATOM   2412 2HD2 LEU A 266     -26.809  -9.426  -5.283                          
ATOM   2413 3HD2 LEU A 266     -25.659  -8.187  -4.724                          
ATOM   2414  N   ILE A 267     -22.216 -12.058  -5.673                          
ATOM   2415  CA  ILE A 267     -21.615 -13.274  -5.133                          
ATOM   2416  C   ILE A 267     -20.847 -12.955  -3.862                          
ATOM   2417  CB  ILE A 267     -20.710 -13.948  -6.176                          
ATOM   2418  HA  ILE A 267     -22.427 -13.957  -4.884                          
ATOM   2419  H   ILE A 267     -21.973 -11.841  -6.619                          
ATOM   2420  O   ILE A 267     -21.002 -13.622  -2.836                          
ATOM   2421  CG1 ILE A 267     -21.537 -14.462  -7.349                          
ATOM   2422  CD1 ILE A 267     -20.717 -15.111  -8.431                          
ATOM   2423  CG2 ILE A 267     -19.943 -15.079  -5.536                          
ATOM   2424  HB  ILE A 267     -20.025 -13.197  -6.570                          
ATOM   2425 1HG1 ILE A 267     -22.250 -15.195  -6.972                          
ATOM   2426 2HG1 ILE A 267     -22.077 -13.621  -7.785                          
ATOM   2427 1HD1 ILE A 267     -21.355 -15.334  -9.287                          
ATOM   2428 2HD1 ILE A 267     -19.920 -14.434  -8.739                          
ATOM   2429 3HD1 ILE A 267     -20.282 -16.036  -8.052                          
ATOM   2430 1HG2 ILE A 267     -19.283 -15.534  -6.275                          
ATOM   2431 2HG2 ILE A 267     -19.349 -14.693  -4.708                          
ATOM   2432 3HG3 ILE A 267     -20.642 -15.828  -5.164                          
ATOM   2433  N   GLY A 268     -20.029 -11.906  -3.904                          
ATOM   2434  CA  GLY A 268     -19.265 -11.518  -2.733                          
ATOM   2435  C   GLY A 268     -20.132 -11.108  -1.566                          
ATOM   2436  H   GLY A 268     -19.888 -11.334  -4.712                          
ATOM   2437 1HA  GLY A 268     -18.629 -12.350  -2.430                          
ATOM   2438 2HA  GLY A 268     -18.605 -10.691  -2.995                          
ATOM   2439  O   GLY A 268     -19.808 -11.394  -0.416                          
ATOM   2440  N   LEU A 269     -21.240 -10.439  -1.841                          
ATOM   2441  CA  LEU A 269     -22.166 -10.074  -0.786                          
ATOM   2442  C   LEU A 269     -22.720 -11.315  -0.106                          
ATOM   2443  CB  LEU A 269     -23.282  -9.226  -1.382                          
ATOM   2444  HA  LEU A 269     -21.610  -9.496  -0.048                          
ATOM   2445  H   LEU A 269     -21.508 -10.149  -2.760                          
ATOM   2446  O   LEU A 269     -22.677 -11.432   1.123                          
ATOM   2447  CG  LEU A 269     -24.459  -8.878  -0.492                          
ATOM   2448  CD1 LEU A 269     -24.180  -7.626   0.301                          
ATOM   2449  CD2 LEU A 269     -25.671  -8.709  -1.377                          
ATOM   2450 1HB  LEU A 269     -22.836  -8.288  -1.712                          
ATOM   2451 2HB  LEU A 269     -23.675  -9.765  -2.244                          
ATOM   2452  HG  LEU A 269     -24.639  -9.672   0.233                          
ATOM   2453 1HD1 LEU A 269     -25.039  -7.396   0.931                          
ATOM   2454 2HD1 LEU A 269     -23.301  -7.781   0.928                          
ATOM   2455 3HD1 LEU A 269     -23.997  -6.796  -0.382                          
ATOM   2456 1HD2 LEU A 269     -26.531  -8.435  -0.766                          
ATOM   2457 2HD2 LEU A 269     -25.480  -7.924  -2.108                          
ATOM   2458 3HD2 LEU A 269     -25.876  -9.646  -1.895                          
ATOM   2459  N   GLN A 270     -23.240 -12.258  -0.896                          
ATOM   2460  CA  GLN A 270     -23.904 -13.414  -0.302                          
ATOM   2461  C   GLN A 270     -22.910 -14.365   0.348                          
ATOM   2462  CB  GLN A 270     -24.730 -14.167  -1.338                          
ATOM   2463  HA  GLN A 270     -24.575 -13.006   0.454                          
ATOM   2464  H   GLN A 270     -23.214 -12.242  -1.896                          
ATOM   2465  O   GLN A 270     -23.246 -15.024   1.335                          
ATOM   2466  CG  GLN A 270     -25.554 -15.304  -0.784                          
ATOM   2467  CD  GLN A 270     -26.633 -14.838   0.164                          
ATOM   2468  OE1 GLN A 270     -26.505 -14.973   1.375                          
ATOM   2469  NE2 GLN A 270     -27.693 -14.257  -0.380                          
ATOM   2470 1HB  GLN A 270     -25.407 -13.457  -1.813                          
ATOM   2471 2HB  GLN A 270     -24.048 -14.574  -2.085                          
ATOM   2472 1HG  GLN A 270     -26.024 -15.830  -1.615                          
ATOM   2473 2HG  GLN A 270     -24.892 -15.986  -0.250                          
ATOM   2474 1HE2 GLN A 270     -28.460 -13.977   0.196                          
ATOM   2475 2HE2 GLN A 270     -27.724 -14.099  -1.367                          
ATOM   2476  N   LEU A 271     -21.690 -14.458  -0.182                          
ATOM   2477  CA  LEU A 271     -20.694 -15.352   0.399                          
ATOM   2478  C   LEU A 271     -20.080 -14.784   1.670                          
ATOM   2479  CB  LEU A 271     -19.587 -15.630  -0.610                          
ATOM   2480  HA  LEU A 271     -21.199 -16.286   0.647                          
ATOM   2481  H   LEU A 271     -21.383 -13.942  -0.982                          
ATOM   2482  O   LEU A 271     -19.846 -15.521   2.632                          
ATOM   2483  CG  LEU A 271     -19.903 -16.496  -1.820                          
ATOM   2484  CD1 LEU A 271     -18.648 -16.608  -2.633                          
ATOM   2485  CD2 LEU A 271     -20.421 -17.847  -1.433                          
ATOM   2486 1HB  LEU A 271     -19.245 -14.666  -0.986                          
ATOM   2487 2HB  LEU A 271     -18.775 -16.118  -0.070                          
ATOM   2488  HG  LEU A 271     -20.699 -16.044  -2.411                          
ATOM   2489 1HD1 LEU A 271     -18.861 -17.149  -3.556                          
ATOM   2490 2HD1 LEU A 271     -18.280 -15.611  -2.873                          
ATOM   2491 3HD1 LEU A 271     -17.892 -17.147  -2.063                          
ATOM   2492 1HD2 LEU A 271     -20.557 -18.454  -2.328                          
ATOM   2493 2HD2 LEU A 271     -19.706 -18.334  -0.770                          
ATOM   2494 3HD2 LEU A 271     -21.376 -17.737  -0.920                          
ATOM   2495  N   PHE A 272     -19.800 -13.481   1.681                          
ATOM   2496  CA  PHE A 272     -19.069 -12.818   2.749                          
ATOM   2497  C   PHE A 272     -19.886 -11.695   3.370                          
ATOM   2498  CB  PHE A 272     -17.738 -12.261   2.248                          
ATOM   2499  HA  PHE A 272     -18.852 -13.570   3.508                          
ATOM   2500  H   PHE A 272     -20.080 -12.868   0.943                          
ATOM   2501  O   PHE A 272     -19.362 -10.616   3.643                          
ATOM   2502  CG  PHE A 272     -17.015 -13.164   1.311                          
ATOM   2503  CD1 PHE A 272     -16.485 -14.343   1.768                          
ATOM   2504  CE1 PHE A 272     -15.821 -15.174   0.907                          
ATOM   2505  CZ  PHE A 272     -15.686 -14.830  -0.402                          
ATOM   2506  CD2 PHE A 272     -16.880 -12.818  -0.007                          
ATOM   2507  CE2 PHE A 272     -16.222 -13.640  -0.860                          
ATOM   2508 1HB  PHE A 272     -17.933 -11.320   1.733                          
ATOM   2509 2HB  PHE A 272     -17.097 -12.078   3.110                          
ATOM   2510  HD1 PHE A 272     -16.593 -14.619   2.817                          
ATOM   2511  HE1 PHE A 272     -15.399 -16.111   1.270                          
ATOM   2512  HZ  PHE A 272     -15.157 -15.492  -1.088                          
ATOM   2513  HE2 PHE A 272     -16.114 -13.364  -1.909                          
ATOM   2514  HD2 PHE A 272     -17.301 -11.880  -0.370                          
TER
ATOM   2515  N   MET A273      -21.174 -11.926   3.593                          
ATOM   2516  CA  MET A273      -21.965 -10.917   4.272                          
ATOM   2517  C   MET A273      -21.512 -10.854   5.722                          
ATOM   2518  CB  MET A273      -23.459 -11.228   4.167                          
ATOM   2519  HA  MET A273      -21.733  -9.977   3.771                          
ATOM   2520  H   MET A273      -21.664 -12.756   3.327                          
ATOM   2521  O   MET A273      -21.852 -11.720   6.532                          
ATOM   2522  CG  MET A273      -23.825 -12.700   4.358                          
ATOM   2523  SD  MET A273      -25.596 -12.929   4.618                          
ATOM   2524  CE  MET A273      -26.284 -12.033   3.231                          
ATOM   2525 1HB  MET A273      -23.980 -10.648   4.929                          
ATOM   2526 2HB  MET A273      -23.801 -10.919   3.179                          
ATOM   2527 1HG  MET A273      -23.525 -13.255   3.469                          
ATOM   2528 2HG  MET A273      -23.289 -13.086   5.225                          
ATOM   2529 1HE  MET A273      -27.370 -12.123   3.243                          
ATOM   2530 2HE  MET A273      -26.006 -10.982   3.304                          
ATOM   2531 3HE  MET A273      -25.895 -12.448   2.301                          
ATOM   2532  N   GLY A 274     -20.719  -9.847   6.051                          
ATOM   2533  CA  GLY A 274     -20.284  -9.663   7.416                          
ATOM   2534  C   GLY A 274     -19.294 -10.711   7.866                          
ATOM   2535  H   GLY A 274     -20.377  -9.167   5.402                          
ATOM   2536 1HA  GLY A 274     -19.832  -8.676   7.518                          
ATOM   2537 2HA  GLY A 274     -21.152  -9.685   8.074                          
ATOM   2538  O   GLY A 274     -19.068 -10.892   9.065                          
ATOM   2539  N   ASN A 275     -18.685 -11.407   6.910                          
ATOM   2540  CA  ASN A 275     -17.692 -12.412   7.267                          
ATOM   2541  C   ASN A 275     -16.445 -11.770   7.839                          
ATOM   2542  CB  ASN A 275     -17.345 -13.246   6.046                          
ATOM   2543  HA  ASN A 275     -18.189 -13.066   7.983                          
ATOM   2544  H   ASN A 275     -18.854 -11.299   5.931                          
ATOM   2545  O   ASN A 275     -15.805 -12.339   8.727                          
ATOM   2546  CG  ASN A 275     -16.779 -14.575   6.410                          
ATOM   2547  OD1 ASN A 275     -17.463 -15.591   6.319                          
ATOM   2548  ND2 ASN A 275     -15.505 -14.595   6.777                          
ATOM   2549 1HB  ASN A 275     -18.250 -13.400   5.459                          
ATOM   2550 2HB  ASN A 275     -16.612 -12.705   5.449                          
ATOM   2551 1HD2 ASN A 275     -15.067 -15.461   7.018                          
ATOM   2552 2HD2 ASN A 275     -14.981 -13.743   6.814                          
ATOM   2553  N   LEU A 276     -16.097 -10.579   7.354                          
ATOM   2554  CA  LEU A 276     -15.023  -9.799   7.952                          
ATOM   2555  C   LEU A 276     -15.372  -9.360   9.363                          
ATOM   2556  CB  LEU A 276     -14.732  -8.574   7.089                          
ATOM   2557  HA  LEU A 276     -14.141 -10.439   7.997                          
ATOM   2558  H   LEU A 276     -16.539 -10.150   6.566                          
ATOM   2559  O   LEU A 276     -14.474  -9.089  10.168                          
ATOM   2560  CG  LEU A 276     -13.767  -7.503   7.573                          
ATOM   2561  CD1 LEU A 276     -12.414  -8.079   7.827                          
ATOM   2562  CD2 LEU A 276     -13.647  -6.454   6.530                          
ATOM   2563 1HB  LEU A 276     -14.339  -8.944   6.142                          
ATOM   2564 2HB  LEU A 276     -15.688  -8.078   6.917                          
ATOM   2565  HG  LEU A 276     -14.136  -7.067   8.501                          
ATOM   2566 1HD1 LEU A 276     -11.748  -7.296   8.190                          
ATOM   2567 2HD1 LEU A 276     -12.490  -8.868   8.576                          
ATOM   2568 3HD1 LEU A 276     -12.016  -8.495   6.902                          
ATOM   2569 1HD2 LEU A 276     -12.981  -5.666   6.882                          
ATOM   2570 2HD2 LEU A 276     -13.241  -6.893   5.619                          
ATOM   2571 3HD2 LEU A 276     -14.631  -6.033   6.324                          
ATOM   2572  N   ARG A 277     -16.660  -9.300   9.689                          
ATOM   2573  CA  ARG A 277     -17.067  -8.953  11.040                          
ATOM   2574  C   ARG A 277     -16.854 -10.068  12.053                          
ATOM   2575  CB  ARG A 277     -18.532  -8.532  11.039                          
ATOM   2576  HA  ARG A 277     -16.474  -8.075  11.294                          
ATOM   2577  H   ARG A 277     -17.409  -9.482   9.053                          
ATOM   2578  O   ARG A 277     -17.140  -9.845  13.231                          
ATOM   2579  CG  ARG A 277     -18.875  -7.554  12.138                          
ATOM   2580  CD  ARG A 277     -20.372  -7.354  12.226                          
ATOM   2581  NE  ARG A 277     -20.955  -6.935  10.955                          
ATOM   2582  CZ  ARG A 277     -21.008  -5.674  10.538                          
ATOM   2583  NH1 ARG A 277     -20.471  -4.710  11.271                          
ATOM   2584  NH2 ARG A 277     -21.595  -5.375   9.395                          
ATOM   2585 1HB  ARG A 277     -18.757  -8.067  10.079                          
ATOM   2586 2HB  ARG A 277     -19.148  -9.423  11.164                          
ATOM   2587 1HG  ARG A 277     -18.509  -7.942  13.089                          
ATOM   2588 2HG  ARG A 277     -18.397  -6.597  11.928                          
ATOM   2589 1HD  ARG A 277     -20.833  -8.294  12.529                          
ATOM   2590 2HD  ARG A 277     -20.579  -6.590  12.975                          
ATOM   2591  HE  ARG A 277     -21.338  -7.641  10.360                          
ATOM   2592 1HH1 ARG A 277     -20.532  -3.759  10.968                          
ATOM   2593 2HH1 ARG A 277     -20.005  -4.932  12.128                          
ATOM   2594 1HH2 ARG A 277     -21.617  -4.427   9.077                          
ATOM   2595 2HH2 ARG A 277     -22.019  -6.096   8.847                          
ATOM   2596  N   HIS A 278     -16.360 -11.236  11.654                          
ATOM   2597  CA  HIS A 278     -15.896 -12.213  12.632                          
ATOM   2598  C   HIS A 278     -14.611 -11.755  13.303                          
ATOM   2599  CB  HIS A 278     -15.665 -13.559  11.961                          
ATOM   2600  HA  HIS A 278     -16.664 -12.317  13.398                          
ATOM   2601  H   HIS A 278     -16.275 -11.515  10.697                          
ATOM   2602  O   HIS A 278     -13.677 -11.298  12.647                          
ATOM   2603  CG  HIS A 278     -16.919 -14.257  11.563                          
ATOM   2604  CE1 HIS A 278     -18.814 -14.567  10.490                          
ATOM   2605  ND1 HIS A 278     -17.814 -13.722  10.664                          
ATOM   2606  NE2 HIS A 278     -18.597 -15.628  11.243                          
ATOM   2607  CD2 HIS A 278     -17.418 -15.458  11.925                          
ATOM   2608 1HB  HIS A 278     -15.047 -13.410  11.075                          
ATOM   2609 2HB  HIS A 278     -15.104 -14.200  12.641                          
ATOM   2610  HD1 HIS A 278     -17.722 -12.834  10.214                          
ATOM   2611  HE1 HIS A 278     -19.671 -14.414   9.835                          
ATOM   2612  HD2 HIS A 278     -16.959 -16.154  12.628                          
ATOM   2613  N   LYS A 279     -14.553 -11.895  14.622                          
ATOM   2614  CA  LYS A 279     -13.423 -11.353  15.348                          
ATOM   2615  C   LYS A 279     -13.143 -12.210  16.570                          
ATOM   2616  CB  LYS A 279     -13.669  -9.906  15.770                          
ATOM   2617  HA  LYS A 279     -12.557 -11.401  14.688                          
ATOM   2618  H   LYS A 279     -15.243 -12.357  15.179                          
ATOM   2619  O   LYS A 279     -13.960 -13.043  16.972                          
ATOM   2620  CG  LYS A 279     -14.010  -8.956  14.637                          
ATOM   2621  CD  LYS A 279     -14.228  -7.537  15.139                          
ATOM   2622  CE  LYS A 279     -14.760  -6.623  14.048                          
ATOM   2623  NZ  LYS A 279     -14.002  -6.757  12.778                          
ATOM   2624 1HB  LYS A 279     -14.497  -9.897  16.479                          
ATOM   2625 2HB  LYS A 279     -12.768  -9.538  16.260                          
ATOM   2626 1HG  LYS A 279     -13.190  -8.955  13.919                          
ATOM   2627 2HG  LYS A 279     -14.921  -9.302  14.148                          
ATOM   2628 1HD  LYS A 279     -14.946  -7.560  15.959                          
ATOM   2629 2HD  LYS A 279     -13.279  -7.141  15.498                          
ATOM   2630 1HE  LYS A 279     -15.804  -6.872  13.860                          
ATOM   2631 2HE  LYS A 279     -14.688  -5.591  14.391                          
ATOM   2632 1HZ  LYS A 279     -14.368  -6.103  12.096                          
ATOM   2633 2HZ  LYS A 279     -13.022  -6.558  12.946                          
ATOM   2634 3HZ  LYS A 279     -14.099  -7.703  12.425                          
ATOM   2635  N   CYS A 280     -11.988 -11.970  17.177                          
ATOM   2636  CA  CYS A 280     -11.553 -12.680  18.370                          
ATOM   2637  C   CYS A 280     -11.792 -11.814  19.597                          
ATOM   2638  CB  CYS A 280     -10.073 -13.050  18.276                          
ATOM   2639  HA  CYS A 280     -12.142 -13.596  18.422                          
ATOM   2640  H   CYS A 280     -11.339 -11.282  16.852                          
ATOM   2641  O   CYS A 280     -11.332 -10.667  19.649                          
ATOM   2642  SG  CYS A 280      -8.990 -11.697  17.798                          
ATOM   2643 1HB  CYS A 280      -9.737 -13.480  19.220                          
ATOM   2644 2HB  CYS A 280      -9.942 -13.890  17.594                          
ATOM   2645  HG  CYS A 280      -9.600 -11.430  16.647                          
ATOM   2646  N   VAL A 281     -12.497 -12.367  20.584                          
ATOM   2647  CA  VAL A 281     -12.779 -11.706  21.851                          
ATOM   2648  C   VAL A 281     -12.414 -12.653  22.989                          
ATOM   2649  CB  VAL A 281     -14.255 -11.274  21.968                          
ATOM   2650  HA  VAL A 281     -12.143 -10.824  21.911                          
ATOM   2651  H   VAL A 281     -12.882 -13.287  20.514                          
ATOM   2652  O   VAL A 281     -11.935 -13.762  22.771                          
ATOM   2653  CG1 VAL A 281     -14.564 -10.180  20.993                          
ATOM   2654  CG2 VAL A 281     -15.156 -12.460  21.713                          
ATOM   2655  HB  VAL A 281     -14.410 -10.881  22.973                          
ATOM   2656 1HG1 VAL A 281     -15.593  -9.850  21.132                          
ATOM   2657 2HG1 VAL A 281     -13.888  -9.342  21.162                          
ATOM   2658 3HG1 VAL A 281     -14.435 -10.552  19.977                          
ATOM   2659 1HG2 VAL A 281     -16.193 -12.171  21.883                          
ATOM   2660 2HG2 VAL A 281     -15.035 -12.793  20.683                          
ATOM   2661 3HG2 VAL A 281     -14.889 -13.270  22.391                          
ATOM   2662  N   ARG A 282     -12.625 -12.192  24.217                          
ATOM   2663  CA  ARG A 282     -12.455 -13.078  25.356                          
ATOM   2664  C   ARG A 282     -13.737 -13.883  25.573                          
ATOM   2665  CB  ARG A 282     -12.105 -12.283  26.612                          
ATOM   2666  HA  ARG A 282     -11.625 -13.729  25.083                          
ATOM   2667  H   ARG A 282     -12.900 -11.256  24.436                          
ATOM   2668  O   ARG A 282     -14.798 -13.566  25.031                          
ATOM   2669  CG  ARG A 282     -10.685 -11.718  26.525                          
ATOM   2670  CD  ARG A 282     -10.194 -11.255  27.898                          
ATOM   2671  NE  ARG A 282      -8.910 -10.531  27.759                          
ATOM   2672  CZ  ARG A 282      -8.810  -9.200  27.558                          
ATOM   2673  NH1 ARG A 282      -7.635  -8.663  27.203                          
ATOM   2674  NH2 ARG A 282      -9.885  -8.416  27.715                          
ATOM   2675 1HB  ARG A 282     -12.810 -11.459  26.721                          
ATOM   2676 2HB  ARG A 282     -12.175 -12.938  27.481                          
ATOM   2677 1HG  ARG A 282     -10.016 -12.492  26.150                          
ATOM   2678 2HG  ARG A 282     -10.680 -10.870  25.840                          
ATOM   2679 1HD  ARG A 282     -10.936 -10.592  28.342                          
ATOM   2680 2HD  ARG A 282     -10.051 -12.123  28.542                          
ATOM   2681  HE  ARG A 282      -8.065 -11.062  27.817                          
ATOM   2682 1HH1 ARG A 282      -7.563  -7.678  27.045                          
ATOM   2683 2HH1 ARG A 282      -6.830  -9.247  27.096                          
ATOM   2684 1HH2 ARG A 282      -9.822  -7.436  27.524                          
ATOM   2685 2HH2 ARG A 282     -10.752  -8.811  28.022                          
ATOM   2686  N   ASN A 283     -13.631 -14.946  26.365                          
ATOM   2687  CA  ASN A 283     -14.753 -15.856  26.582                          
ATOM   2688  C   ASN A 283     -15.867 -15.265  27.443                          
ATOM   2689  CB  ASN A 283     -14.260 -17.168  27.198                          
ATOM   2690  HA  ASN A 283     -15.098 -16.130  25.585                          
ATOM   2691  H   ASN A 283     -12.794 -15.189  26.855                          
ATOM   2692  O   ASN A 283     -15.605 -14.581  28.432                          
ATOM   2693  CG  ASN A 283     -13.232 -17.869  26.331                          
ATOM   2694  OD1 ASN A 283     -12.079 -17.444  26.246                          
ATOM   2695  ND2 ASN A 283     -13.645 -18.952  25.682                          
ATOM   2696 1HB  ASN A 283     -13.810 -16.952  28.167                          
ATOM   2697 2HB  ASN A 283     -15.114 -17.832  27.334                          
ATOM   2698 1HD2 ASN A 283     -13.008 -19.462  25.104                          
ATOM   2699 2HD2 ASN A 283     -14.593 -19.258  25.771                          
ATOM   2700  N   PHE A 284     -17.111 -15.536  27.058                          
ATOM   2701  CA  PHE A 284     -18.266 -15.004  27.759                          
ATOM   2702  C   PHE A 284     -19.308 -16.107  27.843                          
ATOM   2703  CB  PHE A 284     -18.819 -13.756  27.068                          
ATOM   2704  HA  PHE A 284     -17.940 -14.736  28.764                          
ATOM   2705  H   PHE A 284     -17.330 -16.115  26.273                          
ATOM   2706  O   PHE A 284     -19.030 -17.273  27.545                          
ATOM   2707  CG  PHE A 284     -17.897 -12.538  27.152                          
ATOM   2708  CD1 PHE A 284     -17.240 -12.091  26.024                          
ATOM   2709  CE1 PHE A 284     -16.372 -10.945  26.103                          
ATOM   2710  CZ  PHE A 284     -16.201 -10.302  27.289                          
ATOM   2711  CD2 PHE A 284     -17.723 -11.887  28.356                          
ATOM   2712  CE2 PHE A 284     -16.855 -10.740  28.435                          
ATOM   2713 1HB  PHE A 284     -18.982 -13.991  26.016                          
ATOM   2714 2HB  PHE A 284     -19.770 -13.499  27.534                          
ATOM   2715  HD1 PHE A 284     -17.378 -12.606  25.073                          
ATOM   2716  HE1 PHE A 284     -15.853 -10.591  25.212                          
ATOM   2717  HZ  PHE A 284     -15.544  -9.435  27.349                          
ATOM   2718  HE2 PHE A 284     -16.717 -10.225  29.386                          
ATOM   2719  HD2 PHE A 284     -18.242 -12.240  29.247                          
ATOM   2720  N   THR A 285     -20.521 -15.729  28.246                          
ATOM   2721  CA  THR A 285     -21.625 -16.666  28.455                          
ATOM   2722  C   THR A 285     -21.219 -17.754  29.451                          
ATOM   2723  CB  THR A 285     -22.100 -17.285  27.129                          
ATOM   2724  HA  THR A 285     -22.459 -16.122  28.898                          
ATOM   2725  H   THR A 285     -20.755 -14.774  28.432                          
ATOM   2726  O   THR A 285     -21.319 -18.954  29.185                          
ATOM   2727  OG1 THR A 285     -21.922 -16.348  26.063                          
ATOM   2728  CG2 THR A 285     -23.559 -17.645  27.192                          
ATOM   2729  HB  THR A 285     -21.622 -18.249  26.956                          
ATOM   2730  HG1 THR A 285     -20.949 -16.154  25.936                          
ATOM   2731 1HG2 THR A 285     -23.852 -18.138  26.264                          
ATOM   2732 2HG2 THR A 285     -23.731 -18.320  28.031                          
ATOM   2733 3HG2 THR A 285     -24.152 -16.740  27.326                          
ATOM   2734  N   ALA A 286     -20.725 -17.322  30.611                          
ATOM   2735  CA  ALA A 286     -20.112 -18.270  31.541                          
ATOM   2736  C   ALA A 286     -21.139 -19.057  32.352                          
ATOM   2737  CB  ALA A 286     -19.106 -17.535  32.429                          
ATOM   2738  HA  ALA A 286     -19.597 -18.998  30.915                          
ATOM   2739  H   ALA A 286     -20.737 -16.370  30.914                          
ATOM   2740  O   ALA A 286     -21.410 -20.226  32.060                          
ATOM   2741 1HB  ALA A 286     -18.651 -18.242  33.124                          
ATOM   2742 2HB  ALA A 286     -18.332 -17.087  31.807                          
ATOM   2743 3HB  ALA A 286     -19.619 -16.754  32.990                          
ATOM   2744  N   LEU A 287     -21.733 -18.426  33.368                          
ATOM   2745  CA  LEU A 287     -22.465 -19.171  34.394                          
ATOM   2746  C   LEU A 287     -23.202 -18.221  35.321                          
ATOM   2747  CB  LEU A 287     -21.506 -20.048  35.209                          
ATOM   2748  HA  LEU A 287     -23.199 -19.795  33.884                          
ATOM   2749  H   LEU A 287     -21.720 -17.434  33.494                          
ATOM   2750  O   LEU A 287     -22.593 -17.287  35.850                          
ATOM   2751  CG  LEU A 287     -22.092 -20.775  36.426                          
ATOM   2752  CD1 LEU A 287     -23.186 -21.765  36.035                          
ATOM   2753  CD2 LEU A 287     -20.993 -21.465  37.222                          
ATOM   2754 1HB  LEU A 287     -21.102 -20.805  34.537                          
ATOM   2755 2HB  LEU A 287     -20.698 -19.409  35.565                          
ATOM   2756  HG  LEU A 287     -22.558 -20.025  37.066                          
ATOM   2757 1HD1 LEU A 287     -23.565 -22.259  36.929                          
ATOM   2758 2HD1 LEU A 287     -23.999 -21.232  35.542                          
ATOM   2759 3HD1 LEU A 287     -22.774 -22.510  35.354                          
ATOM   2760 1HD2 LEU A 287     -21.432 -21.988  38.071                          
ATOM   2761 2HD2 LEU A 287     -20.476 -22.180  36.583                          
ATOM   2762 3HD2 LEU A 287     -20.283 -20.720  37.583                          
ATOM   2763  N   ASN A 288     -24.479 -18.499  35.572                          
ATOM   2764  CA  ASN A 288     -25.322 -17.694  36.459                          
ATOM   2765  C   ASN A 288     -25.310 -16.207  36.096                          
ATOM   2766  CB  ASN A 288     -24.904 -17.897  37.918                          
ATOM   2767  HA  ASN A 288     -26.318 -18.132  36.386                          
ATOM   2768  H   ASN A 288     -24.949 -19.282  35.165                          
ATOM   2769  O   ASN A 288     -24.827 -15.357  36.847                          
ATOM   2770  CG  ASN A 288     -24.994 -19.341  38.351                          
ATOM   2771  OD1 ASN A 288     -24.112 -19.851  39.038                          
ATOM   2772  ND2 ASN A 288     -26.065 -20.007  37.955                          
ATOM   2773 1HB  ASN A 288     -23.874 -17.561  38.037                          
ATOM   2774 2HB  ASN A 288     -25.557 -17.300  38.555                          
ATOM   2775 1HD2 ASN A 288     -26.184 -20.965  38.216                          
ATOM   2776 2HD2 ASN A 288     -26.757 -19.553  37.393                          
ATOM   2777  N   GLY A 289     -25.859 -15.903  34.924                          
ATOM   2778  CA  GLY A 289     -25.825 -14.544  34.418                          
ATOM   2779  C   GLY A 289     -27.001 -13.733  34.920                          
ATOM   2780  H   GLY A 289     -26.318 -16.565  34.331                          
ATOM   2781 1HA  GLY A 289     -24.894 -14.065  34.723                          
ATOM   2782 2HA  GLY A 289     -25.832 -14.561  33.328                          
ATOM   2783  O   GLY A 289     -27.786 -14.206  35.744                          
ATOM   2784  N   THR A 290     -27.100 -12.515  34.409                          
ATOM   2785  CA  THR A 290     -28.145 -11.604  34.845                          
ATOM   2786  C   THR A 290     -28.414 -10.549  33.770                          
ATOM   2787  CB  THR A 290     -27.722 -11.008  36.189                          
ATOM   2788  HA  THR A 290     -29.065 -12.173  34.973                          
ATOM   2789  H   THR A 290     -26.484 -12.149  33.712                          
ATOM   2790  O   THR A 290     -27.645 -10.415  32.819                          
ATOM   2791  OG1 THR A 290     -28.912 -10.407  36.692                          
ATOM   2792  CG2 THR A 290     -26.751  -9.835  36.030                          
ATOM   2793  HB  THR A 290     -27.302 -11.774  36.840                          
ATOM   2794  HG1 THR A 290     -29.648 -11.083  36.726                          
ATOM   2795 1HG2 THR A 290     -26.470  -9.460  37.014                          
ATOM   2796 2HG2 THR A 290     -25.860 -10.171  35.500                          
ATOM   2797 3HG2 THR A 290     -27.233  -9.039  35.462                          
ATOM   2798  N   GLY A 291     -29.525  -9.840  33.949                          
ATOM   2799  CA  GLY A 291     -30.002  -8.914  32.935                          
ATOM   2800  H   GLY A 291     -30.102  -9.910  34.762                          
ATOM   2801  C   GLY A 291     -31.384  -9.325  32.425                          
ATOM   2802 1HA  GLY A 291     -30.047  -7.907  33.350                          
ATOM   2803 2HA  GLY A 291     -29.297  -8.885  32.104                          
ATOM   2804  O   GLY A 291     -32.219  -8.472  32.127                          
ATOM   2805  N   LEU A 292     -31.585 -10.632  32.340                          
ATOM   2806  CA  LEU A 292     -32.689 -11.171  31.565                          
ATOM   2807  C   LEU A 292     -33.862 -11.475  32.499                          
ATOM   2808  CB  LEU A 292     -32.229 -12.377  30.743                          
ATOM   2809  HA  LEU A 292     -33.000 -10.400  30.860                          
ATOM   2810  H   LEU A 292     -31.009 -11.316  32.788                          
ATOM   2811  O   LEU A 292     -33.699 -12.172  33.500                          
ATOM   2812  CG  LEU A 292     -31.353 -12.066  29.528                          
ATOM   2813  CD1 LEU A 292     -30.430 -13.241  29.201                          
ATOM   2814  CD2 LEU A 292     -32.208 -11.657  28.326                          
ATOM   2815 1HB  LEU A 292     -31.662 -13.033  31.403                          
ATOM   2816 2HB  LEU A 292     -33.118 -12.898  30.389                          
ATOM   2817  HG  LEU A 292     -30.717 -11.216  29.774                          
ATOM   2818 1HD1 LEU A 292     -29.824 -12.996  28.329                          
ATOM   2819 2HD1 LEU A 292     -29.779 -13.439  30.053                          
ATOM   2820 3HD1 LEU A 292     -31.030 -14.126  28.989                          
ATOM   2821 1HD2 LEU A 292     -31.578 -11.585  27.440                          
ATOM   2822 2HD2 LEU A 292     -32.983 -12.405  28.161                          
ATOM   2823 3HD2 LEU A 292     -32.672 -10.690  28.523                          
ATOM   2824  N   VAL A 293     -35.018 -10.937  32.140                          
ATOM   2825  CA  VAL A 293     -36.084 -10.740  33.107                          
ATOM   2826  C   VAL A 293     -37.424 -10.660  32.373                          
ATOM   2827  CB  VAL A 293     -35.795  -9.503  33.960                          
ATOM   2828  HA  VAL A 293     -36.097 -11.609  33.765                          
ATOM   2829  H   VAL A 293     -35.231 -10.639  31.210                          
ATOM   2830  O   VAL A 293     -38.223 -11.594  32.427                          
ATOM   2831  CG1 VAL A 293     -37.051  -9.045  34.705                          
ATOM   2832  CG2 VAL A 293     -34.645  -9.766  34.934                          
ATOM   2833  HB  VAL A 293     -35.490  -8.699  33.291                          
ATOM   2834 1HG1 VAL A 293     -36.802  -8.205  35.354                          
ATOM   2835 2HG1 VAL A 293     -37.808  -8.735  33.984                          
ATOM   2836 3HG1 VAL A 293     -37.437  -9.867  35.307                          
ATOM   2837 1HG2 VAL A 293     -34.701  -9.058  35.762                          
ATOM   2838 2HG2 VAL A 293     -34.721 -10.782  35.320                          
ATOM   2839 3HG2 VAL A 293     -33.694  -9.644  34.415                          
ATOM   2840  N   TRP A 294     -37.630  -9.535  31.704                          
ATOM   2841  CA  TRP A 294     -38.335  -9.538  30.433                          
ATOM   2842  C   TRP A 294     -37.633  -8.550  29.500                          
ATOM   2843  CB  TRP A 294     -39.819  -9.225  30.629                          
ATOM   2844  HA  TRP A 294     -38.275 -10.546  30.021                          
ATOM   2845  H   TRP A 294     -37.324  -8.635  32.015                          
ATOM   2846  O   TRP A 294     -37.628  -7.346  29.756                          
ATOM   2847  CG  TRP A 294     -40.544  -8.816  29.345                          
ATOM   2848  NE1 TRP A 294     -41.412  -8.831  27.270                          
ATOM   2849  CD1 TRP A 294     -40.697  -9.530  28.221                          
ATOM   2850  CD2 TRP A 294     -41.213  -7.562  29.096                          
ATOM   2851  CE2 TRP A 294     -41.735  -7.596  27.819                          
ATOM   2852  CE3 TRP A 294     -41.371  -6.433  29.925                          
ATOM   2853  CZ3 TRP A 294     -42.087  -5.375  29.353                          
ATOM   2854  CH2 TRP A 294     -42.623  -5.386  28.070                          
ATOM   2855  CZ2 TRP A 294     -42.451  -6.533  27.255                          
ATOM   2856 1HB  TRP A 294     -40.313 -10.101  31.050                          
ATOM   2857 2HB  TRP A 294     -39.917  -8.422  31.360                          
ATOM   2858  HD1 TRP A 294     -40.307 -10.537  28.072                          
ATOM   2859  HE1 TRP A 294     -41.652  -9.153  26.355                          
ATOM   2860  HZ2 TRP A 294     -42.841  -6.615  26.241                          
ATOM   2861  HH2 TRP A 294     -43.168  -4.518  27.700                          
ATOM   2862  HZ3 TRP A 294     -42.236  -4.479  29.956                          
ATOM   2863  HE3 TRP A 294     -40.966  -6.387  30.935                          
ATOM   2864  N   GLU A 295     -37.057  -9.094  28.438                          
ATOM   2865  CA  GLU A 295     -35.907  -8.469  27.807                          
ATOM   2866  C   GLU A 295     -35.368  -9.359  26.686                          
ATOM   2867  CB  GLU A 295     -34.817  -8.162  28.836                          
ATOM   2868  HA  GLU A 295     -36.279  -7.533  27.390                          
ATOM   2869  H   GLU A 295     -37.364  -9.944  28.010                          
ATOM   2870  O   GLU A 295     -35.703 -10.540  26.610                          
ATOM   2871  CG  GLU A 295     -33.831  -7.123  28.297                          
ATOM   2872  CD  GLU A 295     -33.254  -6.274  29.431                          
ATOM   2873  OE1 GLU A 295     -32.417  -5.401  29.117                          
ATOM   2874  OE2 GLU A 295     -33.664  -6.517  30.587                          
ATOM   2875 1HB  GLU A 295     -35.282  -7.775  29.743                          
ATOM   2876 2HB  GLU A 295     -34.277  -9.080  29.068                          
ATOM   2877 1HG  GLU A 295     -33.017  -7.637  27.786                          
ATOM   2878 2HG  GLU A 295     -34.349  -6.473  27.592                          
ATOM   2879  N   ALA A 296     -34.541  -8.758  25.843                          
ATOM   2880  CA  ALA A 296     -33.756  -9.525  24.890                          
ATOM   2881  C   ALA A 296     -32.356  -8.917  24.783                          
ATOM   2882  CB  ALA A 296     -34.480  -9.561  23.543                          
ATOM   2883  HA  ALA A 296     -33.672 -10.542  25.272                          
ATOM   2884  H   ALA A 296     -34.404  -7.768  25.804                          
ATOM   2885  O   ALA A 296     -32.212  -7.710  24.595                          
ATOM   2886 1HB  ALA A 296     -33.892 -10.137  22.829                          
ATOM   2887 2HB  ALA A 296     -35.457 -10.028  23.669                          
ATOM   2888 3HB  ALA A 296     -34.609  -8.544  23.172                          
ATOM   2889  N   ASP A 297     -31.359  -9.781  24.907                          
ATOM   2890  CA  ASP A 297     -29.987  -9.325  25.054                          
ATOM   2891  C   ASP A 297     -29.040 -10.372  24.465                          
ATOM   2892  CB  ASP A 297     -29.625  -9.136  26.529                          
ATOM   2893  CG  ASP A 297     -28.278  -8.454  26.781                          
ATOM   2894  HA  ASP A 297     -29.943  -8.375  24.521                          
ATOM   2895  H   ASP A 297     -31.477 -10.774  24.909                          
ATOM   2896  O   ASP A 297     -29.280 -11.572  24.591                          
ATOM   2897  OD1 ASP A 297     -27.896  -8.376  27.968                          
ATOM   2898  OD2 ASP A 297     -27.662  -8.027  25.781                          
ATOM   2899 1HB  ASP A 297     -30.403  -8.530  26.993                          
ATOM   2900 2HB  ASP A 297     -29.600 -10.119  26.999                          
TER
ATOM   2901  N   SER A303      -27.990  -9.852  23.841                          
ATOM   2902  CA  SER A303      -27.112 -10.629  22.978                          
ATOM   2903  H   SER A303      -27.742  -8.888  23.939                          
ATOM   2904  C   SER A303      -25.965  -9.769  22.467                          
ATOM   2905  CB  SER A303      -27.897 -11.215  21.806                          
ATOM   2906  OG  SER A303      -28.749 -10.245  21.225                          
ATOM   2907  HA  SER A303      -26.734 -11.438  23.605                          
ATOM   2908  O   SER A303      -24.852  -9.823  22.989                          
ATOM   2909 1HB  SER A303      -27.202 -11.585  21.052                          
ATOM   2910 2HB  SER A303      -28.493 -12.059  22.153                          
ATOM   2911  HG  SER A303      -29.570 -10.133  21.784                          
ATOM   2912  N   LEU A 304     -26.272  -8.974  21.436                          
ATOM   2913  CA  LEU A 304     -25.275  -8.197  20.707                          
ATOM   2914  H   LEU A 304     -27.208  -8.888  21.095                          
ATOM   2915  C   LEU A 304     -24.573  -7.201  21.616                          
ATOM   2916  CB  LEU A 304     -25.934  -7.479  19.530                          
ATOM   2917  HA  LEU A 304     -24.533  -8.897  20.322                          
ATOM   2918  O   LEU A 304     -23.439  -6.793  21.345                          
ATOM   2919  CG  LEU A 304     -26.792  -8.339  18.603                          
ATOM   2920  CD1 LEU A 304     -27.248  -7.516  17.421                          
ATOM   2921  CD2 LEU A 304     -26.033  -9.574  18.141                          
ATOM   2922 1HB  LEU A 304     -26.570  -6.692  19.936                          
ATOM   2923 2HB  LEU A 304     -25.142  -7.032  18.929                          
ATOM   2924  HG  LEU A 304     -27.673  -8.679  19.147                          
ATOM   2925 1HD1 LEU A 304     -27.876  -8.128  16.773                          
ATOM   2926 2HD1 LEU A 304     -27.820  -6.658  17.774                          
ATOM   2927 3HD1 LEU A 304     -26.379  -7.169  16.862                          
ATOM   2928 1HD2 LEU A 304     -26.635 -10.119  17.413                          
ATOM   2929 2HD2 LEU A 304     -25.092  -9.272  17.682                          
ATOM   2930 3HD2 LEU A 304     -25.830 -10.217  18.998                          
ATOM   2931  N   ASP A 305     -25.232  -6.794  22.700                          
ATOM   2932  CA  ASP A 305     -24.966  -5.504  23.321                          
ATOM   2933  H   ASP A 305     -25.943  -7.339  23.143                          
ATOM   2934  C   ASP A 305     -23.541  -5.433  23.854                          
ATOM   2935  CB  ASP A 305     -25.980  -5.261  24.434                          
ATOM   2936  CG  ASP A 305     -27.347  -4.896  23.896                          
ATOM   2937  HA  ASP A 305     -25.157  -4.766  22.542                          
ATOM   2938  O   ASP A 305     -22.786  -4.520  23.509                          
ATOM   2939  OD1 ASP A 305     -27.462  -4.716  22.667                          
ATOM   2940  OD2 ASP A 305     -28.299  -4.779  24.693                          
ATOM   2941 1HB  ASP A 305     -26.069  -6.168  25.032                          
ATOM   2942 2HB  ASP A 305     -25.622  -4.446  25.063                          
ATOM   2943  N   LEU A 306     -23.138  -6.426  24.646                          
ATOM   2944  CA  LEU A 306     -21.771  -6.455  25.150                          
ATOM   2945  C   LEU A 306     -20.796  -6.823  24.043                          
ATOM   2946  CB  LEU A 306     -21.673  -7.358  26.381                          
ATOM   2947  HA  LEU A 306     -21.531  -5.451  25.502                          
ATOM   2948  H   LEU A 306     -23.717  -7.188  24.938                          
ATOM   2949  O   LEU A 306     -19.648  -6.363  24.035                          
ATOM   2950  CG  LEU A 306     -22.721  -7.123  27.471                          
ATOM   2951  CD1 LEU A 306     -22.970  -8.400  28.277                          
ATOM   2952  CD2 LEU A 306     -22.326  -5.948  28.367                          
ATOM   2953 1HB  LEU A 306     -21.766  -8.391  26.045                          
ATOM   2954 2HB  LEU A 306     -20.689  -7.209  26.827                          
ATOM   2955  HG  LEU A 306     -23.662  -6.859  26.988                          
ATOM   2956 1HD1 LEU A 306     -23.720  -8.205  29.043                          
ATOM   2957 2HD1 LEU A 306     -23.326  -9.186  27.611                          
ATOM   2958 3HD1 LEU A 306     -22.040  -8.718  28.750                          
ATOM   2959 1HD2 LEU A 306     -23.114  -5.768  29.099                          
ATOM   2960 2HD2 LEU A 306     -21.396  -6.182  28.885                          
ATOM   2961 3HD2 LEU A 306     -22.188  -5.056  27.756                          
ATOM   2962  N   TYR A 307     -21.237  -7.627  23.076                          
ATOM   2963  CA  TYR A 307     -20.338  -8.097  22.028                          
ATOM   2964  C   TYR A 307     -19.803  -6.924  21.215                          
ATOM   2965  CB  TYR A 307     -21.065  -9.097  21.128                          
ATOM   2966  HA  TYR A 307     -19.503  -8.608  22.507                          
ATOM   2967  H   TYR A 307     -22.180  -7.952  23.003                          
ATOM   2968  O   TYR A 307     -18.616  -6.875  20.879                          
ATOM   2969  CG  TYR A 307     -21.634 -10.313  21.856                          
ATOM   2970  CD1 TYR A 307     -21.223 -10.603  23.147                          
ATOM   2971  CE1 TYR A 307     -21.737 -11.701  23.805                          
ATOM   2972  CZ  TYR A 307     -22.654 -12.504  23.179                          
ATOM   2973  CD2 TYR A 307     -22.564 -11.128  21.224                          
ATOM   2974  CE2 TYR A 307     -23.080 -12.232  21.885                          
ATOM   2975  OH  TYR A 307     -23.151 -13.592  23.856                          
ATOM   2976 1HB  TYR A 307     -21.890  -8.577  20.639                          
ATOM   2977 2HB  TYR A 307     -20.361  -9.451  20.374                          
ATOM   2978  HD1 TYR A 307     -20.493  -9.962  23.643                          
ATOM   2979  HE1 TYR A 307     -21.414 -11.930  24.821                          
ATOM   2980  HE2 TYR A 307     -23.810 -12.872  21.389                          
ATOM   2981  HD2 TYR A 307     -22.888 -10.901  20.208                          
ATOM   2982  HH  TYR A 307     -22.485 -13.907  24.533                          
ATOM   2983  N   LEU A 308     -20.672  -5.963  20.892                          
ATOM   2984  CA  LEU A 308     -20.225  -4.746  20.226                          
ATOM   2985  C   LEU A 308     -19.382  -3.871  21.136                          
ATOM   2986  CB  LEU A 308     -21.413  -3.930  19.723                          
ATOM   2987  HA  LEU A 308     -19.616  -5.046  19.373                          
ATOM   2988  H   LEU A 308     -21.653  -6.009  21.078                          
ATOM   2989  O   LEU A 308     -18.649  -3.014  20.638                          
ATOM   2990  CG  LEU A 308     -22.385  -4.622  18.777                          
ATOM   2991  CD1 LEU A 308     -23.262  -3.599  18.086                          
ATOM   2992  CD2 LEU A 308     -21.625  -5.435  17.758                          
ATOM   2993 1HB  LEU A 308     -21.980  -3.605  20.596                          
ATOM   2994 2HB  LEU A 308     -21.015  -3.058  19.204                          
ATOM   2995  HG  LEU A 308     -23.024  -5.297  19.346                          
ATOM   2996 1HD1 LEU A 308     -23.964  -4.108  17.427                          
ATOM   2997 2HD1 LEU A 308     -23.813  -3.029  18.834                          
ATOM   2998 3HD1 LEU A 308     -22.638  -2.923  17.501                          
ATOM   2999 1HD2 LEU A 308     -22.324  -5.855  17.034                          
ATOM   3000 2HD2 LEU A 308     -20.910  -4.794  17.242                          
ATOM   3001 3HD2 LEU A 308     -21.093  -6.242  18.260                          
ATOM   3002  N   SER A 309     -19.497  -4.038  22.456                          
ATOM   3003  CA  SER A 309     -18.801  -3.144  23.374                          
ATOM   3004  C   SER A 309     -17.412  -3.661  23.712                          
ATOM   3005  CB  SER A 309     -19.613  -2.928  24.653                          
ATOM   3006  OG  SER A 309     -19.398  -3.968  25.604                          
ATOM   3007  HA  SER A 309     -18.738  -2.188  22.854                          
ATOM   3008  H   SER A 309     -20.043  -4.755  22.889                          
ATOM   3009  O   SER A 309     -16.622  -2.952  24.344                          
ATOM   3010 1HB  SER A 309     -19.342  -1.970  25.097                          
ATOM   3011 2HB  SER A 309     -20.673  -2.877  24.406                          
ATOM   3012  HG  SER A 309     -19.369  -3.586  26.528                          
ATOM   3013  N   ASP A 310     -17.098  -4.875  23.282                          
ATOM   3014  CA  ASP A 310     -15.802  -5.505  23.485                          
ATOM   3015  C   ASP A 310     -14.539  -4.727  23.095                          
ATOM   3016  CB  ASP A 310     -15.802  -6.866  22.786                          
ATOM   3017  CG  ASP A 310     -16.294  -7.983  23.697                          
ATOM   3018  HA  ASP A 310     -15.794  -5.814  24.530                          
ATOM   3019  H   ASP A 310     -17.747  -5.445  22.779                          
ATOM   3020  O   ASP A 310     -13.592  -4.765  23.880                          
ATOM   3021  OD1 ASP A 310     -16.091  -7.880  24.921                          
ATOM   3022  OD2 ASP A 310     -16.890  -8.960  23.196                          
ATOM   3023 1HB  ASP A 310     -16.454  -6.812  21.914                          
ATOM   3024 2HB  ASP A 310     -14.786  -7.096  22.466                          
ATOM   3025  N   PRO A 311     -14.454  -3.990  21.928                          
ATOM   3026  CA  PRO A 311     -13.210  -3.788  21.152                          
ATOM   3027  C   PRO A 311     -11.817  -3.655  21.746                          
ATOM   3028  CB  PRO A 311     -13.505  -2.589  20.237                          
ATOM   3029  HA  PRO A 311     -13.107  -4.651  20.494                          
ATOM   3030  O   PRO A 311     -10.875  -4.016  21.036                          
ATOM   3031  CD  PRO A 311     -15.519  -3.272  21.220                          
ATOM   3032  CG  PRO A 311     -14.843  -2.086  20.656                          
ATOM   3033 1HD  PRO A 311     -15.967  -3.883  20.437                          
ATOM   3034 2HD  PRO A 311     -16.278  -2.795  21.840                          
ATOM   3035 1HG  PRO A 311     -15.412  -1.689  19.815                          
ATOM   3036 2HG  PRO A 311     -14.729  -1.325  21.428                          
ATOM   3037 1HB  PRO A 311     -12.758  -1.801  20.332                          
ATOM   3038 2HB  PRO A 311     -13.533  -2.891  19.190                          
ATOM   3039  N   GLU A 312     -11.640  -3.170  22.975                          
ATOM   3040  CA  GLU A 312     -10.330  -3.292  23.604                          
ATOM   3041  C   GLU A 312      -9.956  -4.754  23.802                          
ATOM   3042  CB  GLU A 312     -10.286  -2.531  24.931                          
ATOM   3043  HA  GLU A 312      -9.632  -2.821  22.912                          
ATOM   3044  H   GLU A 312     -12.345  -2.718  23.522                          
ATOM   3045  O   GLU A 312      -8.802  -5.063  24.120                          
ATOM   3046  CG  GLU A 312     -11.257  -3.139  25.944                          
ATOM   3047  CD  GLU A 312     -11.120  -2.462  27.309                          
ATOM   3048  OE1 GLU A 312     -11.862  -2.877  28.226                          
ATOM   3049  OE2 GLU A 312     -10.277  -1.544  27.406                          
ATOM   3050 1HB  GLU A 312      -9.275  -2.576  25.335                          
ATOM   3051 2HB  GLU A 312     -10.560  -1.490  24.754                          
ATOM   3052 1HG  GLU A 312     -12.277  -3.008  25.583                          
ATOM   3053 2HG  GLU A 312     -11.043  -4.202  26.050                          
ATOM   3054  N   ASN A 313     -10.917  -5.680  23.632                          
ATOM   3055  CA  ASN A 313     -10.653  -7.111  23.706                          
ATOM   3056  H   ASN A 313     -11.871  -5.444  23.450                          
ATOM   3057  C   ASN A 313     -10.013  -7.650  22.436                          
ATOM   3058  CB  ASN A 313     -11.949  -7.885  23.959                          
ATOM   3059  HA  ASN A 313     -10.017  -7.242  24.581                          
ATOM   3060  O   ASN A 313      -9.535  -8.788  22.447                          
ATOM   3061  CG  ASN A 313     -12.285  -7.997  25.424                          
ATOM   3062  OD1 ASN A 313     -12.422  -9.095  25.957                          
ATOM   3063  ND2 ASN A 313     -12.404  -6.857  26.092                          
ATOM   3064 1HB  ASN A 313     -12.766  -7.371  23.453                          
ATOM   3065 2HB  ASN A 313     -11.840  -8.889  23.549                          
ATOM   3066 1HD2 ASN A 313     -12.665  -6.868  27.057                          
ATOM   3067 2HD2 ASN A 313     -12.231  -5.987  25.631                          
ATOM   3068  N   TYR A 314     -10.012  -6.879  21.348                          
ATOM   3069  CA  TYR A 314      -9.473  -7.377  20.089                          
ATOM   3070  C   TYR A 314      -7.968  -7.552  20.180                          
ATOM   3071  CB  TYR A 314      -9.787  -6.427  18.938                          
ATOM   3072  HA  TYR A 314      -9.932  -8.344  19.885                          
ATOM   3073  H   TYR A 314     -10.366  -5.944  21.320                          
ATOM   3074  O   TYR A 314      -7.244  -6.656  20.620                          
ATOM   3075  CG  TYR A 314     -11.245  -6.252  18.635                          
ATOM   3076  CD1 TYR A 314     -12.183  -7.010  19.302                          
ATOM   3077  CE1 TYR A 314     -13.517  -6.849  19.025                          
ATOM   3078  CZ  TYR A 314     -13.908  -5.931  18.080                          
ATOM   3079  CD2 TYR A 314     -11.649  -5.329  17.685                          
ATOM   3080  CE2 TYR A 314     -12.980  -5.169  17.409                          
ATOM   3081  OH  TYR A 314     -15.242  -5.762  17.794                          
ATOM   3082 1HB  TYR A 314      -9.374  -5.449  19.185                          
ATOM   3083 2HB  TYR A 314      -9.300  -6.811  18.041                          
ATOM   3084  HD1 TYR A 314     -11.865  -7.736  20.050                          
ATOM   3085  HE1 TYR A 314     -14.262  -7.447  19.550                          
ATOM   3086  HE2 TYR A 314     -13.298  -4.443  16.661                          
ATOM   3087  HD2 TYR A 314     -10.907  -4.730  17.158                          
ATOM   3088  HH  TYR A 314     -15.705  -5.327  18.567                          
ATOM   3089  N   LEU A 315      -7.500  -8.717  19.752                          
ATOM   3090  CA  LEU A 315      -6.074  -8.998  19.723                          
ATOM   3091  C   LEU A 315      -5.475  -8.402  18.456                          
ATOM   3092  CB  LEU A 315      -5.832 -10.497  19.785                          
ATOM   3093  HA  LEU A 315      -5.626  -8.501  20.583                          
ATOM   3094  H   LEU A 315      -8.081  -9.463  19.427                          
ATOM   3095  O   LEU A 315      -5.677  -8.931  17.356                          
ATOM   3096  CG  LEU A 315      -5.973 -11.133  21.158                          
ATOM   3097  CD1 LEU A 315      -5.514 -12.561  21.051                          
ATOM   3098  CD2 LEU A 315      -5.186 -10.390  22.230                          
ATOM   3099 1HB  LEU A 315      -6.546 -10.979  19.117                          
ATOM   3100 2HB  LEU A 315      -4.818 -10.687  19.431                          
ATOM   3101  HG  LEU A 315      -7.018 -11.095  21.465                          
ATOM   3102 1HD1 LEU A 315      -5.532 -13.024  22.038                          
ATOM   3103 2HD1 LEU A 315      -6.179 -13.107  20.382                          
ATOM   3104 3HD1 LEU A 315      -4.499 -12.588  20.655                          
ATOM   3105 1HD2 LEU A 315      -5.322 -10.887  23.191                          
ATOM   3106 2HD2 LEU A 315      -4.128 -10.388  21.969                          
ATOM   3107 3HD2 LEU A 315      -5.545  -9.363  22.298                          
ATOM   3108  N   LEU A 316      -4.731  -7.317  18.613                          
ATOM   3109  CA  LEU A 316      -4.160  -6.607  17.482                          
ATOM   3110  C   LEU A 316      -2.762  -7.134  17.181                          
ATOM   3111  CB  LEU A 316      -4.101  -5.116  17.789                          
ATOM   3112  HA  LEU A 316      -4.796  -6.802  16.619                          
ATOM   3113  H   LEU A 316      -4.516  -6.920  19.505                          
ATOM   3114  O   LEU A 316      -1.957  -7.326  18.097                          
ATOM   3115  CG  LEU A 316      -5.403  -4.477  18.245                          
ATOM   3116  CD1 LEU A 316      -5.113  -3.062  18.667                          
ATOM   3117  CD2 LEU A 316      -6.441  -4.514  17.142                          
ATOM   3118 1HB  LEU A 316      -3.363  -4.966  18.576                          
ATOM   3119 2HB  LEU A 316      -3.777  -4.601  16.884                          
ATOM   3120  HG  LEU A 316      -5.814  -5.027  19.091                          
ATOM   3121 1HD1 LEU A 316      -6.033  -2.591  19.016                          
ATOM   3122 2HD1 LEU A 316      -4.379  -3.066  19.473                          
ATOM   3123 3HD1 LEU A 316      -4.718  -2.503  17.819                          
ATOM   3124 1HD2 LEU A 316      -7.347  -4.010  17.479                          
ATOM   3125 2HD2 LEU A 316      -6.051  -4.008  16.259                          
ATOM   3126 3HD2 LEU A 316      -6.672  -5.550  16.896                          
ATOM   3127  N   LYS A 317      -2.472  -7.368  15.897                          
ATOM   3128  CA  LYS A 317      -1.097  -7.631  15.478                          
ATOM   3129  C   LYS A 317      -0.232  -6.419  15.788                          
ATOM   3130  CB  LYS A 317      -1.020  -7.970  13.988                          
ATOM   3131  HA  LYS A 317      -0.733  -8.474  16.064                          
ATOM   3132  H   LYS A 317      -3.149  -7.379  15.161                          
ATOM   3133  O   LYS A 317      -0.624  -5.287  15.492                          
ATOM   3134  CG  LYS A 317      -1.651  -9.310  13.647                          
ATOM   3135  CD  LYS A 317      -1.134  -9.887  12.340                          
ATOM   3136  CE  LYS A 317       0.365  -9.705  12.207                          
ATOM   3137  NZ  LYS A 317       0.959 -10.582  11.155                          
ATOM   3138 1HB  LYS A 317      -1.536  -7.191  13.427                          
ATOM   3139 2HB  LYS A 317       0.029  -7.996  13.692                          
ATOM   3140 1HG  LYS A 317      -1.430 -10.014  14.450                          
ATOM   3141 2HG  LYS A 317      -2.730  -9.177  13.567                          
ATOM   3142 1HD  LYS A 317      -1.367 -10.951  12.306                          
ATOM   3143 2HD  LYS A 317      -1.627  -9.380  11.510                          
ATOM   3144 1HE  LYS A 317       0.570  -8.666  11.952                          
ATOM   3145 2HE  LYS A 317       0.831  -9.943  13.164                          
ATOM   3146 1HZ  LYS A 317       1.957 -10.414  11.099                          
ATOM   3147 2HZ  LYS A 317       0.792 -11.554  11.392                          
ATOM   3148 3HZ  LYS A 317       0.530 -10.374  10.260                          
ATOM   3149  N   ASN A 318       0.938  -6.651  16.384                          
ATOM   3150  CA  ASN A 318       1.835  -5.570  16.777                          
ATOM   3151  C   ASN A 318       2.233  -4.720  15.574                          
ATOM   3152  CB  ASN A 318       3.068  -6.147  17.469                          
ATOM   3153  HA  ASN A 318       1.286  -5.000  17.527                          
ATOM   3154  H   ASN A 318       1.273  -7.569  16.598                          
ATOM   3155  O   ASN A 318       2.573  -5.245  14.510                          
ATOM   3156  CG  ASN A 318       3.728  -5.157  18.392                          
ATOM   3157  OD1 ASN A 318       4.737  -4.556  18.044                          
ATOM   3158  ND2 ASN A 318       3.169  -4.969  19.568                          
ATOM   3159 1HB  ASN A 318       2.768  -7.019  18.049                          
ATOM   3160 2HB  ASN A 318       3.788  -6.448  16.707                          
ATOM   3161 1HD2 ASN A 318       3.568  -4.317  20.213                          
ATOM   3162 2HD2 ASN A 318       2.346  -5.478  19.818                          
ATOM   3163  N   GLY A 319       2.141  -3.403  15.728                          
ATOM   3164  CA  GLY A 319       2.463  -2.484  14.659                          
ATOM   3165  C   GLY A 319       1.383  -2.300  13.618                          
ATOM   3166  H   GLY A 319       1.848  -2.966  16.579                          
ATOM   3167 1HA  GLY A 319       2.694  -1.512  15.095                          
ATOM   3168 2HA  GLY A 319       3.368  -2.833  14.163                          
ATOM   3169  O   GLY A 319       1.683  -1.806  12.525                          
ATOM   3170  N   THR A 320       0.145  -2.686  13.909                          
ATOM   3171  CA  THR A 320      -0.920  -2.639  12.919                          
ATOM   3172  C   THR A 320      -2.216  -2.319  13.648                          
ATOM   3173  CB  THR A 320      -1.025  -3.966  12.152                          
ATOM   3174  HA  THR A 320      -0.722  -1.810  12.240                          
ATOM   3175  H   THR A 320      -0.132  -3.027  14.808                          
ATOM   3176  O   THR A 320      -2.451  -2.792  14.762                          
ATOM   3177  OG1 THR A 320      -1.606  -4.961  13.002                          
ATOM   3178  CG2 THR A 320       0.345  -4.463  11.705                          
ATOM   3179  HB  THR A 320      -1.551  -3.829  11.207                          
ATOM   3180  HG1 THR A 320      -2.575  -4.764  13.146                          
ATOM   3181 1HG2 THR A 320       0.226  -5.356  11.092                          
ATOM   3182 2HG2 THR A 320       0.841  -3.686  11.123                          
ATOM   3183 3HG2 THR A 320       0.948  -4.701  12.581                          
ATOM   3184  N   SER A 321      -3.043  -1.487  13.025                          
ATOM   3185  CA  SER A 321      -4.467  -1.438  13.347                          
ATOM   3186  C   SER A 321      -5.196  -2.528  12.570                          
ATOM   3187  CB  SER A 321      -5.059  -0.066  13.018                          
ATOM   3188  OG  SER A 321      -4.331   0.992  13.637                          
ATOM   3189  HA  SER A 321      -4.527  -1.626  14.419                          
ATOM   3190  H   SER A 321      -2.754  -0.852  12.309                          
ATOM   3191  O   SER A 321      -5.643  -2.337  11.441                          
ATOM   3192 1HB  SER A 321      -5.060   0.079  11.938                          
ATOM   3193 2HB  SER A 321      -6.098  -0.031  13.346                          
ATOM   3194  HG  SER A 321      -4.450   0.955  14.629                          
ATOM   3195  N   ASP A 322      -5.319  -3.700  13.188                          
ATOM   3196  CA  ASP A 322      -6.008  -4.818  12.562                          
ATOM   3197  C   ASP A 322      -6.344  -5.852  13.627                          
ATOM   3198  CB  ASP A 322      -5.145  -5.453  11.463                          
ATOM   3199  CG  ASP A 322      -5.958  -6.227  10.440                          
ATOM   3200  HA  ASP A 322      -6.899  -4.386  12.105                          
ATOM   3201  H   ASP A 322      -4.956  -3.888  14.101                          
ATOM   3202  O   ASP A 322      -5.461  -6.313  14.348                          
ATOM   3203  OD1 ASP A 322      -7.138  -6.535  10.691                          
ATOM   3204  OD2 ASP A 322      -5.404  -6.532   9.366                          
ATOM   3205 1HB  ASP A 322      -4.602  -4.660  10.947                          
ATOM   3206 2HB  ASP A 322      -4.435  -6.135  11.931                          
ATOM   3207  N   VAL A 323      -7.625  -6.200  13.711                          
ATOM   3208  CA  VAL A 323      -8.084  -7.281  14.572                          
ATOM   3209  H   VAL A 323      -8.346  -5.746  13.187                          
ATOM   3210  C   VAL A 323      -7.966  -8.587  13.799                          
ATOM   3211  CB  VAL A 323      -9.519  -7.038  15.053                          
ATOM   3212  HA  VAL A 323      -7.416  -7.322  15.433                          
ATOM   3213  O   VAL A 323      -8.309  -8.654  12.617                          
ATOM   3214  CG1 VAL A 323     -10.457  -6.814  13.878                          
ATOM   3215  CG2 VAL A 323      -9.977  -8.203  15.879                          
ATOM   3216  HB  VAL A 323      -9.520  -6.133  15.659                          
ATOM   3217 1HG1 VAL A 323     -11.456  -6.585  14.250                          
ATOM   3218 2HG1 VAL A 323     -10.094  -5.981  13.277                          
ATOM   3219 3HG1 VAL A 323     -10.495  -7.715  13.266                          
ATOM   3220 1HG2 VAL A 323     -10.930  -7.962  16.350                          
ATOM   3221 2HG2 VAL A 323     -10.099  -9.077  15.238                          
ATOM   3222 3HG2 VAL A 323      -9.235  -8.417  16.648                          
ATOM   3223  N   LEU A 324      -7.472  -9.622  14.461                          
ATOM   3224  CA  LEU A 324      -7.362 -10.925  13.820                          
ATOM   3225  C   LEU A 324      -8.738 -11.509  13.530                          
ATOM   3226  CB  LEU A 324      -6.558 -11.865  14.702                          
ATOM   3227  HA  LEU A 324      -6.842 -10.780  12.873                          
ATOM   3228  H   LEU A 324      -7.154  -9.585  15.409                          
ATOM   3229  O   LEU A 324      -9.538 -11.711  14.447                          
ATOM   3230  CG  LEU A 324      -5.147 -11.360  14.953                          
ATOM   3231  CD1 LEU A 324      -4.520 -12.103  16.114                          
ATOM   3232  CD2 LEU A 324      -4.328 -11.561  13.703                          
ATOM   3233 1HB  LEU A 324      -7.068 -11.968  15.660                          
ATOM   3234 2HB  LEU A 324      -6.500 -12.838  14.215                          
ATOM   3235  HG  LEU A 324      -5.173 -10.299  15.201                          
ATOM   3236 1HD1 LEU A 324      -3.491 -11.768  16.246                          
ATOM   3237 2HD1 LEU A 324      -5.087 -11.901  17.023                          
ATOM   3238 3HD1 LEU A 324      -4.531 -13.173  15.909                          
ATOM   3239 1HD2 LEU A 324      -3.280 -11.349  13.917                          
ATOM   3240 2HD2 LEU A 324      -4.427 -12.593  13.365                          
ATOM   3241 3HD2 LEU A 324      -4.683 -10.888  12.923                          
ATOM   3242  N   LEU A 325      -9.003 -11.814  12.262                          
ATOM   3243  CA  LEU A 325     -10.281 -12.402  11.890                          
ATOM   3244  C   LEU A 325     -10.310 -13.882  12.262                          
ATOM   3245  CB  LEU A 325     -10.551 -12.220  10.401                          
ATOM   3246  HA  LEU A 325     -11.056 -11.888  12.460                          
ATOM   3247  H   LEU A 325      -8.367 -11.666  11.505                          
ATOM   3248  O   LEU A 325      -9.355 -14.438  12.810                          
ATOM   3249  CG  LEU A 325     -10.547 -10.810   9.821                          
ATOM   3250  CD1 LEU A 325     -11.147  -9.844  10.808                          
ATOM   3251  CD2 LEU A 325      -9.157 -10.381   9.481                          
ATOM   3252 1HB  LEU A 325      -9.791 -12.788   9.866                          
ATOM   3253 2HB  LEU A 325     -11.534 -12.646  10.199                          
ATOM   3254  HG  LEU A 325     -11.136 -10.799   8.904                          
ATOM   3255 1HD1 LEU A 325     -11.127  -8.838  10.389                          
ATOM   3256 2HD1 LEU A 325     -12.178 -10.131  11.016                          
ATOM   3257 3HD1 LEU A 325     -10.570  -9.865  11.733                          
ATOM   3258 1HD2 LEU A 325      -9.191  -9.444   8.926                          
ATOM   3259 2HD2 LEU A 325      -8.585 -10.240  10.398                          
ATOM   3260 3HD2 LEU A 325      -8.679 -11.148   8.870                          
ATOM   3261  N   CYS A 326     -11.430 -14.520  11.969                          
ATOM   3262  CA  CYS A 326     -11.728 -15.873  12.426                          
ATOM   3263  C   CYS A 326     -12.909 -16.397  11.616                          
ATOM   3264  CB  CYS A 326     -12.008 -15.893  13.923                          
ATOM   3265  HA  CYS A 326     -10.836 -16.471  12.240                          
ATOM   3266  H   CYS A 326     -12.152 -14.111  11.410                          
ATOM   3267  O   CYS A 326     -13.614 -15.630  10.952                          
ATOM   3268  SG  CYS A 326     -12.559 -17.472  14.490                          
ATOM   3269 1HB  CYS A 326     -11.116 -15.592  14.471                          
ATOM   3270 2HB  CYS A 326     -12.744 -15.130  14.173                          
ATOM   3271  N   GLY A 327     -13.117 -17.710  11.649                          
ATOM   3272  CA  GLY A 327     -14.207 -18.291  10.892                          
ATOM   3273  C   GLY A 327     -14.521 -19.705  11.316                          
ATOM   3274  H   GLY A 327     -12.564 -18.359  12.171                          
ATOM   3275 1HA  GLY A 327     -15.097 -17.674  11.012                          
ATOM   3276 2HA  GLY A 327     -13.953 -18.282   9.832                          
ATOM   3277  O   GLY A 327     -13.749 -20.355  12.027                          
ATOM   3278  N   ASN A 328     -15.660 -20.188  10.848                          
ATOM   3279  CA  ASN A 328     -16.089 -21.538  11.126                          
ATOM   3280  C   ASN A 328     -15.157 -22.523  10.419                          
ATOM   3281  CB  ASN A 328     -17.524 -21.755  10.634                          
ATOM   3282  HA  ASN A 328     -16.051 -21.634  12.211                          
ATOM   3283  H   ASN A 328     -16.291 -19.659  10.281                          
ATOM   3284  O   ASN A 328     -14.850 -23.590  10.947                          
ATOM   3285  CG  ASN A 328     -18.558 -21.073  11.510                          
ATOM   3286  OD1 ASN A 328     -19.658 -21.589  11.705                          
ATOM   3287  ND2 ASN A 328     -18.207 -19.911  12.046                          
ATOM   3288 1HB  ASN A 328     -17.609 -21.359   9.622                          
ATOM   3289 2HB  ASN A 328     -17.729 -22.826  10.623                          
ATOM   3290 1HD2 ASN A 328     -18.847 -19.420  12.638                          
ATOM   3291 2HD2 ASN A 328     -17.303 -19.527  11.860                          
ATOM   3292  N   SER A 329     -14.699 -22.158   9.221                          
ATOM   3293  CA  SER A 329     -13.931 -23.085   8.411                          
ATOM   3294  C   SER A 329     -12.606 -23.404   9.092                          
ATOM   3295  CB  SER A 329     -13.682 -22.495   7.027                          
ATOM   3296  OG  SER A 329     -13.113 -21.201   7.121                          
ATOM   3297  HA  SER A 329     -14.547 -23.981   8.335                          
ATOM   3298  H   SER A 329     -14.846 -21.257   8.813                          
ATOM   3299  O   SER A 329     -12.164 -22.706  10.007                          
ATOM   3300 1HB  SER A 329     -13.010 -23.147   6.469                          
ATOM   3301 2HB  SER A 329     -14.625 -22.437   6.483                          
ATOM   3302  HG  SER A 329     -12.890 -20.859   6.208                          
ATOM   3303  N   SER A 330     -11.978 -24.489   8.659                          
ATOM   3304  CA  SER A 330     -10.678 -24.838   9.227                          
ATOM   3305  C   SER A 330      -9.560 -24.150   8.457                          
ATOM   3306  CB  SER A 330     -10.491 -26.350   9.235                          
ATOM   3307  OG  SER A 330     -11.644 -27.002   9.741                          
ATOM   3308  HA  SER A 330     -10.708 -24.481  10.257                          
ATOM   3309  H   SER A 330     -12.324 -25.110   7.956                          
ATOM   3310  O   SER A 330      -8.517 -24.728   8.160                          
ATOM   3311 1HB  SER A 330     -10.295 -26.696   8.220                          
ATOM   3312 2HB  SER A 330      -9.629 -26.606   9.851                          
ATOM   3313  HG  SER A 330     -11.633 -26.989  10.741                          
ATOM   3314  N   ASP A 331      -9.798 -22.884   8.117                          
ATOM   3315  CA  ASP A 331      -8.829 -22.078   7.384                          
ATOM   3316  C   ASP A 331      -8.609 -20.692   7.970                          
ATOM   3317  CB  ASP A 331      -9.250 -21.924   5.918                          
ATOM   3318  CG  ASP A 331      -9.366 -23.247   5.198                          
ATOM   3319  HA  ASP A 331      -7.916 -22.673   7.368                          
ATOM   3320  H   ASP A 331     -10.648 -22.408   8.340                          
ATOM   3321  O   ASP A 331      -7.611 -20.054   7.623                          
ATOM   3322  OD1 ASP A 331     -10.376 -23.947   5.399                          
ATOM   3323  OD2 ASP A 331      -8.448 -23.583   4.424                          
ATOM   3324 1HB  ASP A 331     -10.218 -21.424   5.885                          
ATOM   3325 2HB  ASP A 331      -8.508 -21.313   5.405                          
ATOM   3326  N   ALA A 332      -9.478 -20.195   8.844                          
ATOM   3327  CA  ALA A 332      -9.421 -18.799   9.227                          
ATOM   3328  C   ALA A 332      -8.320 -18.574  10.253                          
ATOM   3329  CB  ALA A 332     -10.770 -18.342   9.763                          
ATOM   3330  HA  ALA A 332      -9.188 -18.248   8.316                          
ATOM   3331  H   ALA A 332     -10.202 -20.728   9.282                          
ATOM   3332  O   ALA A 332      -7.576 -19.483  10.624                          
ATOM   3333 1HB  ALA A 332     -10.717 -17.285  10.025                          
ATOM   3334 2HB  ALA A 332     -11.534 -18.490   9.000                          
ATOM   3335 3HB  ALA A 332     -11.024 -18.923  10.650                          
ATOM   3336  N   GLY A 333      -8.205 -17.329  10.698                          
ATOM   3337  CA  GLY A 333      -7.210 -17.008  11.705                          
ATOM   3338  C   GLY A 333      -7.570 -17.624  13.041                          
ATOM   3339  H   GLY A 333      -8.766 -16.561  10.389                          
ATOM   3340 1HA  GLY A 333      -6.234 -17.371  11.384                          
ATOM   3341 2HA  GLY A 333      -7.129 -15.926  11.809                          
ATOM   3342  O   GLY A 333      -8.692 -17.489  13.530                          
ATOM   3343  N   THR A 334      -6.604 -18.296  13.637                          
ATOM   3344  CA  THR A 334      -6.828 -19.058  14.850                          
ATOM   3345  C   THR A 334      -6.332 -18.268  16.051                          
ATOM   3346  CB  THR A 334      -6.135 -20.416  14.757                          
ATOM   3347  HA  THR A 334      -7.903 -19.192  14.978                          
ATOM   3348  H   THR A 334      -5.664 -18.325  13.297                          
ATOM   3349  O   THR A 334      -5.224 -17.724  16.032                          
ATOM   3350  OG1 THR A 334      -4.849 -20.254  14.150                          
ATOM   3351  CG2 THR A 334      -6.959 -21.362  13.902                          
ATOM   3352  HB  THR A 334      -6.107 -20.907  15.730                          
ATOM   3353  HG1 THR A 334      -4.161 -20.069  14.851                          
ATOM   3354 1HG2 THR A 334      -6.479 -22.340  13.876                          
ATOM   3355 2HG2 THR A 334      -7.958 -21.458  14.326                          
ATOM   3356 3HG2 THR A 334      -7.031 -20.966  12.889                          
ATOM   3357  N   CYS A 335      -7.151 -18.198  17.071                          
ATOM   3358  CA  CYS A 335      -6.784 -17.570  18.326                          
ATOM   3359  C   CYS A 335      -6.225 -18.598  19.296                          
ATOM   3360  CB  CYS A 335      -7.998 -16.874  18.937                          
ATOM   3361  HA  CYS A 335      -6.036 -16.813  18.090                          
ATOM   3362  H   CYS A 335      -8.078 -18.571  17.053                          
ATOM   3363  O   CYS A 335      -6.556 -19.784  19.223                          
ATOM   3364  SG  CYS A 335      -9.562 -17.741  18.730                          
ATOM   3365 1HB  CYS A 335      -7.820 -16.676  19.994                          
ATOM   3366 2HB  CYS A 335      -8.081 -15.860  18.548                          
ATOM   3367  HG  CYS A 335      -9.030 -18.941  18.522                          
ATOM   3368  N   PRO A 336      -5.354 -18.176  20.209                          
ATOM   3369  CA  PRO A 336      -4.758 -19.091  21.187                          
ATOM   3370  C   PRO A 336      -5.734 -19.328  22.326                          
ATOM   3371  CB  PRO A 336      -3.482 -18.359  21.604                          
ATOM   3372  HA  PRO A 336      -4.489 -20.047  20.738                          
ATOM   3373  O   PRO A 336      -6.897 -18.919  22.253                          
ATOM   3374  CD  PRO A 336      -4.850 -16.806  20.406                          
ATOM   3375  CG  PRO A 336      -3.873 -16.931  21.548                          
ATOM   3376 1HD  PRO A 336      -4.320 -16.448  19.524                          
ATOM   3377 2HD  PRO A 336      -5.651 -16.128  20.703                          
ATOM   3378 1HG  PRO A 336      -3.004 -16.300  21.361                          
ATOM   3379 2HG  PRO A 336      -4.344 -16.641  22.487                          
ATOM   3380 1HB  PRO A 336      -3.154 -18.622  22.610                          
ATOM   3381 2HB  PRO A 336      -2.685 -18.555  20.887                          
ATOM   3382  N   GLU A 337      -5.288 -19.988  23.393                          
ATOM   3383  CA  GLU A 337      -6.167 -20.321  24.506                          
ATOM   3384  C   GLU A 337      -6.615 -19.063  25.243                          
ATOM   3385  CB  GLU A 337      -5.456 -21.260  25.476                          
ATOM   3386  HA  GLU A 337      -7.029 -20.814  24.056                          
ATOM   3387  H   GLU A 337      -4.341 -20.292  23.501                          
ATOM   3388  O   GLU A 337      -5.887 -18.071  25.331                          
ATOM   3389  CG  GLU A 337      -5.262 -22.660  24.932                          
ATOM   3390  CD  GLU A 337      -6.568 -23.334  24.603                          
ATOM   3391  OE1 GLU A 337      -7.518 -23.213  25.403                          
ATOM   3392  OE2 GLU A 337      -6.648 -23.975  23.537                          
ATOM   3393 1HB  GLU A 337      -4.476 -20.840  25.705                          
ATOM   3394 2HB  GLU A 337      -6.047 -21.324  26.389                          
ATOM   3395 1HG  GLU A 337      -4.660 -22.603  24.025                          
ATOM   3396 2HG  GLU A 337      -4.738 -23.256  25.679                          
ATOM   3397  N   GLY A 338      -7.824 -19.122  25.793                          
ATOM   3398  CA  GLY A 338      -8.356 -18.007  26.547                          
ATOM   3399  C   GLY A 338      -9.076 -16.978  25.709                          
ATOM   3400  H   GLY A 338      -8.430 -19.915  25.727                          
ATOM   3401 1HA  GLY A 338      -9.043 -18.388  27.302                          
ATOM   3402 2HA  GLY A 338      -7.539 -17.519  27.077                          
ATOM   3403  O   GLY A 338      -9.305 -15.860  26.176                          
ATOM   3404  N   TYR A 339      -9.448 -17.322  24.479                          
ATOM   3405  CA  TYR A 339     -10.148 -16.385  23.617                          
ATOM   3406  C   TYR A 339     -11.167 -17.130  22.770                          
ATOM   3407  CB  TYR A 339      -9.169 -15.626  22.725                          
ATOM   3408  HA  TYR A 339     -10.668 -15.669  24.253                          
ATOM   3409  H   TYR A 339      -9.277 -18.220  24.075                          
ATOM   3410  O   TYR A 339     -10.910 -18.236  22.288                          
ATOM   3411  CG  TYR A 339      -8.182 -14.798  23.500                          
ATOM   3412  CD1 TYR A 339      -8.534 -13.535  23.942                          
ATOM   3413  CE1 TYR A 339      -7.626 -12.773  24.656                          
ATOM   3414  CZ  TYR A 339      -6.374 -13.279  24.923                          
ATOM   3415  CD2 TYR A 339      -6.921 -15.300  23.773                          
ATOM   3416  CE2 TYR A 339      -6.015 -14.540  24.486                          
ATOM   3417  OH  TYR A 339      -5.467 -12.529  25.631                          
ATOM   3418 1HB  TYR A 339      -8.618 -16.347  22.122                          
ATOM   3419 2HB  TYR A 339      -9.737 -14.965  22.071                          
ATOM   3420  HD1 TYR A 339      -9.527 -13.139  23.727                          
ATOM   3421  HE1 TYR A 339      -7.900 -11.778  25.005                          
ATOM   3422  HE2 TYR A 339      -5.022 -14.935  24.700                          
ATOM   3423  HD2 TYR A 339      -6.644 -16.295  23.425                          
ATOM   3424  HH  TYR A 339      -4.756 -13.121  26.012                          
ATOM   3425  N   ARG A 340     -12.323 -16.499  22.589                          
ATOM   3426  CA  ARG A 340     -13.456 -17.081  21.892                          
ATOM   3427  C   ARG A 340     -13.684 -16.307  20.605                          
ATOM   3428  CB  ARG A 340     -14.716 -17.064  22.776                          
ATOM   3429  HA  ARG A 340     -13.157 -18.109  21.685                          
ATOM   3430  H   ARG A 340     -12.487 -15.572  22.925                          
ATOM   3431  O   ARG A 340     -13.483 -15.089  20.547                          
ATOM   3432  CG  ARG A 340     -16.010 -17.469  22.085                          
ATOM   3433  CD  ARG A 340     -17.144 -17.692  23.071                          
ATOM   3434  NE  ARG A 340     -18.459 -17.726  22.436                          
ATOM   3435  CZ  ARG A 340     -19.396 -16.797  22.603                          
ATOM   3436  NH1 ARG A 340     -19.172 -15.755  23.389                          
ATOM   3437  NH2 ARG A 340     -20.564 -16.910  21.987                          
ATOM   3438 1HB  ARG A 340     -14.551 -17.748  23.608                          
ATOM   3439 2HB  ARG A 340     -14.843 -16.051  23.159                          
ATOM   3440 1HG  ARG A 340     -16.299 -16.679  21.391                          
ATOM   3441 2HG  ARG A 340     -15.838 -18.393  21.533                          
ATOM   3442 1HD  ARG A 340     -16.980 -18.642  23.579                          
ATOM   3443 2HD  ARG A 340     -17.132 -16.883  23.801                          
ATOM   3444  HE  ARG A 340     -18.669 -18.498  21.837                          
ATOM   3445 1HH1 ARG A 340     -19.881 -15.061  23.513                          
ATOM   3446 2HH1 ARG A 340     -18.294 -15.663  23.859                          
ATOM   3447 1HH2 ARG A 340     -21.262 -16.204  22.106                          
ATOM   3448 2HH2 ARG A 340     -20.746 -17.700  21.402                          
ATOM   3449  N   CYS A 341     -14.103 -17.030  19.570                          
ATOM   3450  CA  CYS A 341     -14.359 -16.477  18.244                          
ATOM   3451  C   CYS A 341     -15.857 -16.397  17.996                          
ATOM   3452  CB  CYS A 341     -13.694 -17.341  17.186                          
ATOM   3453  HA  CYS A 341     -13.910 -15.483  18.226                          
ATOM   3454  H   CYS A 341     -14.272 -18.013  19.637                          
ATOM   3455  O   CYS A 341     -16.561 -17.406  18.104                          
ATOM   3456  SG  CYS A 341     -14.217 -16.977  15.521                          
ATOM   3457 1HB  CYS A 341     -12.610 -17.254  17.263                          
ATOM   3458 2HB  CYS A 341     -13.862 -18.395  17.407                          
ATOM   3459  N   LEU A 342     -16.339 -15.212  17.623                          
ATOM   3460  CA  LEU A 342     -17.769 -15.008  17.462                          
ATOM   3461  C   LEU A 342     -18.023 -14.038  16.323                          
ATOM   3462  CB  LEU A 342     -18.395 -14.480  18.751                          
ATOM   3463  HA  LEU A 342     -18.209 -15.970  17.200                          
ATOM   3464  H   LEU A 342     -15.772 -14.410  17.435                          
ATOM   3465  O   LEU A 342     -17.231 -13.116  16.096                          
ATOM   3466  CG  LEU A 342     -19.915 -14.548  18.825                          
ATOM   3467  CD1 LEU A 342     -20.386 -15.981  18.718                          
ATOM   3468  CD2 LEU A 342     -20.387 -13.932  20.126                          
ATOM   3469 1HB  LEU A 342     -17.993 -15.063  19.581                          
ATOM   3470 2HB  LEU A 342     -18.100 -13.437  18.864                          
ATOM   3471  HG  LEU A 342     -20.345 -13.993  17.992                          
ATOM   3472 1HD1 LEU A 342     -21.459 -16.026  18.907                          
ATOM   3473 2HD1 LEU A 342     -20.177 -16.359  17.717                          
ATOM   3474 3HD1 LEU A 342     -19.861 -16.591  19.453                          
ATOM   3475 1HD2 LEU A 342     -21.472 -14.008  20.193                          
ATOM   3476 2HD2 LEU A 342     -19.934 -14.461  20.965                          
ATOM   3477 3HD2 LEU A 342     -20.094 -12.882  20.158                          
ATOM   3478  N   LYS A 343     -19.131 -14.256  15.607                          
ATOM   3479  CA  LYS A 343     -19.441 -13.415  14.454                          
ATOM   3480  C   LYS A 343     -19.708 -11.978  14.864                          
ATOM   3481  CB  LYS A 343     -20.646 -13.967  13.692                          
ATOM   3482  HA  LYS A 343     -18.572 -13.430  13.796                          
ATOM   3483  H   LYS A 343     -19.796 -14.977  15.801                          
ATOM   3484  O   LYS A 343     -19.398 -11.052  14.108                          
ATOM   3485  CG  LYS A 343     -21.037 -13.144  12.464                          
ATOM   3486  CD  LYS A 343     -22.188 -12.191  12.768                          
ATOM   3487  CE  LYS A 343     -22.318 -11.115  11.709                          
ATOM   3488  NZ  LYS A 343     -22.350 -11.682  10.330                          
ATOM   3489 1HB  LYS A 343     -20.410 -14.979  13.364                          
ATOM   3490 2HB  LYS A 343     -21.498 -13.995  14.371                          
ATOM   3491 1HG  LYS A 343     -20.174 -12.563  12.139                          
ATOM   3492 2HG  LYS A 343     -21.340 -13.821  11.666                          
ATOM   3493 1HD  LYS A 343     -23.117 -12.760  12.810                          
ATOM   3494 2HD  LYS A 343     -22.009 -11.717  13.733                          
ATOM   3495 1HE  LYS A 343     -23.241 -10.562  11.883                          
ATOM   3496 2HE  LYS A 343     -21.468 -10.438  11.791                          
ATOM   3497 1HZ  LYS A 343     -22.404 -10.927   9.655                          
ATOM   3498 2HZ  LYS A 343     -21.507 -12.222  10.166                          
ATOM   3499 3HZ  LYS A 343     -23.161 -12.283  10.230                          
ATOM   3500  N   ALA A 344     -20.308 -11.773  16.028                          
ATOM   3501  CA  ALA A 344     -20.656 -10.427  16.444                          
ATOM   3502  C   ALA A 344     -19.395  -9.608  16.659                          
ATOM   3503  CB  ALA A 344     -21.494 -10.469  17.717                          
ATOM   3504  HA  ALA A 344     -21.241  -9.995  15.632                          
ATOM   3505  H   ALA A 344     -20.553 -12.497  16.672                          
ATOM   3506  O   ALA A 344     -18.536  -9.962  17.470                          
ATOM   3507 1HB  ALA A 344     -21.766  -9.454  18.007                          
ATOM   3508 2HB  ALA A 344     -22.399 -11.050  17.537                          
ATOM   3509 3HB  ALA A 344     -20.917 -10.933  18.517                          
ATOM   3510  N   GLY A 345     -19.282  -8.522  15.917                          
ATOM   3511  CA  GLY A 345     -18.120  -7.668  16.029                          
ATOM   3512  C   GLY A 345     -18.547  -6.240  15.812                          
ATOM   3513  H   GLY A 345     -19.966  -8.224  15.251                          
ATOM   3514 1HA  GLY A 345     -17.662  -7.780  17.012                          
ATOM   3515 2HA  GLY A 345     -17.369  -7.954  15.292                          
ATOM   3516  O   GLY A 345     -19.590  -5.965  15.219                          
ATOM   3517  N   GLU A 346     -17.726  -5.331  16.330                          
ATOM   3518  CA  GLU A 346     -18.032  -3.913  16.215                          
ATOM   3519  C   GLU A 346     -18.234  -3.517  14.757                          
ATOM   3520  CB  GLU A 346     -16.922  -3.070  16.844                          
ATOM   3521  HA  GLU A 346     -18.961  -3.772  16.769                          
ATOM   3522  H   GLU A 346     -16.877  -5.546  16.813                          
ATOM   3523  O   GLU A 346     -19.320  -3.080  14.362                          
ATOM   3524  CG  GLU A 346     -17.142  -1.569  16.737                          
ATOM   3525  CD  GLU A 346     -15.875  -0.775  16.984                          
ATOM   3526  OE1 GLU A 346     -14.799  -1.396  17.110                          
ATOM   3527  OE2 GLU A 346     -15.955   0.469  17.058                          
ATOM   3528 1HB  GLU A 346     -16.851  -3.330  17.900                          
ATOM   3529 2HB  GLU A 346     -15.983  -3.314  16.346                          
ATOM   3530 1HG  GLU A 346     -17.508  -1.340  15.736                          
ATOM   3531 2HG  GLU A 346     -17.890  -1.272  17.473                          
ATOM   3532  N   ASN A 347     -17.203  -3.701  13.937                          
ATOM   3533  CA  ASN A 347     -17.172  -3.136  12.598                          
ATOM   3534  C   ASN A 347     -15.938  -3.614  11.846                          
ATOM   3535  CB  ASN A 347     -17.180  -1.610  12.687                          
ATOM   3536  HA  ASN A 347     -18.099  -3.462  12.126                          
ATOM   3537  H   ASN A 347     -16.393  -4.234  14.182                          
ATOM   3538  O   ASN A 347     -14.993  -4.119  12.460                          
ATOM   3539  CG  ASN A 347     -15.880  -1.057  13.237                          
ATOM   3540  OD1 ASN A 347     -15.292  -1.619  14.159                          
ATOM   3541  ND2 ASN A 347     -15.429   0.054  12.675                          
ATOM   3542 1HB  ASN A 347     -17.339  -1.202  11.689                          
ATOM   3543 2HB  ASN A 347     -17.996  -1.302  13.340                          
ATOM   3544 1HD2 ASN A 347     -14.573   0.463  12.991                          
ATOM   3545 2HD2 ASN A 347     -15.944   0.484  11.934                          
ATOM   3546  N   PRO A 348     -15.903  -3.471  10.535                          
ATOM   3547  CA  PRO A 348     -14.684  -3.720   9.759                          
ATOM   3548  C   PRO A 348     -13.574  -2.738  10.107                          
ATOM   3549  CB  PRO A 348     -15.155  -3.542   8.312                          
ATOM   3550  HA  PRO A 348     -14.308  -4.731   9.915                          
ATOM   3551  O   PRO A 348     -13.761  -1.905  10.998                          
ATOM   3552  CD  PRO A 348     -17.011  -3.062   9.665                          
ATOM   3553  CG  PRO A 348     -16.623  -3.670   8.381                          
ATOM   3554 1HD  PRO A 348     -17.960  -3.484   9.995                          
ATOM   3555 2HD  PRO A 348     -17.066  -1.973   9.653                          
ATOM   3556 1HG  PRO A 348     -16.900  -4.723   8.413                          
ATOM   3557 2HG  PRO A 348     -17.110  -3.157   7.551                          
ATOM   3558 1HB  PRO A 348     -14.859  -2.569   7.921                          
ATOM   3559 2HB  PRO A 348     -14.719  -4.322   7.688                          
ATOM   3560  N   ASP A 349     -12.417  -2.806   9.434                          
ATOM   3561  CA  ASP A 349     -11.299  -1.909   9.724                          
ATOM   3562  C   ASP A 349     -11.708  -0.435   9.667                          
ATOM   3563  CB  ASP A 349     -10.123  -2.200   8.773                          
ATOM   3564  CG  ASP A 349     -10.399  -1.818   7.321                          
ATOM   3565  HA  ASP A 349     -10.943  -2.205  10.710                          
ATOM   3566  H   ASP A 349     -12.244  -3.464   8.701                          
ATOM   3567  O   ASP A 349     -11.344   0.360  10.540                          
ATOM   3568  OD1 ASP A 349     -11.555  -1.934   6.874                          
ATOM   3569  OD2 ASP A 349      -9.455  -1.404   6.621                          
ATOM   3570 1HB  ASP A 349      -9.255  -1.637   9.118                          
ATOM   3571 2HB  ASP A 349      -9.904  -3.267   8.813                          
ATOM   3572  N   HIS A 350     -12.470  -0.054   8.648                          
ATOM   3573  CA  HIS A 350     -12.947   1.317   8.548                          
ATOM   3574  C   HIS A 350     -14.382   1.358   8.059                          
ATOM   3575  CB  HIS A 350     -12.085   2.164   7.626                          
ATOM   3576  HA  HIS A 350     -12.912   1.763   9.542                          
ATOM   3577  H   HIS A 350     -12.759  -0.659   7.906                          
ATOM   3578  O   HIS A 350     -14.874   2.431   7.705                          
ATOM   3579  CG  HIS A 350     -10.673   2.322   8.090                          
ATOM   3580  CE1 HIS A 350      -8.487   2.075   8.043                          
ATOM   3581  ND1 HIS A 350      -9.597   1.862   7.361                          
ATOM   3582  NE2 HIS A 350      -8.803   2.654   9.186                          
ATOM   3583  CD2 HIS A 350     -10.164   2.820   9.240                          
ATOM   3584 1HB  HIS A 350     -12.082   1.714   6.633                          
ATOM   3585 2HB  HIS A 350     -12.537   3.152   7.528                          
ATOM   3586  HD1 HIS A 350      -9.650   1.436   6.458                          
ATOM   3587  HE1 HIS A 350      -7.479   1.815   7.717                          
ATOM   3588  HD2 HIS A 350     -10.739   3.267  10.052                          
ATOM   3589  N   GLY A 351     -15.057   0.222   8.023                          
ATOM   3590  CA  GLY A 351     -16.408   0.155   7.524                          
ATOM   3591  C   GLY A 351     -16.523   0.176   6.020                          
ATOM   3592  H   GLY A 351     -14.684  -0.653   8.334                          
ATOM   3593 1HA  GLY A 351     -16.876  -0.755   7.898                          
ATOM   3594 2HA  GLY A 351     -16.973   0.994   7.929                          
ATOM   3595  O   GLY A 351     -17.625  -0.023   5.499                          
ATOM   3596  N   TYR A 352     -15.430   0.400   5.306                          
ATOM   3597  CA  TYR A 352     -15.485   0.564   3.866                          
ATOM   3598  C   TYR A 352     -14.900  -0.617   3.113                          
ATOM   3599  CB  TYR A 352     -14.751   1.835   3.445                          
ATOM   3600  HA  TYR A 352     -16.531   0.685   3.581                          
ATOM   3601  H   TYR A 352     -14.514   0.470   5.701                          
ATOM   3602  O   TYR A 352     -14.847  -0.574   1.883                          
ATOM   3603  CG  TYR A 352     -15.039   3.043   4.303                          
ATOM   3604  CD1 TYR A 352     -16.325   3.552   4.374                          
ATOM   3605  CE1 TYR A 352     -16.585   4.645   5.151                          
ATOM   3606  CZ  TYR A 352     -15.566   5.230   5.857                          
ATOM   3607  CD2 TYR A 352     -14.017   3.641   5.021                          
ATOM   3608  CE2 TYR A 352     -14.277   4.737   5.800                          
ATOM   3609  OH  TYR A 352     -15.821   6.327   6.639                          
ATOM   3610 1HB  TYR A 352     -13.680   1.638   3.484                          
ATOM   3611 2HB  TYR A 352     -15.040   2.071   2.421                          
ATOM   3612  HD1 TYR A 352     -17.129   3.081   3.809                          
ATOM   3613  HE1 TYR A 352     -17.595   5.050   5.209                          
ATOM   3614  HE2 TYR A 352     -13.473   5.207   6.365                          
ATOM   3615  HD2 TYR A 352     -13.005   3.240   4.966                          
ATOM   3616  HH  TYR A 352     -15.185   6.354   7.410                          
ATOM   3617  N   THR A 353     -14.442  -1.656   3.809                          
ATOM   3618  CA  THR A 353     -13.878  -2.816   3.132                          
ATOM   3619  C   THR A 353     -14.873  -3.938   2.935                          
ATOM   3620  CB  THR A 353     -12.681  -3.383   3.904                          
ATOM   3621  HA  THR A 353     -13.544  -2.507   2.142                          
ATOM   3622  H   THR A 353     -14.452  -1.710   4.808                          
ATOM   3623  O   THR A 353     -14.770  -4.658   1.939                          
ATOM   3624  OG1 THR A 353     -13.022  -3.537   5.282                          
ATOM   3625  CG2 THR A 353     -11.499  -2.479   3.786                          
ATOM   3626  HB  THR A 353     -12.313  -4.295   3.434                          
ATOM   3627  HG1 THR A 353     -12.230  -3.329   5.856                          
ATOM   3628 1HG2 THR A 353     -10.677  -2.876   4.382                          
ATOM   3629 2HG2 THR A 353     -11.193  -2.414   2.742                          
ATOM   3630 3HG2 THR A 353     -11.764  -1.486   4.149                          
ATOM   3631  N   SER A 354     -15.859  -4.055   3.823                          
ATOM   3632  CA  SER A 354     -16.680  -5.253   3.907                          
ATOM   3633  C   SER A 354     -17.543  -5.462   2.673                          
ATOM   3634  CB  SER A 354     -17.580  -5.204   5.128                          
ATOM   3635  OG  SER A 354     -18.177  -6.470   5.317                          
ATOM   3636  HA  SER A 354     -15.977  -6.077   4.026                          
ATOM   3637  H   SER A 354     -16.098  -3.339   4.479                          
ATOM   3638  O   SER A 354     -17.848  -4.530   1.929                          
ATOM   3639 1HB  SER A 354     -16.986  -4.948   6.006                          
ATOM   3640 2HB  SER A 354     -18.358  -4.456   4.976                          
ATOM   3641  HG  SER A 354     -18.915  -6.602   4.656                          
ATOM   3642  N   PHE A 355     -17.937  -6.716   2.472                          
ATOM   3643  CA  PHE A 355     -18.800  -7.082   1.362                          
ATOM   3644  C   PHE A 355     -20.270  -6.901   1.676                          
ATOM   3645  CB  PHE A 355     -18.549  -8.530   0.944                          
ATOM   3646  HA  PHE A 355     -18.529  -6.445   0.519                          
ATOM   3647  H   PHE A 355     -17.671  -7.479   3.062                          
ATOM   3648  O   PHE A 355     -21.077  -6.800   0.749                          
ATOM   3649  CG  PHE A 355     -17.195  -8.771   0.336                          
ATOM   3650  CD1 PHE A 355     -16.076  -8.829   1.143                          
ATOM   3651  CE1 PHE A 355     -14.848  -9.047   0.591                          
ATOM   3652  CZ  PHE A 355     -14.726  -9.207  -0.753                          
ATOM   3653  CD2 PHE A 355     -17.071  -8.933  -1.027                          
ATOM   3654  CE2 PHE A 355     -15.840  -9.152  -1.579                          
ATOM   3655 1HB  PHE A 355     -18.645  -9.162   1.827                          
ATOM   3656 2HB  PHE A 355     -19.307  -8.811   0.212                          
ATOM   3657  HD1 PHE A 355     -16.175  -8.700   2.221                          
ATOM   3658  HE1 PHE A 355     -13.965  -9.092   1.229                          
ATOM   3659  HZ  PHE A 355     -13.744  -9.381  -1.193                          
ATOM   3660  HE2 PHE A 355     -15.742  -9.281  -2.657                          
ATOM   3661  HD2 PHE A 355     -17.954  -8.888  -1.664                          
ATOM   3662  N   ASP A 356     -20.647  -6.854   2.953                          
ATOM   3663  CA  ASP A 356     -22.038  -6.585   3.293                          
ATOM   3664  C   ASP A 356     -22.466  -5.250   2.691                          
ATOM   3665  CB  ASP A 356     -22.236  -6.585   4.808                          
ATOM   3666  CG  ASP A 356     -21.268  -5.676   5.529                          
ATOM   3667  HA  ASP A 356     -22.600  -7.426   2.885                          
ATOM   3668  H   ASP A 356     -20.035  -6.992   3.732                          
ATOM   3669  O   ASP A 356     -21.639  -4.429   2.307                          
ATOM   3670  OD1 ASP A 356     -20.965  -4.588   5.010                          
ATOM   3671  OD2 ASP A 356     -20.799  -6.051   6.620                          
ATOM   3672 1HB  ASP A 356     -23.251  -6.254   5.026                          
ATOM   3673 2HB  ASP A 356     -22.099  -7.602   5.177                          
ATOM   3674  N   SER A 357     -23.775  -5.031   2.613                          
ATOM   3675  CA  SER A 357     -24.245  -3.756   2.088                          
ATOM   3676  C   SER A 357     -23.737  -3.503   0.677                          
ATOM   3677  CB  SER A 357     -23.833  -2.610   3.011                          
ATOM   3678  OG  SER A 357     -24.300  -1.374   2.511                          
ATOM   3679  HA  SER A 357     -25.333  -3.824   2.097                          
ATOM   3680  H   SER A 357     -24.486  -5.678   2.889                          
ATOM   3681  O   SER A 357     -22.700  -2.862   0.507                          
ATOM   3682 1HB  SER A 357     -24.246  -2.779   4.005                          
ATOM   3683 2HB  SER A 357     -22.746  -2.582   3.091                          
ATOM   3684  HG  SER A 357     -25.158  -1.507   2.015                          
TER
ATOM   3685  N   PHE A358      -24.470  -3.965  -0.333                          
ATOM   3686  CA  PHE A358      -24.011  -4.121  -1.707                          
ATOM   3687  C   PHE A358      -23.144  -2.995  -2.239                          
ATOM   3688  CB  PHE A358      -25.213  -4.260  -2.633                          
ATOM   3689  HA  PHE A358      -23.458  -5.059  -1.759                          
ATOM   3690  H   PHE A358      -25.422  -4.245  -0.202                          
ATOM   3691  O   PHE A358      -22.257  -3.254  -3.046                          
ATOM   3692  CG  PHE A358      -24.900  -4.060  -4.094                          
ATOM   3693  CD1 PHE A358      -25.276  -2.905  -4.723                          
ATOM   3694  CE1 PHE A358      -24.991  -2.723  -6.054                          
ATOM   3695  CZ  PHE A358      -24.337  -3.688  -6.745                          
ATOM   3696  CD2 PHE A358      -24.238  -5.038  -4.794                          
ATOM   3697  CE2 PHE A358      -23.954  -4.857  -6.122                          
ATOM   3698 1HB  PHE A358      -25.627  -5.260  -2.507                          
ATOM   3699 2HB  PHE A358      -25.957  -3.519  -2.340                          
ATOM   3700  HD1 PHE A358      -25.802  -2.128  -4.168                          
ATOM   3701  HE1 PHE A358      -25.290  -1.802  -6.555                          
ATOM   3702  HZ  PHE A358      -24.111  -3.544  -7.801                          
ATOM   3703  HE2 PHE A358      -23.428  -5.634  -6.677                          
ATOM   3704  HD2 PHE A358      -23.939  -5.959  -4.293                          
ATOM   3705  N   ALA A 359     -23.394  -1.747  -1.848                          
ATOM   3706  CA  ALA A 359     -22.592  -0.646  -2.385                          
ATOM   3707  C   ALA A 359     -21.112  -0.813  -2.039                          
ATOM   3708  CB  ALA A 359     -23.125   0.686  -1.869                          
ATOM   3709  HA  ALA A 359     -22.705  -0.693  -3.468                          
ATOM   3710  H   ALA A 359     -24.106  -1.485  -1.197                          
ATOM   3711  O   ALA A 359     -20.235  -0.659  -2.900                          
ATOM   3712 1HB  ALA A 359     -22.535   1.500  -2.289                          
ATOM   3713 2HB  ALA A 359     -24.167   0.800  -2.168                          
ATOM   3714 3HB  ALA A 359     -23.054   0.709  -0.782                          
ATOM   3715  N   TRP A 360     -20.812  -1.135  -0.782                          
ATOM   3716  CA  TRP A 360     -19.419  -1.316  -0.401                          
ATOM   3717  C   TRP A 360     -18.806  -2.527  -1.092                          
ATOM   3718  CB  TRP A 360     -19.290  -1.471   1.108                          
ATOM   3719  HA  TRP A 360     -18.918  -0.407  -0.735                          
ATOM   3720  H   TRP A 360     -21.474  -1.270  -0.045                          
ATOM   3721  O   TRP A 360     -17.588  -2.596  -1.273                          
ATOM   3722  CG  TRP A 360     -19.716  -0.318   1.925                          
ATOM   3723  NE1 TRP A 360     -20.735   0.903   3.496                          
ATOM   3724  CD1 TRP A 360     -20.570  -0.351   2.978                          
ATOM   3725  CD2 TRP A 360     -19.320   1.046   1.774                          
ATOM   3726  CE2 TRP A 360     -19.976   1.781   2.772                          
ATOM   3727  CE3 TRP A 360     -18.475   1.717   0.893                          
ATOM   3728  CZ3 TRP A 360     -18.316   3.072   1.034                          
ATOM   3729  CH2 TRP A 360     -18.981   3.776   2.035                          
ATOM   3730  CZ2 TRP A 360     -19.814   3.149   2.914                          
ATOM   3731 1HB  TRP A 360     -19.872  -2.340   1.413                          
ATOM   3732 2HB  TRP A 360     -18.247  -1.688   1.341                          
ATOM   3733  HD1 TRP A 360     -21.054  -1.253   3.353                          
ATOM   3734  HE1 TRP A 360     -21.312   1.151   4.275                          
ATOM   3735  HZ2 TRP A 360     -20.344   3.682   3.704                          
ATOM   3736  HH2 TRP A 360     -18.821   4.852   2.105                          
ATOM   3737  HZ3 TRP A 360     -17.651   3.579   0.335                          
ATOM   3738  HE3 TRP A 360     -17.935   1.207   0.095                          
ATOM   3739  N   ALA A 361     -19.626  -3.512  -1.447                          
ATOM   3740  CA  ALA A 361     -19.102  -4.638  -2.204                          
ATOM   3741  C   ALA A 361     -18.654  -4.195  -3.581                          
ATOM   3742  CB  ALA A 361     -20.141  -5.745  -2.314                          
ATOM   3743  HA  ALA A 361     -18.240  -4.996  -1.640                          
ATOM   3744  H   ALA A 361     -20.603  -3.550  -1.234                          
ATOM   3745  O   ALA A 361     -17.580  -4.577  -4.045                          
ATOM   3746 1HB  ALA A 361     -19.741  -6.560  -2.918                          
ATOM   3747 2HB  ALA A 361     -20.384  -6.116  -1.318                          
ATOM   3748 3HB  ALA A 361     -21.042  -5.352  -2.785                          
ATOM   3749  N   PHE A 362     -19.447  -3.366  -4.241                          
ATOM   3750  CA  PHE A 362     -19.033  -2.884  -5.545                          
ATOM   3751  C   PHE A 362     -17.753  -2.082  -5.430                          
ATOM   3752  CB  PHE A 362     -20.134  -2.052  -6.172                          
ATOM   3753  HA  PHE A 362     -18.858  -3.757  -6.172                          
ATOM   3754  H   PHE A 362     -20.331  -3.032  -3.915                          
ATOM   3755  O   PHE A 362     -16.846  -2.239  -6.247                          
ATOM   3756  CG  PHE A 362     -19.889  -1.729  -7.596                          
ATOM   3757  CD1 PHE A 362     -20.340  -2.570  -8.576                          
ATOM   3758  CE1 PHE A 362     -20.113  -2.271  -9.890                          
ATOM   3759  CZ  PHE A 362     -19.442  -1.141 -10.222                          
ATOM   3760  CD2 PHE A 362     -19.210  -0.586  -7.932                          
ATOM   3761  CE2 PHE A 362     -18.983  -0.286  -9.252                          
ATOM   3762 1HB  PHE A 362     -21.069  -2.607  -6.100                          
ATOM   3763 2HB  PHE A 362     -20.221  -1.119  -5.616                          
ATOM   3764  HD1 PHE A 362     -20.879  -3.478  -8.309                          
ATOM   3765  HE1 PHE A 362     -20.473  -2.941 -10.671                          
ATOM   3766  HZ  PHE A 362     -19.262  -0.903 -11.270                          
ATOM   3767  HE2 PHE A 362     -18.443   0.622  -9.520                          
ATOM   3768  HD2 PHE A 362     -18.851   0.084  -7.151                          
ATOM   3769  N   LEU A 363     -17.644  -1.241  -4.403                          
ATOM   3770  CA  LEU A 363     -16.379  -0.538  -4.179                          
ATOM   3771  C   LEU A 363     -15.246  -1.525  -3.915                          
ATOM   3772  CB  LEU A 363     -16.506   0.447  -3.020                          
ATOM   3773  HA  LEU A 363     -16.148   0.017  -5.089                          
ATOM   3774  H   LEU A 363     -18.373  -1.038  -3.748                          
ATOM   3775  O   LEU A 363     -14.126  -1.361  -4.419                          
ATOM   3776  CG  LEU A 363     -15.200   1.150  -2.660                          
ATOM   3777  CD1 LEU A 363     -15.433   2.634  -2.583                          
ATOM   3778  CD2 LEU A 363     -14.670   0.650  -1.348                          
ATOM   3779 1HB  LEU A 363     -17.240   1.206  -3.292                          
ATOM   3780 2HB  LEU A 363     -16.855  -0.098  -2.143                          
ATOM   3781  HG  LEU A 363     -14.451   0.940  -3.424                          
ATOM   3782 1HD1 LEU A 363     -14.522   3.127  -2.244                          
ATOM   3783 2HD1 LEU A 363     -15.705   3.010  -3.569                          
ATOM   3784 3HD1 LEU A 363     -16.240   2.839  -1.880                          
ATOM   3785 1HD2 LEU A 363     -13.738   1.164  -1.114                          
ATOM   3786 2HD2 LEU A 363     -15.400   0.847  -0.563                          
ATOM   3787 3HD2 LEU A 363     -14.487  -0.422  -1.415                          
ATOM   3788  N   ALA A 364     -15.518  -2.547  -3.105                          
ATOM   3789  CA  ALA A 364     -14.497  -3.542  -2.827                          
ATOM   3790  C   ALA A 364     -14.025  -4.214  -4.103                          
ATOM   3791  CB  ALA A 364     -15.023  -4.561  -1.830                          
ATOM   3792  HA  ALA A 364     -13.659  -2.997  -2.392                          
ATOM   3793  H   ALA A 364     -16.398  -2.696  -2.654                          
ATOM   3794  O   ALA A 364     -12.838  -4.524  -4.247                          
ATOM   3795 1HB  ALA A 364     -14.236  -5.276  -1.593                          
ATOM   3796 2HB  ALA A 364     -15.337  -4.050  -0.920                          
ATOM   3797 3HB  ALA A 364     -15.874  -5.087  -2.263                          
ATOM   3798  N   LEU A 365     -14.903  -4.401  -5.067                          
ATOM   3799  CA  LEU A 365     -14.403  -4.986  -6.290                          
ATOM   3800  C   LEU A 365     -13.690  -3.967  -7.152                          
ATOM   3801  CB  LEU A 365     -15.526  -5.673  -7.046                          
ATOM   3802  HA  LEU A 365     -13.691  -5.764  -6.013                          
ATOM   3803  H   LEU A 365     -15.877  -4.179  -5.038                          
ATOM   3804  O   LEU A 365     -12.861  -4.348  -7.978                          
ATOM   3805  CG  LEU A 365     -15.575  -7.142  -6.647                          
ATOM   3806  CD1 LEU A 365     -15.953  -7.318  -5.206                          
ATOM   3807  CD2 LEU A 365     -16.602  -7.796  -7.462                          
ATOM   3808 1HB  LEU A 365     -16.475  -5.197  -6.801                          
ATOM   3809 2HB  LEU A 365     -15.345  -5.593  -8.118                          
ATOM   3810  HG  LEU A 365     -14.601  -7.602  -6.811                          
ATOM   3811 1HD1 LEU A 365     -16.073  -8.380  -4.989                          
ATOM   3812 2HD1 LEU A 365     -15.169  -6.904  -4.572                          
ATOM   3813 3HD1 LEU A 365     -16.891  -6.799  -5.011                          
ATOM   3814 1HD2 LEU A 365     -16.664  -8.850  -7.192                          
ATOM   3815 2HD2 LEU A 365     -17.565  -7.318  -7.285                          
ATOM   3816 3HD2 LEU A 365     -16.340  -7.706  -8.517                          
ATOM   3817  N   PHE A 366     -13.911  -2.682  -6.928                          
ATOM   3818  CA  PHE A 366     -13.137  -1.730  -7.700                          
ATOM   3819  C   PHE A 366     -11.663  -1.820  -7.337                          
ATOM   3820  CB  PHE A 366     -13.660  -0.316  -7.501                          
ATOM   3821  HA  PHE A 366     -13.266  -1.986  -8.752                          
ATOM   3822  H   PHE A 366     -14.565  -2.300  -6.275                          
ATOM   3823  O   PHE A 366     -10.798  -1.793  -8.222                          
ATOM   3824  CG  PHE A 366     -12.903   0.697  -8.286                          
ATOM   3825  CD1 PHE A 366     -13.173   0.875  -9.623                          
ATOM   3826  CE1 PHE A 366     -12.479   1.803 -10.343                          
ATOM   3827  CZ  PHE A 366     -11.514   2.557  -9.735                          
ATOM   3828  CD2 PHE A 366     -11.934   1.454  -7.676                          
ATOM   3829  CE2 PHE A 366     -11.235   2.389  -8.400                          
ATOM   3830 1HB  PHE A 366     -14.705  -0.285  -7.810                          
ATOM   3831 2HB  PHE A 366     -13.586  -0.063  -6.444                          
ATOM   3832  HD1 PHE A 366     -13.942   0.274 -10.108                          
ATOM   3833  HE1 PHE A 366     -12.693   1.944 -11.402                          
ATOM   3834  HZ  PHE A 366     -10.960   3.299 -10.310                          
ATOM   3835  HE2 PHE A 366     -10.466   2.990  -7.915                          
ATOM   3836  HD2 PHE A 366     -11.720   1.314  -6.616                          
ATOM   3837  N   ARG A 367     -11.350  -1.957  -6.045                          
ATOM   3838  CA  ARG A 367      -9.938  -2.095  -5.693                          
ATOM   3839  C   ARG A 367      -9.378  -3.402  -6.231                          
ATOM   3840  CB  ARG A 367      -9.705  -1.974  -4.188                          
ATOM   3841  HA  ARG A 367      -9.450  -1.238  -6.158                          
ATOM   3842  H   ARG A 367     -11.999  -1.976  -5.284                          
ATOM   3843  O   ARG A 367      -8.205  -3.458  -6.609                          
ATOM   3844  CG  ARG A 367      -9.759  -3.246  -3.494                          
ATOM   3845  CD  ARG A 367      -9.897  -3.167  -2.014                          
ATOM   3846  NE  ARG A 367      -8.828  -2.470  -1.340                          
ATOM   3847  CZ  ARG A 367      -8.758  -2.384  -0.023                          
ATOM   3848  NH1 ARG A 367      -7.745  -1.770   0.557                          
ATOM   3849  NH2 ARG A 367      -9.695  -2.949   0.716                          
ATOM   3850 1HB  ARG A 367      -8.721  -1.533  -4.025                          
ATOM   3851 2HB  ARG A 367     -10.470  -1.320  -3.771                          
ATOM   3852 1HG  ARG A 367     -10.612  -3.803  -3.881                          
ATOM   3853 2HG  ARG A 367      -8.840  -3.788  -3.716                          
ATOM   3854 1HD  ARG A 367     -10.831  -2.653  -1.788                          
ATOM   3855 2HD  ARG A 367      -9.937  -4.184  -1.623                          
ATOM   3856  HE  ARG A 367      -8.114  -2.036  -1.890                          
ATOM   3857 1HH1 ARG A 367      -7.707  -1.699   1.554                          
ATOM   3858 2HH1 ARG A 367      -7.015  -1.374   0.000                          
ATOM   3859 1HH2 ARG A 367      -9.645  -2.897   1.713                          
ATOM   3860 2HH2 ARG A 367     -10.455  -3.429   0.278                          
ATOM   3861  N   LEU A 368     -10.208  -4.451  -6.341                          
ATOM   3862  CA  LEU A 368      -9.722  -5.660  -7.004                          
ATOM   3863  C   LEU A 368      -9.615  -5.510  -8.510                          
ATOM   3864  CB  LEU A 368     -10.604  -6.855  -6.718                          
ATOM   3865  HA  LEU A 368      -8.730  -5.874  -6.608                          
ATOM   3866  H   LEU A 368     -11.149  -4.483  -6.004                          
ATOM   3867  O   LEU A 368      -9.073  -6.401  -9.160                          
ATOM   3868  CG  LEU A 368     -10.643  -7.341  -5.288                          
ATOM   3869  CD1 LEU A 368     -11.802  -8.256  -5.183                          
ATOM   3870  CD2 LEU A 368      -9.412  -8.079  -4.944                          
ATOM   3871 1HB  LEU A 368     -11.622  -6.590  -7.005                          
ATOM   3872 2HB  LEU A 368     -10.255  -7.680  -7.338                          
ATOM   3873  HG  LEU A 368     -10.721  -6.510  -4.587                          
ATOM   3874 1HD1 LEU A 368     -11.810  -8.722  -4.198                          
ATOM   3875 2HD1 LEU A 368     -12.724  -7.691  -5.325                          
ATOM   3876 3HD1 LEU A 368     -11.727  -9.027  -5.950                          
ATOM   3877 1HD2 LEU A 368      -9.505  -8.491  -3.939                          
ATOM   3878 2HD2 LEU A 368      -9.264  -8.890  -5.657                          
ATOM   3879 3HD2 LEU A 368      -8.560  -7.401  -4.982                          
ATOM   3880  N   MET A 369     -10.169  -4.454  -9.086                          
ATOM   3881  CA  MET A 369      -9.893  -4.194 -10.489                          
ATOM   3882  C   MET A 369      -8.579  -3.464 -10.654                          
ATOM   3883  CB  MET A 369     -11.010  -3.366 -11.121                          
ATOM   3884  HA  MET A 369      -9.835  -5.174 -10.963                          
ATOM   3885  H   MET A 369     -10.776  -3.801  -8.633                          
ATOM   3886  O   MET A 369      -7.848  -3.720 -11.613                          
ATOM   3887  CG  MET A 369     -10.832  -3.149 -12.618                          
ATOM   3888  SD  MET A 369      -9.618  -1.888 -13.047                          
ATOM   3889  CE  MET A 369     -10.617  -0.417 -12.952                          
ATOM   3890 1HB  MET A 369     -11.956  -3.881 -10.957                          
ATOM   3891 2HB  MET A 369     -11.037  -2.392 -10.632                          
ATOM   3892 1HG  MET A 369     -10.517  -4.092 -13.065                          
ATOM   3893 2HG  MET A 369     -11.794  -2.852 -13.036                          
ATOM   3894 1HE  MET A 369     -10.003   0.455 -13.179                          
ATOM   3895 2HE  MET A 369     -11.432  -0.484 -13.672                          
ATOM   3896 3HE  MET A 369     -11.027  -0.320 -11.946                          
ATOM   3897  N   THR A 370      -8.279  -2.541  -9.742                          
ATOM   3898  CA  THR A 370      -7.154  -1.629  -9.901                          
ATOM   3899  C   THR A 370      -5.923  -2.061  -9.117                          
ATOM   3900  CB  THR A 370      -7.560  -0.219  -9.476                          
ATOM   3901  HA  THR A 370      -6.873  -1.611 -10.954                          
ATOM   3902  H   THR A 370      -8.799  -2.413  -8.898                          
ATOM   3903  O   THR A 370      -4.890  -1.390  -9.193                          
ATOM   3904  OG1 THR A 370      -7.928  -0.232  -8.097                          
ATOM   3905  CG2 THR A 370      -8.724   0.266 -10.302                          
ATOM   3906  HB  THR A 370      -6.779   0.502  -9.720                          
ATOM   3907  HG1 THR A 370      -8.350   0.640  -7.847                          
ATOM   3908 1HG2 THR A 370      -8.984   1.281 -10.002                          
ATOM   3909 2HG2 THR A 370      -8.449   0.258 -11.357                          
ATOM   3910 3HG2 THR A 370      -9.580  -0.390 -10.145                          
ATOM   3911  N   GLN A 371      -6.027  -3.132  -8.336                          
ATOM   3912  CA  GLN A 371      -4.937  -3.650  -7.520                          
ATOM   3913  C   GLN A 371      -4.586  -2.673  -6.416                          
ATOM   3914  CB  GLN A 371      -3.721  -3.975  -8.385                          
ATOM   3915  HA  GLN A 371      -5.315  -4.577  -7.087                          
ATOM   3916  H   GLN A 371      -6.874  -3.658  -8.260                          
ATOM   3917  O   GLN A 371      -3.693  -2.932  -5.612                          
ATOM   3918  CG  GLN A 371      -3.787  -5.352  -9.002                          
ATOM   3919  CD  GLN A 371      -5.027  -5.562  -9.815                          
ATOM   3920  OE1 GLN A 371      -5.130  -5.090 -10.940                          
ATOM   3921  NE2 GLN A 371      -5.981  -6.277  -9.253                          
ATOM   3922 1HB  GLN A 371      -3.658  -3.239  -9.186                          
ATOM   3923 2HB  GLN A 371      -2.827  -3.915  -7.764                          
ATOM   3924 1HG  GLN A 371      -2.919  -5.486  -9.648                          
ATOM   3925 2HG  GLN A 371      -3.764  -6.093  -8.203                          
ATOM   3926 1HE2 GLN A 371      -6.824  -6.467  -9.755                          
ATOM   3927 2HE2 GLN A 371      -5.860  -6.630  -8.325                          
ATOM   3928  N   ASP A 372      -5.312  -1.574  -6.344                          
ATOM   3929  CA  ASP A 372      -5.026  -0.550  -5.360                          
ATOM   3930  C   ASP A 372      -5.151  -1.086  -3.950                          
ATOM   3931  CB  ASP A 372      -5.969   0.616  -5.553                          
ATOM   3932  CG  ASP A 372      -5.896   1.571  -4.424                          
ATOM   3933  HA  ASP A 372      -4.016  -0.208  -5.588                          
ATOM   3934  H   ASP A 372      -6.087  -1.377  -6.945                          
ATOM   3935  O   ASP A 372      -6.256  -1.356  -3.481                          
ATOM   3936  OD1 ASP A 372      -4.812   2.118  -4.175                          
ATOM   3937  OD2 ASP A 372      -6.935   1.780  -3.779                          
ATOM   3938 1HB  ASP A 372      -5.704   1.136  -6.474                          
ATOM   3939 2HB  ASP A 372      -6.988   0.237  -5.631                          
ATOM   3940  N   CYS A 373      -4.013  -1.250  -3.284                          
ATOM   3941  CA  CYS A 373      -3.967  -1.773  -1.923                          
ATOM   3942  C   CYS A 373      -4.803  -3.039  -1.794                          
ATOM   3943  CB  CYS A 373      -4.418  -0.724  -0.914                          
ATOM   3944  HA  CYS A 373      -2.920  -1.977  -1.701                          
ATOM   3945  H   CYS A 373      -3.117  -1.026  -3.669                          
ATOM   3946  O   CYS A 373      -5.425  -3.288  -0.763                          
ATOM   3947  SG  CYS A 373      -4.002  -1.115   0.784                          
ATOM   3948 1HB  CYS A 373      -4.008   0.250  -1.183                          
ATOM   3949 2HB  CYS A 373      -5.491  -0.557  -1.005                          
ATOM   3950  HG  CYS A 373      -3.572  -2.350   0.541                          
ATOM   3951  N   TRP A 374      -4.820  -3.849  -2.852                          
ATOM   3952  CA  TRP A 374      -5.630  -5.055  -2.831                          
ATOM   3953  C   TRP A 374      -5.077  -6.066  -1.860                          
ATOM   3954  CB  TRP A 374      -5.729  -5.633  -4.236                          
ATOM   3955  HA  TRP A 374      -6.616  -4.755  -2.477                          
ATOM   3956  H   TRP A 374      -4.306  -3.700  -3.697                          
ATOM   3957  O   TRP A 374      -5.811  -6.929  -1.380                          
ATOM   3958  CG  TRP A 374      -4.699  -6.588  -4.648                          
ATOM   3959  NE1 TRP A 374      -2.797  -7.446  -5.432                          
ATOM   3960  CD1 TRP A 374      -3.488  -6.296  -5.167                          
ATOM   3961  CD2 TRP A 374      -4.776  -8.012  -4.582                          
ATOM   3962  CE2 TRP A 374      -3.571  -8.516  -5.079                          
ATOM   3963  CE3 TRP A 374      -5.749  -8.908  -4.149                          
ATOM   3964  CZ3 TRP A 374      -5.489 -10.249  -4.228                          
ATOM   3965  CH2 TRP A 374      -4.284 -10.718  -4.725                          
ATOM   3966  CZ2 TRP A 374      -3.313  -9.870  -5.156                          
ATOM   3967 1HB  TRP A 374      -6.699  -6.121  -4.331                          
ATOM   3968 2HB  TRP A 374      -5.720  -4.803  -4.942                          
ATOM   3969  HD1 TRP A 374      -3.120  -5.286  -5.346                          
ATOM   3970  HE1 TRP A 374      -1.877  -7.508  -5.819                          
ATOM   3971  HZ2 TRP A 374      -2.360 -10.222  -5.550                          
ATOM   3972  HH2 TRP A 374      -4.128 -11.796  -4.766                          
ATOM   3973  HZ3 TRP A 374      -6.262 -10.936  -3.884                          
ATOM   3974  HE3 TRP A 374      -6.710  -8.582  -3.751                          
ATOM   3975  N   GLU A 375      -3.803  -5.947  -1.535                          
ATOM   3976  CA  GLU A 375      -3.208  -6.824  -0.549                          
ATOM   3977  C   GLU A 375      -3.977  -6.808   0.757                          
ATOM   3978  CB  GLU A 375      -1.762  -6.418  -0.325                          
ATOM   3979  HA  GLU A 375      -3.245  -7.821  -0.988                          
ATOM   3980  H   GLU A 375      -3.183  -5.270  -1.931                          
ATOM   3981  O   GLU A 375      -4.102  -7.848   1.408                          
ATOM   3982  CG  GLU A 375      -1.073  -7.158   0.784                          
ATOM   3983  CD  GLU A 375      -1.206  -6.469   2.123                          
ATOM   3984  OE1 GLU A 375      -0.870  -5.271   2.216                          
ATOM   3985  OE2 GLU A 375      -1.660  -7.124   3.077                          
ATOM   3986 1HB  GLU A 375      -1.210  -6.598  -1.248                          
ATOM   3987 2HB  GLU A 375      -1.739  -5.354  -0.089                          
ATOM   3988 1HG  GLU A 375      -1.509  -8.154   0.861                          
ATOM   3989 2HG  GLU A 375      -0.014  -7.243   0.541                          
ATOM   3990  N   ARG A 376      -4.509  -5.662   1.162                          
ATOM   3991  CA  ARG A 376      -5.150  -5.599   2.469                          
ATOM   3992  C   ARG A 376      -6.406  -6.462   2.498                          
ATOM   3993  CB  ARG A 376      -5.456  -4.146   2.817                          
ATOM   3994  HA  ARG A 376      -4.400  -5.974   3.166                          
ATOM   3995  H   ARG A 376      -4.509  -4.811   0.637                          
ATOM   3996  O   ARG A 376      -6.623  -7.239   3.434                          
ATOM   3997  CG  ARG A 376      -6.112  -3.953   4.154                          
ATOM   3998  CD  ARG A 376      -5.753  -2.614   4.759                          
ATOM   3999  NE  ARG A 376      -6.371  -2.441   6.068                          
ATOM   4000  CZ  ARG A 376      -5.929  -3.007   7.184                          
ATOM   4001  NH1 ARG A 376      -4.861  -3.783   7.165                          
ATOM   4002  NH2 ARG A 376      -6.556  -2.795   8.327                          
ATOM   4003 1HB  ARG A 376      -4.519  -3.591   2.814                          
ATOM   4004 2HB  ARG A 376      -6.119  -3.745   2.051                          
ATOM   4005 1HG  ARG A 376      -7.194  -4.006   4.029                          
ATOM   4006 2HG  ARG A 376      -5.785  -4.745   4.827                          
ATOM   4007 1HD  ARG A 376      -4.670  -2.553   4.867                          
ATOM   4008 2HD  ARG A 376      -6.098  -1.821   4.096                          
ATOM   4009  HE  ARG A 376      -7.180  -1.857   6.128                          
ATOM   4010 1HH1 ARG A 376      -4.537  -4.209   8.010                          
ATOM   4011 2HH1 ARG A 376      -4.376  -3.945   6.305                          
ATOM   4012 1HH2 ARG A 376      -6.222  -3.222   9.167                          
ATOM   4013 2HH2 ARG A 376      -7.364  -2.206   8.353                          
ATOM   4014  N   LEU A 377      -7.223  -6.367   1.452                          
ATOM   4015  CA  LEU A 377      -8.440  -7.168   1.377                          
ATOM   4016  C   LEU A 377      -8.117  -8.641   1.208                          
ATOM   4017  CB  LEU A 377      -9.290  -6.686   0.214                          
ATOM   4018  HA  LEU A 377      -8.975  -7.037   2.318                          
ATOM   4019  H   LEU A 377      -7.065  -5.763   0.672                          
ATOM   4020  O   LEU A 377      -8.839  -9.505   1.709                          
ATOM   4021  CG  LEU A 377     -10.692  -7.250   0.143                          
ATOM   4022  CD1 LEU A 377     -11.490  -6.737   1.305                          
ATOM   4023  CD2 LEU A 377     -11.316  -6.819  -1.141                          
ATOM   4024 1HB  LEU A 377      -9.371  -5.601   0.286                          
ATOM   4025 2HB  LEU A 377      -8.776  -6.952  -0.709                          
ATOM   4026  HG  LEU A 377     -10.676  -8.339   0.179                          
ATOM   4027 1HD1 LEU A 377     -12.526  -7.059   1.204                          
ATOM   4028 2HD1 LEU A 377     -11.075  -7.131   2.233                          
ATOM   4029 3HD1 LEU A 377     -11.448  -5.648   1.322                          
ATOM   4030 1HD2 LEU A 377     -12.334  -7.206  -1.198                          
ATOM   4031 2HD2 LEU A 377     -11.338  -5.731  -1.188                          
ATOM   4032 3HD2 LEU A 377     -10.733  -7.207  -1.977                          
ATOM   4033  N   TYR A 378      -7.056  -8.942   0.467                          
ATOM   4034  CA  TYR A 378      -6.636 -10.317   0.249                          
ATOM   4035  C   TYR A 378      -6.363 -11.016   1.573                          
ATOM   4036  CB  TYR A 378      -5.410 -10.297  -0.657                          
ATOM   4037  HA  TYR A 378      -7.443 -10.837  -0.269                          
ATOM   4038  H   TYR A 378      -6.485  -8.256   0.017                          
ATOM   4039  O   TYR A 378      -7.016 -12.005   1.918                          
ATOM   4040  CG  TYR A 378      -4.826 -11.609  -1.047                          
ATOM   4041  CD1 TYR A 378      -3.559 -11.953  -0.627                          
ATOM   4042  CE1 TYR A 378      -3.018 -13.172  -0.989                          
ATOM   4043  CZ  TYR A 378      -3.750 -14.031  -1.767                          
ATOM   4044  CD2 TYR A 378      -5.554 -12.483  -1.830                          
ATOM   4045  CE2 TYR A 378      -5.012 -13.702  -2.193                          
ATOM   4046  OH  TYR A 378      -3.220 -15.233  -2.127                          
ATOM   4047 1HB  TYR A 378      -5.688  -9.777  -1.574                          
ATOM   4048 2HB  TYR A 378      -4.632  -9.733  -0.142                          
ATOM   4049  HD1 TYR A 378      -2.985 -11.264  -0.008                          
ATOM   4050  HE1 TYR A 378      -2.016 -13.448  -0.659                          
ATOM   4051  HE2 TYR A 378      -5.587 -14.391  -2.811                          
ATOM   4052  HD2 TYR A 378      -6.556 -12.211  -2.163                          
ATOM   4053  HH  TYR A 378      -3.412 -15.916  -1.422                          
ATOM   4054  N   GLN A 379      -5.410 -10.498   2.340                          
ATOM   4055  CA  GLN A 379      -5.068 -11.115   3.613                          
ATOM   4056  C   GLN A 379      -6.254 -11.145   4.566                          
ATOM   4057  CB  GLN A 379      -3.903 -10.378   4.264                          
ATOM   4058  HA  GLN A 379      -4.763 -12.133   3.369                          
ATOM   4059  H   GLN A 379      -4.882  -9.681   2.107                          
ATOM   4060  O   GLN A 379      -6.489 -12.157   5.232                          
ATOM   4061  CG  GLN A 379      -2.616 -10.411   3.474                          
ATOM   4062  CD  GLN A 379      -1.922 -11.763   3.517                          
ATOM   4063  OE1 GLN A 379      -1.168 -12.057   4.441                          
ATOM   4064  NE2 GLN A 379      -2.178 -12.591   2.517                          
ATOM   4065 1HB  GLN A 379      -4.192  -9.335   4.397                          
ATOM   4066 2HB  GLN A 379      -3.715 -10.830   5.237                          
ATOM   4067 1HG  GLN A 379      -2.841 -10.170   2.435                          
ATOM   4068 2HG  GLN A 379      -1.939  -9.661   3.882                          
ATOM   4069 1HE2 GLN A 379      -1.747 -13.493   2.493                          
ATOM   4070 2HE2 GLN A 379      -2.801 -12.314   1.785                          
ATOM   4071  N   GLN A 380      -7.011 -10.047   4.660                          
ATOM   4072  CA  GLN A 380      -8.091  -9.994   5.646                          
ATOM   4073  C   GLN A 380      -9.225 -10.941   5.286                          
ATOM   4074  CB  GLN A 380      -8.607  -8.571   5.784                          
ATOM   4075  HA  GLN A 380      -7.638 -10.302   6.589                          
ATOM   4076  H   GLN A 380      -6.901  -9.228   4.096                          
ATOM   4077  O   GLN A 380      -9.633 -11.772   6.104                          
ATOM   4078  CG  GLN A 380      -7.631  -7.668   6.491                          
ATOM   4079  CD  GLN A 380      -8.112  -6.245   6.569                          
ATOM   4080  OE1 GLN A 380      -8.838  -5.776   5.695                          
ATOM   4081  NE2 GLN A 380      -7.707  -5.543   7.618                          
ATOM   4082 1HB  GLN A 380      -8.796  -8.170   4.788                          
ATOM   4083 2HB  GLN A 380      -9.539  -8.591   6.351                          
ATOM   4084 1HG  GLN A 380      -7.480  -8.041   7.504                          
ATOM   4085 2HG  GLN A 380      -6.684  -7.687   5.952                          
ATOM   4086 1HE2 GLN A 380      -8.002  -4.594   7.728                          
ATOM   4087 2HE2 GLN A 380      -7.106  -5.962   8.298                          
ATOM   4088  N   THR A 381      -9.738 -10.844   4.064                          
ATOM   4089  CA  THR A 381     -10.822 -11.722   3.645                          
ATOM   4090  C   THR A 381     -10.416 -13.180   3.746                          
ATOM   4091  CB  THR A 381     -11.229 -11.414   2.216                          
ATOM   4092  HA  THR A 381     -11.663 -11.576   4.322                          
ATOM   4093  H   THR A 381      -9.429 -10.189   3.374                          
ATOM   4094  O   THR A 381     -11.179 -14.015   4.238                          
ATOM   4095  OG1 THR A 381     -11.538 -10.028   2.093                          
ATOM   4096  CG2 THR A 381     -12.430 -12.224   1.858                          
ATOM   4097  HB  THR A 381     -10.474 -11.763   1.512                          
ATOM   4098  HG1 THR A 381     -10.750  -9.476   2.363                          
ATOM   4099 1HG2 THR A 381     -12.793 -11.922   0.876                          
ATOM   4100 2HG2 THR A 381     -12.162 -13.281   1.837                          
ATOM   4101 3HG2 THR A 381     -13.211 -12.062   2.601                          
ATOM   4102  N   LEU A 382      -9.225 -13.514   3.264                          
ATOM   4103  CA  LEU A 382      -8.852 -14.913   3.292                          
ATOM   4104  C   LEU A 382      -8.511 -15.393   4.690                          
ATOM   4105  CB  LEU A 382      -7.686 -15.184   2.353                          
ATOM   4106  HA  LEU A 382      -9.705 -15.486   2.929                          
ATOM   4107  H   LEU A 382      -8.551 -12.884   2.878                          
ATOM   4108  O   LEU A 382      -8.374 -16.601   4.891                          
ATOM   4109  CG  LEU A 382      -7.887 -14.946   0.859                          
ATOM   4110  CD1 LEU A 382      -6.728 -15.512   0.083                          
ATOM   4111  CD2 LEU A 382      -9.171 -15.518   0.353                          
ATOM   4112 1HB  LEU A 382      -6.860 -14.549   2.673                          
ATOM   4113 2HB  LEU A 382      -7.408 -16.231   2.478                          
ATOM   4114  HG  LEU A 382      -7.946 -13.871   0.693                          
ATOM   4115 1HD1 LEU A 382      -6.863 -15.299  -0.977                          
ATOM   4116 2HD1 LEU A 382      -5.801 -15.056   0.430                          
ATOM   4117 3HD1 LEU A 382      -6.681 -16.590   0.234                          
ATOM   4118 1HD2 LEU A 382      -9.183 -15.477  -0.736                          
ATOM   4119 2HD2 LEU A 382      -9.260 -16.555   0.678                          
ATOM   4120 3HD2 LEU A 382     -10.007 -14.940   0.748                          
ATOM   4121  N   ARG A 383      -8.353 -14.491   5.654                          
ATOM   4122  CA  ARG A 383      -8.149 -14.911   7.031                          
ATOM   4123  C   ARG A 383      -9.437 -14.918   7.833                          
ATOM   4124  CB  ARG A 383      -7.115 -14.024   7.726                          
ATOM   4125  HA  ARG A 383      -7.728 -15.914   6.957                          
ATOM   4126  H   ARG A 383      -8.362 -13.502   5.507                          
ATOM   4127  O   ARG A 383      -9.454 -15.450   8.946                          
ATOM   4128  CG  ARG A 383      -6.853 -14.389   9.177                          
ATOM   4129  CD  ARG A 383      -5.533 -13.822   9.687                          
ATOM   4130  NE  ARG A 383      -5.638 -12.412  10.062                          
ATOM   4131  CZ  ARG A 383      -5.605 -11.398   9.206                          
ATOM   4132  NH1 ARG A 383      -5.241 -11.594   7.953                          
ATOM   4133  NH2 ARG A 383      -5.901 -10.177   9.614                          
ATOM   4134 1HB  ARG A 383      -6.175 -14.103   7.180                          
ATOM   4135 2HB  ARG A 383      -7.471 -12.995   7.692                          
ATOM   4136 1HG  ARG A 383      -7.664 -13.995   9.789                          
ATOM   4137 2HG  ARG A 383      -6.826 -15.475   9.266                          
ATOM   4138 1HD  ARG A 383      -5.221 -14.395  10.560                          
ATOM   4139 2HD  ARG A 383      -4.783 -13.920   8.902                          
ATOM   4140  HE  ARG A 383      -5.742 -12.196  11.033                          
ATOM   4141 1HH1 ARG A 383      -5.257 -10.834   7.303                          
ATOM   4142 2HH1 ARG A 383      -4.950 -12.502   7.653                          
ATOM   4143 1HH2 ARG A 383      -5.818  -9.405   8.984                          
ATOM   4144 2HH2 ARG A 383      -6.209 -10.025  10.554                          
ATOM   4145  N   SER A 384     -10.497 -14.322   7.313                          
ATOM   4146  CA  SER A 384     -11.802 -14.549   7.915                          
ATOM   4147  C   SER A 384     -12.518 -15.726   7.281                          
ATOM   4148  CB  SER A 384     -12.683 -13.313   7.787                          
ATOM   4149  OG  SER A 384     -12.988 -13.070   6.425                          
ATOM   4150  HA  SER A 384     -11.603 -14.745   8.969                          
ATOM   4151  H   SER A 384     -10.484 -13.711   6.521                          
ATOM   4152  O   SER A 384     -12.995 -16.616   7.986                          
ATOM   4153 1HB  SER A 384     -13.608 -13.468   8.343                          
ATOM   4154 2HB  SER A 384     -12.161 -12.450   8.201                          
ATOM   4155  HG  SER A 384     -12.362 -13.583   5.838                          
TER
ATOM   4156  N   ALA A385      -12.590 -15.738   5.954                          
ATOM   4157  CA  ALA A385      -13.372 -16.718   5.217                          
ATOM   4158  C   ALA A385      -12.619 -17.998   4.910                          
ATOM   4159  CB  ALA A385      -13.867 -16.120   3.900                          
ATOM   4160  HA  ALA A385      -14.182 -16.950   5.909                          
ATOM   4161  H   ALA A385      -12.112 -15.076   5.377                          
ATOM   4162  O   ALA A385      -13.194 -19.081   5.050                          
ATOM   4163 1HB  ALA A385      -14.535 -16.828   3.408                          
ATOM   4164 2HB  ALA A385      -14.405 -15.193   4.101                          
ATOM   4165 3HB  ALA A385      -13.016 -15.913   3.252                          
ATOM   4166  N   GLY A 386     -11.368 -17.901   4.505                          
ATOM   4167  CA  GLY A 386     -10.514 -19.050   4.305                          
ATOM   4168  C   GLY A 386      -9.763 -18.964   2.991                          
ATOM   4169  H   GLY A 386     -10.928 -17.025   4.310                          
ATOM   4170 1HA  GLY A 386      -9.802 -19.123   5.128                          
ATOM   4171 2HA  GLY A 386     -11.115 -19.959   4.323                          
ATOM   4172  O   GLY A 386     -10.202 -18.320   2.031                          
ATOM   4173  N   LYS A 387      -8.621 -19.651   2.937                          
ATOM   4174  CA  LYS A 387      -7.817 -19.674   1.719                          
ATOM   4175  C   LYS A 387      -8.559 -20.283   0.539                          
ATOM   4176  CB  LYS A 387      -6.519 -20.439   1.969                          
ATOM   4177  HA  LYS A 387      -7.566 -18.642   1.473                          
ATOM   4178  H   LYS A 387      -8.249 -20.179   3.700                          
ATOM   4179  O   LYS A 387      -8.300 -19.912  -0.611                          
ATOM   4180  CG  LYS A 387      -5.563 -19.752   2.921                          
ATOM   4181  CD  LYS A 387      -4.351 -20.613   3.188                          
ATOM   4182  CE  LYS A 387      -4.057 -20.705   4.663                          
ATOM   4183  NZ  LYS A 387      -4.031 -19.359   5.282                          
ATOM   4184 1HB  LYS A 387      -6.773 -21.414   2.385                          
ATOM   4185 2HB  LYS A 387      -6.012 -20.572   1.013                          
ATOM   4186 1HG  LYS A 387      -5.239 -18.808   2.482                          
ATOM   4187 2HG  LYS A 387      -6.076 -19.557   3.863                          
ATOM   4188 1HD  LYS A 387      -4.535 -21.615   2.800                          
ATOM   4189 2HD  LYS A 387      -3.489 -20.180   2.681                          
ATOM   4190 1HE  LYS A 387      -4.830 -21.304   5.144                          
ATOM   4191 2HE  LYS A 387      -3.087 -21.181   4.804                          
ATOM   4192 1HZ  LYS A 387      -3.768 -19.441   6.258                          
ATOM   4193 2HZ  LYS A 387      -3.357 -18.777   4.798                          
ATOM   4194 3HZ  LYS A 387      -4.951 -18.938   5.215                          
TER
ATOM   4195  N   ILE A388       -9.485 -21.205   0.798                          
ATOM   4196  CA  ILE A388      -10.240 -21.827  -0.284                          
ATOM   4197  C   ILE A388      -10.892 -20.765  -1.153                          
ATOM   4198  CB  ILE A388      -11.292 -22.798   0.274                          
ATOM   4199  HA  ILE A388       -9.533 -22.387  -0.896                          
ATOM   4200  H   ILE A388       -9.719 -21.524   1.717                          
ATOM   4201  O   ILE A388      -10.929 -20.886  -2.385                          
ATOM   4202  CG1 ILE A388      -10.634 -23.893   1.109                          
ATOM   4203  CD1 ILE A388      -11.616 -24.770   1.853                          
ATOM   4204  CG2 ILE A388      -12.068 -23.415  -0.862                          
ATOM   4205  HB  ILE A388      -11.953 -22.241   0.938                          
ATOM   4206 1HG1 ILE A388      -10.045 -24.525   0.444                          
ATOM   4207 2HG1 ILE A388       -9.975 -23.420   1.838                          
ATOM   4208 1HD1 ILE A388      -11.071 -25.503   2.448                          
ATOM   4209 2HD1 ILE A388      -12.229 -24.153   2.510                          
ATOM   4210 3HD1 ILE A388      -12.256 -25.286   1.137                          
ATOM   4211 1HG2 ILE A388      -12.782 -24.136  -0.465                          
ATOM   4212 2HG2 ILE A388      -12.603 -22.634  -1.403                          
ATOM   4213 3HG3 ILE A388      -11.380 -23.920  -1.540                          
ATOM   4214  N   TYR A 389     -11.361 -19.678  -0.533                          
ATOM   4215  CA  TYR A 389     -12.056 -18.637  -1.277                          
ATOM   4216  C   TYR A 389     -11.122 -17.826  -2.144                          
ATOM   4217  CB  TYR A 389     -12.816 -17.721  -0.331                          
ATOM   4218  HA  TYR A 389     -12.802 -19.117  -1.911                          
ATOM   4219  H   TYR A 389     -11.272 -19.510   0.449                          
ATOM   4220  O   TYR A 389     -11.574 -16.872  -2.785                          
ATOM   4221  CG  TYR A 389     -13.954 -18.438   0.326                          
ATOM   4222  CD1 TYR A 389     -15.208 -18.423  -0.256                          
ATOM   4223  CE1 TYR A 389     -16.245 -19.076   0.343                          
ATOM   4224  CZ  TYR A 389     -16.035 -19.746   1.521                          
ATOM   4225  CD2 TYR A 389     -13.751 -19.115   1.512                          
ATOM   4226  CE2 TYR A 389     -14.792 -19.771   2.113                          
ATOM   4227  OH  TYR A 389     -17.076 -20.404   2.125                          
ATOM   4228 1HB  TYR A 389     -12.133 -17.360   0.438                          
ATOM   4229 2HB  TYR A 389     -13.208 -16.875  -0.895                          
ATOM   4230  HD1 TYR A 389     -15.368 -17.889  -1.192                          
ATOM   4231  HE1 TYR A 389     -17.235 -19.066  -0.113                          
ATOM   4232  HE2 TYR A 389     -14.631 -20.305   3.050                          
ATOM   4233  HD2 TYR A 389     -12.762 -19.127   1.971                          
ATOM   4234  HH  TYR A 389     -17.760 -20.661   1.443                          
ATOM   4235  N   MET A 390      -9.840 -18.195  -2.185                          
ATOM   4236  CA  MET A 390      -8.913 -17.514  -3.068                          
ATOM   4237  C   MET A 390      -9.356 -17.647  -4.506                          
ATOM   4238  CB  MET A 390      -7.500 -18.072  -2.907                          
ATOM   4239  HA  MET A 390      -8.938 -16.467  -2.767                          
ATOM   4240  H   MET A 390      -9.445 -18.932  -1.636                          
ATOM   4241  O   MET A 390      -8.927 -16.864  -5.358                          
ATOM   4242  CG  MET A 390      -7.296 -19.440  -3.470                          
ATOM   4243  SD  MET A 390      -6.841 -19.346  -5.210                          
ATOM   4244  CE  MET A 390      -5.084 -19.091  -5.095                          
ATOM   4245 1HB  MET A 390      -6.809 -17.393  -3.407                          
ATOM   4246 2HB  MET A 390      -7.269 -18.106  -1.842                          
ATOM   4247 1HG  MET A 390      -6.501 -19.941  -2.918                          
ATOM   4248 2HG  MET A 390      -8.221 -20.010  -3.372                          
ATOM   4249 1HE  MET A 390      -4.676 -18.917  -6.090                          
ATOM   4250 2HE  MET A 390      -4.883 -18.226  -4.463                          
ATOM   4251 3HE  MET A 390      -4.617 -19.975  -4.660                          
ATOM   4252  N   ILE A 391     -10.185 -18.648  -4.805                          
ATOM   4253  CA  ILE A 391     -10.627 -18.838  -6.182                          
ATOM   4254  C   ILE A 391     -11.304 -17.567  -6.674                          
ATOM   4255  CB  ILE A 391     -11.552 -20.059  -6.288                          
ATOM   4256  HA  ILE A 391      -9.739 -19.013  -6.789                          
ATOM   4257  H   ILE A 391     -10.544 -19.306  -4.144                          
ATOM   4258  O   ILE A 391     -10.966 -17.028  -7.737                          
ATOM   4259  CG1 ILE A 391     -10.793 -21.307  -5.858                          
ATOM   4260  CD1 ILE A 391     -11.657 -22.474  -5.562                          
ATOM   4261  CG2 ILE A 391     -12.010 -20.229  -7.711                          
ATOM   4262  HB  ILE A 391     -12.375 -19.925  -5.587                          
ATOM   4263 1HG1 ILE A 391     -10.109 -21.584  -6.660                          
ATOM   4264 2HG1 ILE A 391     -10.223 -21.068  -4.961                          
ATOM   4265 1HD1 ILE A 391     -11.039 -23.308  -5.227                          
ATOM   4266 2HD1 ILE A 391     -12.367 -22.211  -4.778                          
ATOM   4267 3HD1 ILE A 391     -12.199 -22.763  -6.462                          
ATOM   4268 1HG2 ILE A 391     -12.662 -21.099  -7.781                          
ATOM   4269 2HG2 ILE A 391     -12.556 -19.340  -8.026                          
ATOM   4270 3HG3 ILE A 391     -11.144 -20.371  -8.357                          
ATOM   4271  N   PHE A 392     -12.211 -17.030  -5.854                          
ATOM   4272  CA  PHE A 392     -12.836 -15.748  -6.128                          
ATOM   4273  C   PHE A 392     -11.793 -14.710  -6.494                          
ATOM   4274  CB  PHE A 392     -13.626 -15.295  -4.903                          
ATOM   4275  HA  PHE A 392     -13.513 -15.892  -6.970                          
ATOM   4276  H   PHE A 392     -12.516 -17.469  -5.009                          
ATOM   4277  O   PHE A 392     -11.844 -14.115  -7.578                          
ATOM   4278  CG  PHE A 392     -14.379 -14.003  -5.095                          
ATOM   4279  CD1 PHE A 392     -13.862 -12.827  -4.609                          
ATOM   4280  CE1 PHE A 392     -14.549 -11.651  -4.785                          
ATOM   4281  CZ  PHE A 392     -15.737 -11.650  -5.437                          
ATOM   4282  CD2 PHE A 392     -15.587 -14.003  -5.758                          
ATOM   4283  CE2 PHE A 392     -16.271 -12.832  -5.933                          
ATOM   4284 1HB  PHE A 392     -14.344 -16.075  -4.651                          
ATOM   4285 2HB  PHE A 392     -12.928 -15.163  -4.076                          
ATOM   4286  HD1 PHE A 392     -12.907 -12.827  -4.085                          
ATOM   4287  HE1 PHE A 392     -14.138 -10.717  -4.399                          
ATOM   4288  HZ  PHE A 392     -16.282 -10.717  -5.577                          
ATOM   4289  HE2 PHE A 392     -17.226 -12.832  -6.458                          
ATOM   4290  HD2 PHE A 392     -15.997 -14.936  -6.144                          
ATOM   4291  N   PHE A 393     -10.788 -14.553  -5.625                          
ATOM   4292  CA  PHE A 393      -9.874 -13.422  -5.748                          
ATOM   4293  C   PHE A 393      -9.112 -13.485  -7.051                          
ATOM   4294  CB  PHE A 393      -8.923 -13.362  -4.565                          
ATOM   4295  HA  PHE A 393     -10.477 -12.515  -5.726                          
ATOM   4296  H   PHE A 393     -10.599 -15.171  -4.862                          
ATOM   4297  O   PHE A 393      -9.085 -12.505  -7.801                          
ATOM   4298  CG  PHE A 393      -9.516 -12.675  -3.402                          
ATOM   4299  CD1 PHE A 393     -10.139 -13.403  -2.420                          
ATOM   4300  CE1 PHE A 393     -10.684 -12.771  -1.350                          
ATOM   4301  CZ  PHE A 393     -10.614 -11.415  -1.252                          
ATOM   4302  CD2 PHE A 393      -9.445 -11.312  -3.303                          
ATOM   4303  CE2 PHE A 393      -9.991 -10.679  -2.231                          
ATOM   4304 1HB  PHE A 393      -8.660 -14.379  -4.275                          
ATOM   4305 2HB  PHE A 393      -8.023 -12.826  -4.867                          
ATOM   4306  HD1 PHE A 393     -10.195 -14.489  -2.499                          
ATOM   4307  HE1 PHE A 393     -11.179 -13.349  -0.570                          
ATOM   4308  HZ  PHE A 393     -11.052 -10.908  -0.392                          
ATOM   4309  HE2 PHE A 393      -9.935  -9.593  -2.152                          
ATOM   4310  HD2 PHE A 393      -8.950 -10.734  -4.084                          
ATOM   4311  N   MET A 394      -8.541 -14.642  -7.377                          
ATOM   4312  CA  MET A 394      -7.715 -14.662  -8.573                          
ATOM   4313  C   MET A 394      -8.588 -14.548  -9.805                          
ATOM   4314  CB  MET A 394      -6.827 -15.899  -8.617                          
ATOM   4315  HA  MET A 394      -7.067 -13.789  -8.496                          
ATOM   4316  H   MET A 394      -8.624 -15.504  -6.876                          
ATOM   4317  O   MET A 394      -8.252 -13.813 -10.741                          
ATOM   4318  CG  MET A 394      -5.808 -15.912  -9.680                          
ATOM   4319  SD  MET A 394      -5.091 -17.538  -9.747                          
ATOM   4320  CE  MET A 394      -3.749 -17.242 -10.884                          
ATOM   4321 1HB  MET A 394      -6.314 -15.978  -7.659                          
ATOM   4322 2HB  MET A 394      -7.469 -16.769  -8.758                          
ATOM   4323 1HG  MET A 394      -6.270 -15.673 -10.638                          
ATOM   4324 2HG  MET A 394      -5.034 -15.177  -9.458                          
ATOM   4325 1HE  MET A 394      -3.131 -18.137 -10.957                          
ATOM   4326 2HE  MET A 394      -4.153 -16.998 -11.867                          
ATOM   4327 3HE  MET A 394      -3.144 -16.410 -10.523                          
ATOM   4328  N   LEU A 395      -9.759 -15.187  -9.777                          
ATOM   4329  CA  LEU A 395     -10.651 -15.123 -10.924                          
ATOM   4330  C   LEU A 395     -10.990 -13.675 -11.227                          
ATOM   4331  CB  LEU A 395     -11.915 -15.933 -10.653                          
ATOM   4332  HA  LEU A 395     -10.116 -15.539 -11.777                          
ATOM   4333  H   LEU A 395     -10.091 -15.729  -9.005                          
ATOM   4334  O   LEU A 395     -10.845 -13.212 -12.364                          
ATOM   4335  CG  LEU A 395     -12.982 -15.866 -11.748                          
ATOM   4336  CD1 LEU A 395     -12.414 -16.299 -13.078                          
ATOM   4337  CD2 LEU A 395     -14.196 -16.710 -11.399                          
ATOM   4338 1HB  LEU A 395     -11.626 -16.976 -10.528                          
ATOM   4339 2HB  LEU A 395     -12.359 -15.565  -9.728                          
ATOM   4340  HG  LEU A 395     -13.306 -14.829 -11.837                          
ATOM   4341 1HD1 LEU A 395     -13.198 -16.272 -13.834                          
ATOM   4342 2HD1 LEU A 395     -11.608 -15.623 -13.367                          
ATOM   4343 3HD1 LEU A 395     -12.024 -17.313 -12.994                          
ATOM   4344 1HD2 LEU A 395     -14.942 -16.619 -12.189                          
ATOM   4345 2HD2 LEU A 395     -13.897 -17.754 -11.300                          
ATOM   4346 3HD2 LEU A 395     -14.621 -16.363 -10.457                          
ATOM   4347  N   VAL A 396     -11.371 -12.924 -10.192                          
ATOM   4348  CA  VAL A 396     -11.741 -11.527 -10.393                          
ATOM   4349  C   VAL A 396     -10.572 -10.754 -10.972                          
ATOM   4350  CB  VAL A 396     -12.226 -10.900  -9.078                          
ATOM   4351  HA  VAL A 396     -12.565 -11.504 -11.107                          
ATOM   4352  H   VAL A 396     -11.428 -13.250  -9.249                          
ATOM   4353  O   VAL A 396     -10.721 -10.014 -11.948                          
ATOM   4354  CG1 VAL A 396     -12.378  -9.416  -9.244                          
ATOM   4355  CG2 VAL A 396     -13.539 -11.480  -8.728                          
ATOM   4356  HB  VAL A 396     -11.462 -11.076  -8.322                          
ATOM   4357 1HG1 VAL A 396     -12.782  -8.987  -8.326                          
ATOM   4358 2HG1 VAL A 396     -11.405  -8.972  -9.455                          
ATOM   4359 3HG1 VAL A 396     -13.058  -9.210 -10.071                          
ATOM   4360 1HG2 VAL A 396     -13.886 -11.052  -7.788                          
ATOM   4361 2HG2 VAL A 396     -14.257 -11.256  -9.516                          
ATOM   4362 3HG2 VAL A 396     -13.442 -12.561  -8.621                          
ATOM   4363  N   ILE A 397      -9.379 -10.947 -10.404                          
ATOM   4364  CA  ILE A 397      -8.249 -10.178 -10.891                          
ATOM   4365  C   ILE A 397      -7.859 -10.645 -12.273                          
ATOM   4366  CB  ILE A 397      -7.077 -10.239  -9.908                          
ATOM   4367  HA  ILE A 397      -8.566  -9.137 -10.956                          
ATOM   4368  H   ILE A 397      -9.187 -11.585  -9.658                          
ATOM   4369  O   ILE A 397      -7.293  -9.869 -13.048                          
ATOM   4370  CG1 ILE A 397      -7.433  -9.471  -8.651                          
ATOM   4371  CD1 ILE A 397      -6.663  -9.918  -7.467                          
ATOM   4372  CG2 ILE A 397      -5.870  -9.594 -10.487                          
ATOM   4373  HB  ILE A 397      -6.929 -11.279  -9.618                          
ATOM   4374 1HG1 ILE A 397      -7.230  -8.414  -8.819                          
ATOM   4375 2HG1 ILE A 397      -8.495  -9.609  -8.447                          
ATOM   4376 1HD1 ILE A 397      -7.050  -9.425  -6.575                          
ATOM   4377 2HD1 ILE A 397      -6.761 -10.998  -7.357                          
ATOM   4378 3HD1 ILE A 397      -5.613  -9.659  -7.599                          
ATOM   4379 1HG2 ILE A 397      -5.135  -9.426  -9.700                          
ATOM   4380 2HG2 ILE A 397      -5.442 -10.243 -11.251                          
ATOM   4381 3HG3 ILE A 397      -6.148  -8.640 -10.935                          
ATOM   4382  N   PHE A 398      -8.196 -11.881 -12.634                          
ATOM   4383  CA  PHE A 398      -7.879 -12.294 -13.991                          
ATOM   4384  C   PHE A 398      -8.867 -11.691 -14.978                          
ATOM   4385  CB  PHE A 398      -7.864 -13.809 -14.112                          
ATOM   4386  HA  PHE A 398      -6.877 -11.929 -14.214                          
ATOM   4387  H   PHE A 398      -8.650 -12.560 -12.056                          
ATOM   4388  O   PHE A 398      -8.485 -11.293 -16.083                          
ATOM   4389  CG  PHE A 398      -7.849 -14.273 -15.519                          
ATOM   4390  CD1 PHE A 398      -6.720 -14.104 -16.286                          
ATOM   4391  CE1 PHE A 398      -6.706 -14.529 -17.573                          
ATOM   4392  CZ  PHE A 398      -7.816 -15.127 -18.110                          
ATOM   4393  CD2 PHE A 398      -8.961 -14.872 -16.056                          
ATOM   4394  CE2 PHE A 398      -8.946 -15.301 -17.357                          
ATOM   4395 1HB  PHE A 398      -6.975 -14.190 -13.609                          
ATOM   4396 2HB  PHE A 398      -8.755 -14.206 -13.624                          
ATOM   4397  HD1 PHE A 398      -5.838 -13.629 -15.859                          
ATOM   4398  HE1 PHE A 398      -5.812 -14.395 -18.181                          
ATOM   4399  HZ  PHE A 398      -7.804 -15.468 -19.145                          
ATOM   4400  HE2 PHE A 398      -9.829 -15.777 -17.784                          
ATOM   4401  HD2 PHE A 398      -9.855 -15.007 -15.448                          
ATOM   4402  N   LEU A 399     -10.139 -11.596 -14.599                          
ATOM   4403  CA  LEU A 399     -11.126 -11.043 -15.520                          
ATOM   4404  C   LEU A 399     -11.068  -9.526 -15.551                          
ATOM   4405  CB  LEU A 399     -12.538 -11.500 -15.145                          
ATOM   4406  HA  LEU A 399     -10.890 -11.418 -16.516                          
ATOM   4407  H   LEU A 399     -10.492 -11.880 -13.708                          
ATOM   4408  O   LEU A 399     -10.820  -8.928 -16.598                          
ATOM   4409  CG  LEU A 399     -12.899 -12.984 -15.230                          
ATOM   4410  CD1 LEU A 399     -14.218 -13.198 -14.544                          
ATOM   4411  CD2 LEU A 399     -12.957 -13.495 -16.628                          
ATOM   4412 1HB  LEU A 399     -12.707 -11.192 -14.113                          
ATOM   4413 2HB  LEU A 399     -13.227 -10.968 -15.801                          
ATOM   4414  HG  LEU A 399     -12.116 -13.567 -14.746                          
ATOM   4415 1HD1 LEU A 399     -14.484 -14.254 -14.591                          
ATOM   4416 2HD1 LEU A 399     -14.140 -12.889 -13.502                          
ATOM   4417 3HD1 LEU A 399     -14.987 -12.607 -15.042                          
ATOM   4418 1HD2 LEU A 399     -13.199 -14.558 -16.616                          
ATOM   4419 2HD2 LEU A 399     -13.725 -12.954 -17.181                          
ATOM   4420 3HD2 LEU A 399     -11.990 -13.348 -17.110                          
ATOM   4421  N   GLY A 400     -11.281  -8.888 -14.410                          
ATOM   4422  CA  GLY A 400     -11.360  -7.447 -14.397                          
ATOM   4423  C   GLY A 400     -10.136  -6.752 -14.945                          
ATOM   4424  H   GLY A 400     -11.396  -9.334 -13.522                          
ATOM   4425 1HA  GLY A 400     -12.229  -7.137 -14.978                          
ATOM   4426 2HA  GLY A 400     -11.525  -7.112 -13.373                          
ATOM   4427  O   GLY A 400     -10.233  -6.007 -15.919                          
ATOM   4428  N   SER A 401      -8.976  -6.999 -14.355                          
ATOM   4429  CA  SER A 401      -7.788  -6.264 -14.751                          
ATOM   4430  C   SER A 401      -7.567  -6.374 -16.250                          
ATOM   4431  CB  SER A 401      -6.576  -6.807 -14.013                          
ATOM   4432  OG  SER A 401      -5.444  -6.009 -14.305                          
ATOM   4433  HA  SER A 401      -7.981  -5.229 -14.468                          
ATOM   4434  H   SER A 401      -8.840  -7.675 -13.631                          
ATOM   4435  O   SER A 401      -7.547  -5.363 -16.968                          
ATOM   4436 1HB  SER A 401      -6.766  -6.788 -12.940                          
ATOM   4437 2HB  SER A 401      -6.388  -7.833 -14.331                          
ATOM   4438  HG  SER A 401      -4.749  -6.558 -14.769                          
ATOM   4439  N   PHE A 402      -7.462  -7.614 -16.721                          
ATOM   4440  CA  PHE A 402      -7.043  -7.887 -18.086                          
ATOM   4441  C   PHE A 402      -7.798  -7.039 -19.095                          
ATOM   4442  CB  PHE A 402      -7.241  -9.368 -18.380                          
ATOM   4443  HA  PHE A 402      -5.979  -7.661 -18.148                          
ATOM   4444  H   PHE A 402      -7.662  -8.429 -16.176                          
ATOM   4445  O   PHE A 402      -7.203  -6.277 -19.866                          
ATOM   4446  CG  PHE A 402      -6.094 -10.211 -17.963                          
ATOM   4447  CD1 PHE A 402      -5.470  -9.973 -16.773                          
ATOM   4448  CE1 PHE A 402      -4.415 -10.749 -16.390                          
ATOM   4449  CZ  PHE A 402      -3.983 -11.762 -17.196                          
ATOM   4450  CD2 PHE A 402      -5.660 -11.230 -18.775                          
ATOM   4451  CE2 PHE A 402      -4.609 -12.002 -18.392                          
ATOM   4452 1HB  PHE A 402      -8.131  -9.709 -17.851                          
ATOM   4453 2HB  PHE A 402      -7.387  -9.490 -19.453                          
ATOM   4454  HD1 PHE A 402      -5.815  -9.165 -16.129                          
ATOM   4455  HE1 PHE A 402      -3.917 -10.559 -15.439                          
ATOM   4456  HZ  PHE A 402      -3.140 -12.381 -16.890                          
ATOM   4457  HE2 PHE A 402      -4.264 -12.811 -19.037                          
ATOM   4458  HD2 PHE A 402      -6.158 -11.420 -19.725                          
ATOM   4459  N   TYR A 403      -9.124  -7.134 -19.072                          
ATOM   4460  CA  TYR A 403      -9.918  -6.727 -20.219                          
ATOM   4461  C   TYR A 403     -10.082  -5.216 -20.279                          
ATOM   4462  CB  TYR A 403     -11.266  -7.422 -20.174                          
ATOM   4463  HA  TYR A 403      -9.405  -7.065 -21.120                          
ATOM   4464  H   TYR A 403      -9.649  -7.478 -18.294                          
ATOM   4465  O   TYR A 403     -10.101  -4.628 -21.366                          
ATOM   4466  CG  TYR A 403     -11.150  -8.898 -20.087                          
ATOM   4467  CD1 TYR A 403     -12.032  -9.613 -19.309                          
ATOM   4468  CE1 TYR A 403     -11.926 -10.971 -19.229                          
ATOM   4469  CZ  TYR A 403     -10.939 -11.612 -19.928                          
ATOM   4470  CD2 TYR A 403     -10.161  -9.552 -20.785                          
ATOM   4471  CE2 TYR A 403     -10.055 -10.909 -20.706                          
ATOM   4472  OH  TYR A 403     -10.830 -12.979 -19.849                          
ATOM   4473 1HB  TYR A 403     -11.813  -7.064 -19.301                          
ATOM   4474 2HB  TYR A 403     -11.819  -7.169 -21.078                          
ATOM   4475  HD1 TYR A 403     -12.816  -9.095 -18.756                          
ATOM   4476  HE1 TYR A 403     -12.622 -11.541 -18.614                          
ATOM   4477  HE2 TYR A 403      -9.272 -11.427 -21.259                          
ATOM   4478  HD2 TYR A 403      -9.463  -8.986 -21.402                          
ATOM   4479  HH  TYR A 403     -11.592 -13.353 -19.322                          
ATOM   4480  N   LEU A 404     -10.210  -4.568 -19.124                          
ATOM   4481  CA  LEU A 404     -10.261  -3.112 -19.120                          
ATOM   4482  C   LEU A 404      -8.964  -2.519 -19.641                          
ATOM   4483  CB  LEU A 404     -10.543  -2.598 -17.717                          
ATOM   4484  HA  LEU A 404     -11.070  -2.812 -19.787                          
ATOM   4485  H   LEU A 404     -10.277  -5.005 -18.227                          
ATOM   4486  O   LEU A 404      -8.980  -1.549 -20.412                          
ATOM   4487  CG  LEU A 404     -10.639  -1.093 -17.542                          
ATOM   4488  CD1 LEU A 404     -11.758  -0.549 -18.405                          
ATOM   4489  CD2 LEU A 404     -10.857  -0.768 -16.084                          
ATOM   4490 1HB  LEU A 404     -11.491  -3.028 -17.393                          
ATOM   4491 2HB  LEU A 404      -9.742  -2.954 -17.069                          
ATOM   4492  HG  LEU A 404      -9.709  -0.619 -17.857                          
ATOM   4493 1HD1 LEU A 404     -11.802   0.536 -18.303                          
ATOM   4494 2HD1 LEU A 404     -11.573  -0.808 -19.448                          
ATOM   4495 3HD1 LEU A 404     -12.706  -0.982 -18.086                          
ATOM   4496 1HD2 LEU A 404     -10.937   0.312 -15.960                          
ATOM   4497 2HD2 LEU A 404     -11.777  -1.241 -15.740                          
ATOM   4498 3HD2 LEU A 404     -10.017  -1.140 -15.498                          
ATOM   4499  N   VAL A 405      -7.826  -3.082 -19.225                          
ATOM   4500  CA  VAL A 405      -6.552  -2.514 -19.646                          
ATOM   4501  C   VAL A 405      -6.456  -2.526 -21.157                          
ATOM   4502  CB  VAL A 405      -5.383  -3.274 -19.006                          
ATOM   4503  HA  VAL A 405      -6.523  -1.481 -19.301                          
ATOM   4504  H   VAL A 405      -7.767  -3.884 -18.630                          
ATOM   4505  O   VAL A 405      -6.065  -1.533 -21.782                          
ATOM   4506  CG1 VAL A 405      -4.102  -2.900 -19.697                          
ATOM   4507  CG2 VAL A 405      -5.296  -2.952 -17.541                          
ATOM   4508  HB  VAL A 405      -5.550  -4.340 -19.164                          
ATOM   4509 1HG1 VAL A 405      -3.261  -3.360 -19.179                          
ATOM   4510 2HG1 VAL A 405      -4.130  -3.252 -20.729                          
ATOM   4511 3HG1 VAL A 405      -3.987  -1.816 -19.686                          
ATOM   4512 1HG2 VAL A 405      -4.497  -3.538 -17.086                          
ATOM   4513 2HG2 VAL A 405      -5.085  -1.890 -17.414                          
ATOM   4514 3HG2 VAL A 405      -6.243  -3.193 -17.058                          
ATOM   4515  N   ASN A 406      -6.846  -3.638 -21.774                          
ATOM   4516  CA  ASN A 406      -6.621  -3.785 -23.200                          
ATOM   4517  C   ASN A 406      -7.696  -3.068 -23.998                          
ATOM   4518  CB  ASN A 406      -6.563  -5.262 -23.557                          
ATOM   4519  HA  ASN A 406      -5.627  -3.375 -23.378                          
ATOM   4520  H   ASN A 406      -7.297  -4.411 -21.327                          
ATOM   4521  O   ASN A 406      -7.406  -2.456 -25.031                          
ATOM   4522  CG  ASN A 406      -5.762  -5.509 -24.787                          
ATOM   4523  OD1 ASN A 406      -6.271  -5.398 -25.896                          
ATOM   4524  ND2 ASN A 406      -4.491  -5.809 -24.614                          
ATOM   4525 1HB  ASN A 406      -6.111  -5.806 -22.727                          
ATOM   4526 2HB  ASN A 406      -7.578  -5.624 -23.719                          
ATOM   4527 1HD2 ASN A 406      -3.907  -5.989 -25.405                          
ATOM   4528 2HD2 ASN A 406      -4.110  -5.858 -23.690                          
ATOM   4529  N   LEU A 407      -8.940  -3.105 -23.523                          
ATOM   4530  CA  LEU A 407     -10.022  -2.518 -24.308                          
ATOM   4531  C   LEU A 407      -9.904  -1.002 -24.373                          
ATOM   4532  CB  LEU A 407     -11.377  -2.901 -23.736                          
ATOM   4533  HA  LEU A 407      -9.943  -2.915 -25.320                          
ATOM   4534  H   LEU A 407      -9.209  -3.511 -22.649                          
ATOM   4535  O   LEU A 407     -10.531  -0.362 -25.228                          
ATOM   4536  CG  LEU A 407     -11.815  -4.335 -23.942                          
ATOM   4537  CD1 LEU A 407     -12.971  -4.581 -23.022                          
ATOM   4538  CD2 LEU A 407     -12.192  -4.597 -25.378                          
ATOM   4539 1HB  LEU A 407     -11.348  -2.714 -22.663                          
ATOM   4540 2HB  LEU A 407     -12.125  -2.256 -24.197                          
ATOM   4541  HG  LEU A 407     -11.003  -5.024 -23.711                          
ATOM   4542 1HD1 LEU A 407     -13.257  -5.632 -23.070                          
ATOM   4543 2HD1 LEU A 407     -12.684  -4.328 -22.002                          
ATOM   4544 3HD1 LEU A 407     -13.815  -3.961 -23.326                          
ATOM   4545 1HD2 LEU A 407     -12.612  -5.598 -25.467                          
ATOM   4546 2HD2 LEU A 407     -12.931  -3.863 -25.699                          
ATOM   4547 3HD2 LEU A 407     -11.305  -4.518 -26.007                          
ATOM   4548  N   ILE A 408      -9.160  -0.406 -23.441                          
ATOM   4549  CA  ILE A 408      -8.864   1.018 -23.561                          
ATOM   4550  C   ILE A 408      -8.094   1.272 -24.840                          
ATOM   4551  CB  ILE A 408      -8.085   1.514 -22.333                          
ATOM   4552  HA  ILE A 408      -9.815   1.546 -23.620                          
ATOM   4553  H   ILE A 408      -8.774  -0.862 -22.640                          
ATOM   4554  O   ILE A 408      -8.281   2.296 -25.511                          
ATOM   4555  CG1 ILE A 408      -8.951   1.460 -21.079                          
ATOM   4556  CD1 ILE A 408      -8.150   1.455 -19.809                          
ATOM   4557  CG2 ILE A 408      -7.592   2.914 -22.568                          
ATOM   4558  HB  ILE A 408      -7.241   0.844 -22.170                          
ATOM   4559 1HG1 ILE A 408      -9.606   2.331 -21.072                          
ATOM   4560 2HG1 ILE A 408      -9.553   0.552 -21.112                          
ATOM   4561 1HD1 ILE A 408      -8.825   1.412 -18.954                          
ATOM   4562 2HD1 ILE A 408      -7.494   0.585 -19.797                          
ATOM   4563 3HD1 ILE A 408      -7.551   2.363 -19.754                          
ATOM   4564 1HG2 ILE A 408      -7.167   3.310 -21.646                          
ATOM   4565 2HG2 ILE A 408      -6.827   2.904 -23.345                          
ATOM   4566 3HG3 ILE A 408      -8.423   3.544 -22.885                          
ATOM   4567  N   LEU A 409      -7.217   0.336 -25.195                          
ATOM   4568  CA  LEU A 409      -6.258   0.572 -26.264                          
ATOM   4569  C   LEU A 409      -6.946   1.123 -27.503                          
ATOM   4570  CB  LEU A 409      -5.538  -0.726 -26.603                          
ATOM   4571  HA  LEU A 409      -5.546   1.315 -25.905                          
ATOM   4572  H   LEU A 409      -7.159  -0.566 -24.767                          
ATOM   4573  O   LEU A 409      -6.445   2.054 -28.147                          
ATOM   4574  CG  LEU A 409      -4.625  -1.337 -25.551                          
ATOM   4575  CD1 LEU A 409      -4.163  -2.683 -26.046                          
ATOM   4576  CD2 LEU A 409      -3.452  -0.438 -25.222                          
ATOM   4577 1HB  LEU A 409      -6.301  -1.467 -26.839                          
ATOM   4578 2HB  LEU A 409      -4.930  -0.536 -27.488                          
ATOM   4579  HG  LEU A 409      -5.178  -1.463 -24.620                          
ATOM   4580 1HD1 LEU A 409      -3.552  -3.162 -25.281                          
ATOM   4581 2HD1 LEU A 409      -5.029  -3.308 -26.263                          
ATOM   4582 3HD1 LEU A 409      -3.573  -2.553 -26.953                          
ATOM   4583 1HD2 LEU A 409      -2.805  -0.934 -24.499                          
ATOM   4584 2HD2 LEU A 409      -2.888  -0.229 -26.131                          
ATOM   4585 3HD2 LEU A 409      -3.818   0.498 -24.800                          
ATOM   4586  N   ALA A 410      -8.101   0.552 -27.851                          
ATOM   4587  CA  ALA A 410      -8.775   0.928 -29.087                          
ATOM   4588  C   ALA A 410      -9.164   2.395 -29.081                          
ATOM   4589  CB  ALA A 410     -10.012   0.062 -29.291                          
ATOM   4590  HA  ALA A 410      -8.048   0.758 -29.881                          
ATOM   4591  H   ALA A 410      -8.566  -0.148 -27.309                          
ATOM   4592  O   ALA A 410      -9.005   3.092 -30.090                          
ATOM   4593 1HB  ALA A 410     -10.371   0.177 -30.313                          
ATOM   4594 2HB  ALA A 410      -9.758  -0.982 -29.110                          
ATOM   4595 3HB  ALA A 410     -10.791   0.372 -28.595                          
ATOM   4596  N   VAL A 411      -9.672   2.884 -27.954                          
ATOM   4597  CA  VAL A 411     -10.104   4.276 -27.904                          
ATOM   4598  C   VAL A 411      -8.905   5.211 -27.954                          
ATOM   4599  CB  VAL A 411     -10.980   4.530 -26.663                          
ATOM   4600  HA  VAL A 411     -10.728   4.458 -28.778                          
ATOM   4601  H   VAL A 411      -9.788   2.365 -27.107                          
ATOM   4602  O   VAL A 411      -9.049   6.403 -28.252                          
ATOM   4603  CG1 VAL A 411     -12.249   5.263 -27.038                          
ATOM   4604  CG2 VAL A 411     -11.300   3.220 -25.963                          
ATOM   4605  HB  VAL A 411     -10.416   5.164 -25.979                          
ATOM   4606 1HG1 VAL A 411     -12.883   5.366 -26.157                          
ATOM   4607 2HG1 VAL A 411     -11.997   6.252 -27.422                          
ATOM   4608 3HG1 VAL A 411     -12.781   4.700 -27.805                          
ATOM   4609 1HG2 VAL A 411     -12.032   3.398 -25.176                          
ATOM   4610 2HG2 VAL A 411     -11.708   2.512 -26.685                          
ATOM   4611 3HG2 VAL A 411     -10.389   2.809 -25.527                          
ATOM   4612  N   VAL A 412      -7.705   4.697 -27.671                          
ATOM   4613  CA  VAL A 412      -6.515   5.508 -27.900                          
ATOM   4614  C   VAL A 412      -6.332   5.765 -29.383                          
ATOM   4615  CB  VAL A 412      -5.276   4.839 -27.291                          
ATOM   4616  HA  VAL A 412      -6.665   6.463 -27.395                          
ATOM   4617  H   VAL A 412      -7.543   3.781 -27.307                          
ATOM   4618  O   VAL A 412      -5.939   6.862 -29.800                          
ATOM   4619  CG1 VAL A 412      -4.190   5.858 -27.138                          
ATOM   4620  CG2 VAL A 412      -5.611   4.258 -25.949                          
ATOM   4621  HB  VAL A 412      -4.927   4.080 -27.992                          
ATOM   4622 1HG1 VAL A 412      -3.360   5.424 -26.581                          
ATOM   4623 2HG1 VAL A 412      -3.843   6.170 -28.123                          
ATOM   4624 3HG1 VAL A 412      -4.577   6.723 -26.599                          
ATOM   4625 1HG2 VAL A 412      -4.699   3.903 -25.469                          
ATOM   4626 2HG2 VAL A 412      -6.075   5.024 -25.327                          
ATOM   4627 3HG2 VAL A 412      -6.303   3.425 -26.076                          
ATOM   4628  N   ALA A 413      -6.645   4.770 -30.211                          
ATOM   4629  CA  ALA A 413      -6.677   4.998 -31.648                          
ATOM   4630  C   ALA A 413      -7.710   6.050 -32.020                          
ATOM   4631  CB  ALA A 413      -6.962   3.686 -32.372                          
ATOM   4632  HA  ALA A 413      -5.687   5.373 -31.910                          
ATOM   4633  H   ALA A 413      -6.870   3.840 -29.919                          
ATOM   4634  O   ALA A 413      -7.450   6.915 -32.866                          
ATOM   4635 1HB  ALA A 413      -6.842   3.830 -33.446                          
ATOM   4636 2HB  ALA A 413      -6.265   2.922 -32.028                          
ATOM   4637 3HB  ALA A 413      -7.983   3.368 -32.160                          
ATOM   4638  N   MET A 414      -8.889   5.994 -31.399                          
ATOM   4639  CA  MET A 414      -9.882   7.043 -31.605                          
ATOM   4640  C   MET A 414      -9.317   8.412 -31.253                          
ATOM   4641  CB  MET A 414     -11.133   6.749 -30.777                          
ATOM   4642  HA  MET A 414     -10.130   7.007 -32.666                          
ATOM   4643  H   MET A 414      -9.164   5.262 -30.776                          
ATOM   4644  O   MET A 414      -9.343   9.339 -32.075                          
ATOM   4645  CG  MET A 414     -12.292   7.658 -31.192                          
ATOM   4646  SD  MET A 414     -12.752   7.324 -32.884                          
ATOM   4647  CE  MET A 414     -14.403   8.003 -32.895                          
ATOM   4648 1HB  MET A 414     -11.424   5.709 -30.926                          
ATOM   4649 2HB  MET A 414     -10.909   6.916 -29.723                          
ATOM   4650 1HG  MET A 414     -13.147   7.472 -30.542                          
ATOM   4651 2HG  MET A 414     -11.984   8.699 -31.101                          
ATOM   4652 1HE  MET A 414     -14.850   7.856 -33.879                          
ATOM   4653 2HE  MET A 414     -15.009   7.497 -32.143                          
ATOM   4654 3HE  MET A 414     -14.360   9.068 -32.671                          
ATOM   4655  N   ALA A 415      -8.812   8.563 -30.028                          
ATOM   4656  CA  ALA A 415      -8.359   9.876 -29.589                          
ATOM   4657  C   ALA A 415      -7.233  10.382 -30.471                          
ATOM   4658  CB  ALA A 415      -7.917   9.828 -28.129                          
ATOM   4659  HA  ALA A 415      -9.221  10.535 -29.695                          
ATOM   4660  H   ALA A 415      -8.711   7.827 -29.358                          
ATOM   4661  O   ALA A 415      -7.276  11.518 -30.955                          
ATOM   4662 1HB  ALA A 415      -7.558  10.811 -27.825                          
ATOM   4663 2HB  ALA A 415      -8.761   9.539 -27.502                          
ATOM   4664 3HB  ALA A 415      -7.115   9.098 -28.016                          
ATOM   4665  N   TYR A 416      -6.224   9.546 -30.720                          
ATOM   4666  CA  TYR A 416      -5.105  10.023 -31.515                          
ATOM   4667  C   TYR A 416      -5.519  10.287 -32.953                          
ATOM   4668  CB  TYR A 416      -3.958   9.028 -31.491                          
ATOM   4669  HA  TYR A 416      -4.749  10.952 -31.071                          
ATOM   4670  H   TYR A 416      -6.163   8.600 -30.404                          
ATOM   4671  O   TYR A 416      -5.199  11.345 -33.510                          
ATOM   4672  CG  TYR A 416      -2.984   9.350 -32.580                          
ATOM   4673  CD1 TYR A 416      -2.045  10.349 -32.396                          
ATOM   4674  CE1 TYR A 416      -1.153  10.643 -33.392                          
ATOM   4675  CZ  TYR A 416      -1.202   9.940 -34.572                          
ATOM   4676  CD2 TYR A 416      -3.023   8.649 -33.773                          
ATOM   4677  CE2 TYR A 416      -2.129   8.944 -34.772                          
ATOM   4678  OH  TYR A 416      -0.312  10.227 -35.579                          
ATOM   4679 1HB  TYR A 416      -3.453   9.082 -30.526                          
ATOM   4680 2HB  TYR A 416      -4.349   8.022 -31.641                          
ATOM   4681  HD1 TYR A 416      -2.014  10.901 -31.456                          
ATOM   4682  HE1 TYR A 416      -0.411  11.429 -33.251                          
ATOM   4683  HE2 TYR A 416      -2.160   8.391 -35.711                          
ATOM   4684  HD2 TYR A 416      -3.763   7.862 -33.919                          
ATOM   4685  HH  TYR A 416       0.144  11.097 -35.394                          
ATOM   4686  N   GLU A 417      -6.191   9.324 -33.583                          
ATOM   4687  CA  GLU A 417      -6.561   9.499 -34.982                          
ATOM   4688  C   GLU A 417      -7.478  10.697 -35.150                          
ATOM   4689  CB  GLU A 417      -7.230   8.240 -35.522                          
ATOM   4690  HA  GLU A 417      -5.623   9.674 -35.510                          
ATOM   4691  H   GLU A 417      -6.474   8.460 -33.167                          
ATOM   4692  O   GLU A 417      -7.252  11.546 -36.020                          
ATOM   4693  CG  GLU A 417      -7.093   8.082 -37.024                          
ATOM   4694  CD  GLU A 417      -5.705   7.635 -37.444                          
ATOM   4695  OE1 GLU A 417      -5.446   6.414 -37.449                          
ATOM   4696  OE2 GLU A 417      -4.870   8.504 -37.764                          
ATOM   4697 1HB  GLU A 417      -6.776   7.374 -35.040                          
ATOM   4698 2HB  GLU A 417      -8.290   8.279 -35.273                          
ATOM   4699 1HG  GLU A 417      -7.815   7.339 -37.364                          
ATOM   4700 2HG  GLU A 417      -7.308   9.040 -37.497                          
ATOM   4701  N   GLU A 418      -8.513  10.787 -34.311                          
ATOM   4702  CA  GLU A 418      -9.453  11.902 -34.399                          
ATOM   4703  C   GLU A 418      -8.763  13.224 -34.114                          
ATOM   4704  CB  GLU A 418     -10.608  11.690 -33.422                          
ATOM   4705  HA  GLU A 418      -9.821  11.890 -35.426                          
ATOM   4706  H   GLU A 418      -8.710  10.122 -33.591                          
ATOM   4707  O   GLU A 418      -8.949  14.205 -34.840                          
ATOM   4708  CG  GLU A 418     -11.677  12.770 -33.465                          
ATOM   4709  CD  GLU A 418     -12.828  12.487 -32.520                          
ATOM   4710  OE1 GLU A 418     -13.035  11.308 -32.179                          
ATOM   4711  OE2 GLU A 418     -13.524  13.439 -32.119                          
ATOM   4712 1HB  GLU A 418     -11.080  10.735 -33.654                          
ATOM   4713 2HB  GLU A 418     -10.198  11.658 -32.412                          
ATOM   4714 1HG  GLU A 418     -11.224  13.722 -33.188                          
ATOM   4715 2HG  GLU A 418     -12.068  12.836 -34.480                          
ATOM   4716  N   GLN A 419      -7.978  13.271 -33.040                          
ATOM   4717  CA  GLN A 419      -7.239  14.484 -32.725                          
ATOM   4718  C   GLN A 419      -6.350  14.900 -33.884                          
ATOM   4719  CB  GLN A 419      -6.409  14.278 -31.465                          
ATOM   4720  HA  GLN A 419      -7.997  15.247 -32.549                          
ATOM   4721  H   GLN A 419      -7.845  12.513 -32.402                          
ATOM   4722  O   GLN A 419      -6.342  16.068 -34.284                          
ATOM   4723  CG  GLN A 419      -5.800  15.553 -30.933                          
ATOM   4724  CD  GLN A 419      -4.753  15.296 -29.871                          
ATOM   4725  OE1 GLN A 419      -3.580  15.098 -30.178                          
ATOM   4726  NE2 GLN A 419      -5.169  15.303 -28.610                          
ATOM   4727 1HB  GLN A 419      -7.052  13.854 -30.693                          
ATOM   4728 2HB  GLN A 419      -5.604  13.579 -31.692                          
ATOM   4729 1HG  GLN A 419      -5.335  16.090 -31.759                          
ATOM   4730 2HG  GLN A 419      -6.592  16.165 -30.502                          
ATOM   4731 1HE2 GLN A 419      -4.516  15.161 -27.867                          
ATOM   4732 2HE2 GLN A 419      -6.137  15.450 -28.404                          
ATOM   4733  N   ASN A 420      -5.598  13.955 -34.441                          
ATOM   4734  CA  ASN A 420      -4.703  14.312 -35.534                          
ATOM   4735  C   ASN A 420      -5.471  14.657 -36.799                          
ATOM   4736  CB  ASN A 420      -3.712  13.186 -35.803                          
ATOM   4737  HA  ASN A 420      -4.115  15.152 -35.163                          
ATOM   4738  H   ASN A 420      -5.591  12.993 -34.171                          
ATOM   4739  O   ASN A 420      -5.005  15.478 -37.597                          
ATOM   4740  CG  ASN A 420      -2.555  13.192 -34.832                          
ATOM   4741  OD1 ASN A 420      -2.752  13.210 -33.618                          
ATOM   4742  ND2 ASN A 420      -1.338  13.197 -35.360                          
ATOM   4743 1HB  ASN A 420      -4.234  12.233 -35.720                          
ATOM   4744 2HB  ASN A 420      -3.320  13.299 -36.814                          
ATOM   4745 1HD2 ASN A 420      -0.534  13.197 -34.765                          
ATOM   4746 2HD2 ASN A 420      -1.224  13.202 -36.354                          
ATOM   4747  N   GLN A 421      -6.640  14.048 -37.000                          
ATOM   4748  CA  GLN A 421      -7.481  14.447 -38.124                          
ATOM   4749  C   GLN A 421      -8.047  15.848 -37.929                          
ATOM   4750  CB  GLN A 421      -8.608  13.434 -38.323                          
ATOM   4751  HA  GLN A 421      -6.827  14.430 -38.996                          
ATOM   4752  H   GLN A 421      -7.006  13.315 -36.427                          
ATOM   4753  O   GLN A 421      -8.023  16.659 -38.861                          
ATOM   4754  CG  GLN A 421      -9.193  13.448 -39.729                          
ATOM   4755  CD  GLN A 421      -8.265  12.844 -40.762                          
ATOM   4756  OE1 GLN A 421      -8.141  11.623 -40.866                          
ATOM   4757  NE2 GLN A 421      -7.602  13.699 -41.530                          
ATOM   4758 1HB  GLN A 421      -8.216  12.437 -38.122                          
ATOM   4759 2HB  GLN A 421      -9.405  13.661 -37.615                          
ATOM   4760 1HG  GLN A 421     -10.123  12.880 -39.723                          
ATOM   4761 2HG  GLN A 421      -9.400  14.481 -40.009                          
ATOM   4762 1HE2 GLN A 421      -6.969  13.359 -42.226                          
ATOM   4763 2HE2 GLN A 421      -7.735  14.683 -41.414                          
ATOM   4764  N   ALA A 422      -8.552  16.149 -36.731                          
ATOM   4765  CA  ALA A 422      -9.027  17.497 -36.443                          
ATOM   4766  C   ALA A 422      -7.915  18.521 -36.585                          
ATOM   4767  CB  ALA A 422      -9.625  17.564 -35.036                          
ATOM   4768  HA  ALA A 422      -9.791  17.696 -37.195                          
ATOM   4769  H   ALA A 422      -8.636  15.498 -35.977                          
ATOM   4770  O   ALA A 422      -8.046  19.476 -37.356                          
ATOM   4771 1HB  ALA A 422      -9.996  18.571 -34.847                          
ATOM   4772 2HB  ALA A 422     -10.447  16.853 -34.957                          
ATOM   4773 3HB  ALA A 422      -8.857  17.316 -34.303                          
ATOM   4774  N   TRP A 423      -6.824  18.339 -35.854                          
ATOM   4775  CA  TRP A 423      -5.720  19.285 -35.876                          
ATOM   4776  C   TRP A 423      -5.076  19.344 -37.257                          
ATOM   4777  CB  TRP A 423      -4.717  18.983 -34.761                          
ATOM   4778  HA  TRP A 423      -6.166  20.259 -35.676                          
ATOM   4779  H   TRP A 423      -6.693  17.552 -35.252                          
ATOM   4780  O   TRP A 423      -4.704  20.416 -37.735                          
ATOM   4781  CG  TRP A 423      -5.204  19.372 -33.364                          
ATOM   4782  NE1 TRP A 423      -6.383  19.480 -31.452                          
ATOM   4783  CD1 TRP A 423      -6.254  18.884 -32.690                          
ATOM   4784  CD2 TRP A 423      -4.614  20.358 -32.491                          
ATOM   4785  CE2 TRP A 423      -5.354  20.405 -31.327                          
ATOM   4786  CE3 TRP A 423      -3.487  21.185 -32.679                          
ATOM   4787  CZ3 TRP A 423      -3.193  22.037 -31.608                          
ATOM   4788  CH2 TRP A 423      -3.924  22.102 -30.427                          
ATOM   4789  CZ2 TRP A 423      -5.052  21.260 -30.260                          
ATOM   4790 1HB  TRP A 423      -4.489  17.917 -34.771                          
ATOM   4791 2HB  TRP A 423      -3.787  19.510 -34.970                          
ATOM   4792  HD1 TRP A 423      -6.926  18.112 -33.068                          
ATOM   4793  HE1 TRP A 423      -7.087  19.283 -30.770                          
ATOM   4794  HZ2 TRP A 423      -5.673  21.254 -29.364                          
ATOM   4795  HH2 TRP A 423      -3.627  22.795 -29.640                          
ATOM   4796  HZ3 TRP A 423      -2.331  22.696 -31.706                          
ATOM   4797  HE3 TRP A 423      -2.890  21.163 -33.590                          
ATOM   4798  OC  TRP A 423      -4.966  18.203 -37.848                          
ATOM   4799  HC  TRP A 423      -4.455  18.325 -38.699                          
TER                  A 423                                                      
ATOM   4800  CA  GLU A698       47.067  43.954 -31.714                          
ATOM   4801  N   GLU A698       48.287  44.124 -30.939                          
ATOM   4802 1H   GLU A698       48.308  43.919 -29.946                          
ATOM   4803 2H   GLU A698       49.166  44.446 -31.328                          
ATOM   4804  C   GLU A698       47.209  44.604 -33.090                          
ATOM   4805  CB  GLU A698       45.872  44.531 -30.962                          
ATOM   4806  HA  GLU A698       46.941  42.877 -31.825                          
ATOM   4807  O   GLU A698       46.973  45.803 -33.260                          
ATOM   4808  CG  GLU A698       45.523  43.788 -29.690                          
ATOM   4809  CD  GLU A698       44.463  44.501 -28.879                          
ATOM   4810  OE1 GLU A698       44.384  45.740 -28.964                          
ATOM   4811  OE2 GLU A698       43.704  43.816 -28.162                          
ATOM   4812 1HB  GLU A698       46.099  45.565 -30.702                          
ATOM   4813 2HB  GLU A698       45.006  44.504 -31.623                          
ATOM   4814 1HG  GLU A698       45.154  42.796 -29.954                          
ATOM   4815 2HG  GLU A698       46.423  43.691 -29.082                          
ATOM   4816  N   CYS A 699      47.613  43.802 -34.074                          
ATOM   4817  CA  CYS A 699      47.823  44.281 -35.431                          
ATOM   4818  C   CYS A 699      47.396  43.193 -36.408                          
ATOM   4819  CB  CYS A 699      49.284  44.681 -35.669                          
ATOM   4820  HA  CYS A 699      47.204  45.171 -35.548                          
ATOM   4821  H   CYS A 699      47.797  42.827 -33.945                          
ATOM   4822  O   CYS A 699      47.038  42.079 -36.013                          
ATOM   4823  SG  CYS A 699      50.506  43.413 -35.260                          
ATOM   4824 1HB  CYS A 699      49.417  45.006 -36.701                          
ATOM   4825 2HB  CYS A 699      49.510  45.602 -35.132                          
ATOM   4826  HG  CYS A 699      51.536  44.018 -35.846                          
ATOM   4827  N   CYS A 700      47.452  43.529 -37.706                          
ATOM   4828  CA  CYS A 700      46.899  42.634 -38.723                          
ATOM   4829  C   CYS A 700      47.655  41.313 -38.810                          
ATOM   4830  CB  CYS A 700      46.848  43.351 -40.077                          
ATOM   4831  HA  CYS A 700      45.855  42.466 -38.458                          
ATOM   4832  H   CYS A 700      47.856  44.375 -38.054                          
ATOM   4833  O   CYS A 700      47.004  40.250 -38.771                          
ATOM   4834  SG  CYS A 700      45.998  44.941 -40.031                          
ATOM   4835 1HB  CYS A 700      47.857  43.479 -40.469                          
ATOM   4836 2HB  CYS A 700      46.386  42.704 -40.823                          
ATOM   4837  HG  CYS A 700      46.329  45.311 -41.265                          
ATOM   4838  N   PRO A 701      48.988  41.284 -38.936                          
ATOM   4839  CA  PRO A 701      49.718  40.010 -38.968                          
ATOM   4840  C   PRO A 701      49.601  39.228 -37.676                          
ATOM   4841  CB  PRO A 701      51.164  40.411 -39.286                          
ATOM   4842  HA  PRO A 701      49.341  39.382 -39.775                          
ATOM   4843  O   PRO A 701      49.569  37.998 -37.745                          
ATOM   4844  CD  PRO A 701      49.951  42.395 -39.061                          
ATOM   4845  CG  PRO A 701      51.284  41.781 -38.757                          
ATOM   4846 1HD  PRO A 701      49.952  42.777 -40.082                          
ATOM   4847 2HD  PRO A 701      49.781  43.192 -38.337                          
ATOM   4848 1HG  PRO A 701      52.070  42.335 -39.270                          
ATOM   4849 2HG  PRO A 701      51.472  41.776 -37.683                          
ATOM   4850 1HB  PRO A 701      51.873  39.738 -38.804                          
ATOM   4851 2HB  PRO A 701      51.299  40.415 -40.368                          
ATOM   4852  N   LEU A 702      49.539  39.891 -36.519                          
ATOM   4853  CA  LEU A 702      49.361  39.155 -35.274                          
ATOM   4854  C   LEU A 702      48.018  38.441 -35.257                          
ATOM   4855  CB  LEU A 702      49.489  40.086 -34.068                          
ATOM   4856  HA  LEU A 702      50.151  38.407 -35.221                          
ATOM   4857  H   LEU A 702      49.606  40.885 -36.427                          
ATOM   4858  O   LEU A 702      47.955  37.238 -34.985                          
ATOM   4859  CG  LEU A 702      49.493  39.365 -32.713                          
ATOM   4860  CD1 LEU A 702      50.889  38.860 -32.360                          
ATOM   4861  CD2 LEU A 702      48.951  40.258 -31.613                          
ATOM   4862 1HB  LEU A 702      50.423  40.641 -34.163                          
ATOM   4863 2HB  LEU A 702      48.651  40.782 -34.083                          
ATOM   4864  HG  LEU A 702      48.831  38.503 -32.788                          
ATOM   4865 1HD1 LEU A 702      50.862  38.366 -31.389                          
ATOM   4866 2HD1 LEU A 702      51.221  38.152 -33.119                          
ATOM   4867 3HD1 LEU A 702      51.580  39.702 -32.321                          
ATOM   4868 1HD2 LEU A 702      48.986  39.725 -30.663                          
ATOM   4869 2HD2 LEU A 702      49.559  41.160 -31.545                          
ATOM   4870 3HD2 LEU A 702      47.921  40.529 -31.840                          
ATOM   4871  N   TRP A 703      46.931  39.168 -35.533                          
ATOM   4872  CA  TRP A 703      45.609  38.546 -35.534                          
ATOM   4873  C   TRP A 703      45.576  37.326 -36.446                          
ATOM   4874  CB  TRP A 703      44.535  39.553 -35.954                          
ATOM   4875  HA  TRP A 703      45.443  38.229 -34.505                          
ATOM   4876  H   TRP A 703      46.938  40.144 -35.749                          
ATOM   4877  O   TRP A 703      45.055  36.273 -36.064                          
ATOM   4878  CG  TRP A 703      44.481  40.821 -35.137                          
ATOM   4879  NE1 TRP A 703      44.661  42.283 -33.436                          
ATOM   4880  CD1 TRP A 703      44.858  40.978 -33.833                          
ATOM   4881  CD2 TRP A 703      44.022  42.103 -35.578                          
ATOM   4882  CE2 TRP A 703      44.148  42.991 -34.491                          
ATOM   4883  CE3 TRP A 703      43.514  42.589 -36.788                          
ATOM   4884  CZ3 TRP A 703      43.156  43.922 -36.871                          
ATOM   4885  CH2 TRP A 703      43.295  44.779 -35.771                          
ATOM   4886  CZ2 TRP A 703      43.787  44.336 -34.575                          
ATOM   4887 1HB  TRP A 703      44.700  39.821 -36.998                          
ATOM   4888 2HB  TRP A 703      43.562  39.065 -35.900                          
ATOM   4889  HD1 TRP A 703      45.257  40.181 -33.205                          
ATOM   4890  HE1 TRP A 703      44.855  42.663 -32.532                          
ATOM   4891  HZ2 TRP A 703      43.903  44.986 -33.708                          
ATOM   4892  HH2 TRP A 703      42.998  45.822 -35.889                          
ATOM   4893  HZ3 TRP A 703      42.763  44.283 -37.822                          
ATOM   4894  HE3 TRP A 703      43.390  41.956 -37.667                          
ATOM   4895  N   MET A 704      46.154  37.440 -37.645                          
ATOM   4896  CA  MET A 704      46.155  36.304 -38.562                          
ATOM   4897  C   MET A 704      46.947  35.130 -37.992                          
ATOM   4898  CB  MET A 704      46.713  36.728 -39.917                          
ATOM   4899  HA  MET A 704      45.109  36.022 -38.680                          
ATOM   4900  H   MET A 704      46.603  38.267 -37.984                          
ATOM   4901  O   MET A 704      46.445  34.002 -37.926                          
ATOM   4902  CG  MET A 704      45.676  37.331 -40.837                          
ATOM   4903  SD  MET A 704      44.401  36.150 -41.307                          
ATOM   4904  CE  MET A 704      45.111  35.456 -42.801                          
ATOM   4905 1HB  MET A 704      47.498  37.466 -39.751                          
ATOM   4906 2HB  MET A 704      47.138  35.850 -40.405                          
ATOM   4907 1HG  MET A 704      45.204  38.171 -40.328                          
ATOM   4908 2HG  MET A 704      46.174  37.686 -41.740                          
ATOM   4909 1HE  MET A 704      44.888  36.107 -43.646                          
ATOM   4910 2HE  MET A 704      46.191  35.370 -42.683                          
ATOM   4911 3HE  MET A 704      44.685  34.469 -42.980                          
ATOM   4912  N   SER A 705      48.188  35.383 -37.569                          
ATOM   4913  CA  SER A 705      49.055  34.309 -37.104                          
ATOM   4914  C   SER A 705      48.465  33.603 -35.893                          
ATOM   4915  CB  SER A 705      50.442  34.853 -36.773                          
ATOM   4916  OG  SER A 705      50.371  35.862 -35.780                          
ATOM   4917  HA  SER A 705      49.138  33.620 -37.945                          
ATOM   4918  H   SER A 705      48.595  36.296 -37.543                          
ATOM   4919  O   SER A 705      48.442  32.373 -35.844                          
ATOM   4920 1HB  SER A 705      51.076  34.040 -36.419                          
ATOM   4921 2HB  SER A 705      50.895  35.264 -37.676                          
ATOM   4922  HG  SER A 705      50.412  35.450 -34.870                          
ATOM   4923  N   ILE A 706      47.971  34.358 -34.907                          
ATOM   4924  CA  ILE A 706      47.511  33.720 -33.679                          
ATOM   4925  C   ILE A 706      46.204  32.978 -33.914                          
ATOM   4926  CB  ILE A 706      47.389  34.756 -32.550                          
ATOM   4927  HA  ILE A 706      48.270  32.997 -33.382
[truncated: 1,096,889 more chars]
