# Supplementary material for: Intersegment Contacts of Potentially Damaging Variants of Cardiac Sodium Channel
Source: Front Pharmacol. 2021 Nov 4;12:756415. doi: 10.3389/fphar.2021.756415 (PMC8600069; doi:10.3389/fphar.2021.756415)
Supplement: Supplementary file 1 [file DataSheet1.ZIP › hNav15_with_resting_VSDs.pdb]

TITLE     INTERSEGMENT CONTACTS OF POTENTIALLY DAMAGING              
TITLE     VARIANTS OF CARDIAC SODIUM CHANNEL                                                
AUTHOR    V.KORKOSH,A.ZAYTSEVA,A.KOSTAREVA,B.ZHOROV                             
EXPDTA    MOLECULAR MODEL                                                       
REMARK    SOFTWARE             ZMM (WWW.ZMMSOFT.COM)
REMARK    METHOD               MONTE CARLO-MINIMIZATION 
REMARK    FORCE FIELD          AMBER-84                                                     
                                                                                
MODEL          1                                                                
EXPDTA    ENERGY -4413.9 KCAL/MOL    VISITS      1                              
ATOM      1  CA  ILE A120      -17.763  53.486 -32.290                          
ATOM      2  N   ILE A120      -18.151  54.246 -33.469                          
ATOM      3 1H   ILE A120      -17.519  54.350 -34.254                          
ATOM      4 2H   ILE A120      -19.049  54.704 -33.578                          
ATOM      5  C   ILE A120      -17.853  51.987 -32.570                          
ATOM      6  CB  ILE A120      -18.574  53.934 -31.074                          
ATOM      7  HA  ILE A120      -16.859  53.823 -31.784                          
ATOM      8  O   ILE A120      -17.009  51.221 -32.121                          
ATOM      9  CG1 ILE A120      -18.492  55.450 -30.886                          
ATOM     10  CD1 ILE A120      -19.166  55.880 -29.582                          
ATOM     11  CG2 ILE A120      -18.141  53.177 -29.816                          
ATOM     12  HB  ILE A120      -19.621  53.689 -31.252                          
ATOM     13 1HG1 ILE A120      -17.444  55.749 -30.860                          
ATOM     14 2HG1 ILE A120      -18.989  55.940 -31.722                          
ATOM     15 1HD1 ILE A120      -19.222  56.967 -29.543                          
ATOM     16 2HD1 ILE A120      -20.173  55.463 -29.539                          
ATOM     17 3HD1 ILE A120      -18.585  55.515 -28.735                          
ATOM     18 1HG2 ILE A120      -18.797  53.443 -28.988                          
ATOM     19 2HG2 ILE A120      -18.203  52.103 -29.999                          
ATOM     20 3HG3 ILE A120      -17.115  53.444 -29.567                          
ATOM     21  N   ARG A 121     -18.876  51.575 -33.319                          
ATOM     22  CA  ARG A 121     -18.975  50.192 -33.766                          
ATOM     23  C   ARG A 121     -17.717  49.791 -34.525                          
ATOM     24  CB  ARG A 121     -20.241  50.049 -34.618                          
ATOM     25  HA  ARG A 121     -19.084  49.611 -32.850                          
ATOM     26  H   ARG A 121     -19.623  52.169 -33.616                          
ATOM     27  O   ARG A 121     -17.146  48.714 -34.303                          
ATOM     28  CG  ARG A 121     -20.495  51.062 -35.717                          
ATOM     29  CD  ARG A 121     -21.690  50.569 -36.538                          
ATOM     30  NE  ARG A 121     -22.977  50.728 -35.868                          
ATOM     31  CZ  ARG A 121     -23.608  51.893 -35.741                          
ATOM     32  NH1 ARG A 121     -23.050  53.005 -36.196                          
ATOM     33  NH2 ARG A 121     -24.801  51.944 -35.168                          
ATOM     34 1HB  ARG A 121     -20.202  49.067 -35.089                          
ATOM     35 2HB  ARG A 121     -21.092  50.093 -33.938                          
ATOM     36 1HG  ARG A 121     -20.720  52.034 -35.280                          
ATOM     37 2HG  ARG A 121     -19.615  51.145 -36.355                          
ATOM     38 1HD  ARG A 121     -21.718  51.130 -37.472                          
ATOM     39 2HD  ARG A 121     -21.545  49.510 -36.754                          
ATOM     40  HE  ARG A 121     -23.410  49.914 -35.482                          
ATOM     41 1HH1 ARG A 121     -23.517  53.883 -36.079                          
ATOM     42 2HH1 ARG A 121     -22.163  52.968 -36.655                          
ATOM     43 1HH2 ARG A 121     -25.285  52.816 -35.098                          
ATOM     44 2HH2 ARG A 121     -25.218  51.110 -34.806                          
ATOM     45  N   ARG A 122     -17.251  50.679 -35.403                          
ATOM     46  CA  ARG A 122     -16.074  50.390 -36.212                          
ATOM     47  C   ARG A 122     -14.884  50.041 -35.325                          
ATOM     48  CB  ARG A 122     -15.756  51.602 -37.097                          
ATOM     49  HA  ARG A 122     -16.363  49.542 -36.833                          
ATOM     50  H   ARG A 122     -17.664  51.575 -35.564                          
ATOM     51  O   ARG A 122     -14.182  49.047 -35.565                          
ATOM     52  CG  ARG A 122     -14.697  51.350 -38.179                          
ATOM     53  CD  ARG A 122     -14.534  52.550 -39.118                          
ATOM     54  NE  ARG A 122     -15.628  52.663 -40.079                          
ATOM     55  CZ  ARG A 122     -15.835  53.720 -40.859                          
ATOM     56  NH1 ARG A 122     -16.807  53.705 -41.757                          
ATOM     57  NH2 ARG A 122     -15.078  54.797 -40.735                          
ATOM     58 1HB  ARG A 122     -16.677  51.913 -37.590                          
ATOM     59 2HB  ARG A 122     -15.399  52.406 -36.453                          
ATOM     60 1HG  ARG A 122     -13.742  51.151 -37.695                          
ATOM     61 2HG  ARG A 122     -14.996  50.482 -38.767                          
ATOM     62 1HD  ARG A 122     -14.499  53.460 -38.520                          
ATOM     63 2HD  ARG A 122     -13.599  52.439 -39.667                          
ATOM     64  HE  ARG A 122     -16.265  51.896 -40.154                          
ATOM     65 1HH1 ARG A 122     -16.950  54.494 -42.353                          
ATOM     66 2HH1 ARG A 122     -17.399  52.903 -41.840                          
ATOM     67 1HH2 ARG A 122     -15.239  55.592 -41.320                          
ATOM     68 2HH2 ARG A 122     -14.344  54.816 -40.056                          
ATOM     69  N   ALA A 123     -14.652  50.846 -34.285                          
ATOM     70  CA  ALA A 123     -13.519  50.614 -33.402                          
ATOM     71  C   ALA A 123     -13.736  49.370 -32.556                          
ATOM     72  CB  ALA A 123     -13.278  51.838 -32.520                          
ATOM     73  HA  ALA A 123     -12.661  50.448 -34.053                          
ATOM     74  H   ALA A 123     -15.220  51.634 -34.049                          
ATOM     75  O   ALA A 123     -12.798  48.604 -32.310                          
ATOM     76 1HB  ALA A 123     -12.401  51.669 -31.895                          
ATOM     77 2HB  ALA A 123     -13.112  52.713 -33.149                          
ATOM     78 3HB  ALA A 123     -14.148  52.006 -31.886                          
ATOM     79  N   ALA A 124     -14.975  49.140 -32.120                          
ATOM     80  CA  ALA A 124     -15.262  47.950 -31.332                          
ATOM     81  C   ALA A 124     -14.852  46.691 -32.082                          
ATOM     82  CB  ALA A 124     -16.743  47.902 -30.968                          
ATOM     83  HA  ALA A 124     -14.658  48.039 -30.428                          
ATOM     84  H   ALA A 124     -15.757  49.738 -32.293                          
ATOM     85  O   ALA A 124     -14.153  45.832 -31.537                          
ATOM     86 1HB  ALA A 124     -16.928  47.051 -30.311                          
ATOM     87 2HB  ALA A 124     -17.022  48.823 -30.457                          
ATOM     88 3HB  ALA A 124     -17.337  47.796 -31.875                          
ATOM     89  N   VAL A 125     -15.254  46.576 -33.348                          
ATOM     90  CA  VAL A 125     -14.871  45.389 -34.112                          
ATOM     91  C   VAL A 125     -13.354  45.263 -34.176                          
ATOM     92  CB  VAL A 125     -15.501  45.416 -35.518                          
ATOM     93  HA  VAL A 125     -15.273  44.520 -33.592                          
ATOM     94  H   VAL A 125     -15.811  47.247 -33.838                          
ATOM     95  O   VAL A 125     -12.795  44.169 -33.989                          
ATOM     96  CG1 VAL A 125     -14.905  44.318 -36.394                          
ATOM     97  CG2 VAL A 125     -17.005  45.245 -35.422                          
ATOM     98  HB  VAL A 125     -15.260  46.376 -35.974                          
ATOM     99 1HG1 VAL A 125     -15.344  44.369 -37.390                          
ATOM    100 2HG1 VAL A 125     -13.826  44.456 -36.465                          
ATOM    101 3HG1 VAL A 125     -15.118  43.345 -35.952                          
ATOM    102 1HG2 VAL A 125     -17.435  45.242 -36.423                          
ATOM    103 2HG2 VAL A 125     -17.233  44.301 -34.926                          
ATOM    104 3HG2 VAL A 125     -17.429  46.069 -34.847                          
ATOM    105  N   LYS A 126     -12.653  46.380 -34.410                          
ATOM    106  CA  LYS A 126     -11.219  46.278 -34.655                          
ATOM    107  C   LYS A 126     -10.422  46.045 -33.380                          
ATOM    108  CB  LYS A 126     -10.693  47.515 -35.388                          
ATOM    109  HA  LYS A 126     -11.060  45.430 -35.320                          
ATOM    110  H   LYS A 126     -13.034  47.304 -34.433                          
ATOM    111  O   LYS A 126      -9.240  45.693 -33.466                          
ATOM    112  CG  LYS A 126     -11.057  47.637 -36.847                          
ATOM    113  CD  LYS A 126     -10.438  48.897 -37.433                          
ATOM    114  CE  LYS A 126     -10.910  49.162 -38.847                          
ATOM    115  NZ  LYS A 126     -10.700  47.988 -39.737                          
ATOM    116 1HB  LYS A 126     -11.083  48.394 -34.876                          
ATOM    117 2HB  LYS A 126      -9.606  47.506 -35.318                          
ATOM    118 1HG  LYS A 126     -10.683  46.766 -37.386                          
ATOM    119 2HG  LYS A 126     -12.141  47.687 -36.946                          
ATOM    120 1HD  LYS A 126     -10.710  49.745 -36.807                          
ATOM    121 2HD  LYS A 126      -9.353  48.784 -37.440                          
ATOM    122 1HE  LYS A 126     -11.974  49.399 -38.824                          
ATOM    123 2HE  LYS A 126     -10.357  50.011 -39.249                          
ATOM    124 1HZ  LYS A 126     -11.052  48.199 -40.665                          
ATOM    125 2HZ  LYS A 126      -9.709  47.778 -39.791                          
ATOM    126 3HZ  LYS A 126     -11.195  47.187 -39.362                          
ATOM    127  N   ILE A 127     -11.028  46.248 -32.214                          
ATOM    128  CA  ILE A 127     -10.334  45.957 -30.966                          
ATOM    129  C   ILE A 127     -10.589  44.521 -30.511                          
ATOM    130  CB  ILE A 127     -10.724  46.962 -29.866                          
ATOM    131  HA  ILE A 127      -9.266  46.076 -31.151                          
ATOM    132  H   ILE A 127     -11.959  46.599 -32.114                          
ATOM    133  O   ILE A 127      -9.720  43.912 -29.879                          
ATOM    134  CG1 ILE A 127      -9.829  48.203 -29.920                          
ATOM    135  CD1 ILE A 127     -10.444  49.439 -29.306                          
ATOM    136  CG2 ILE A 127     -10.653  46.309 -28.489                          
ATOM    137  HB  ILE A 127     -11.745  47.294 -30.052                          
ATOM    138 1HG1 ILE A 127      -8.905  47.980 -29.387                          
ATOM    139 2HG1 ILE A 127      -9.604  48.417 -30.966                          
ATOM    140 1HD1 ILE A 127      -9.796  50.296 -29.488                          
ATOM    141 2HD1 ILE A 127     -11.420  49.620 -29.754                          
ATOM    142 3HD1 ILE A 127     -10.559  49.292 -28.231                          
ATOM    143 1HG2 ILE A 127     -10.841  47.059 -27.721                          
ATOM    144 2HG2 ILE A 127     -11.405  45.522 -28.420                          
ATOM    145 3HG3 ILE A 127      -9.663  45.878 -28.341                          
ATOM    146  N   LEU A 128     -11.757  43.959 -30.825                          
ATOM    147  CA  LEU A 128     -12.039  42.582 -30.432                          
ATOM    148  C   LEU A 128     -11.051  41.620 -31.071                          
ATOM    149  CB  LEU A 128     -13.470  42.196 -30.811                          
ATOM    150  HA  LEU A 128     -11.929  42.522 -29.350                          
ATOM    151  H   LEU A 128     -12.489  44.419 -31.327                          
ATOM    152  O   LEU A 128     -10.400  40.828 -30.381                          
ATOM    153  CG  LEU A 128     -14.434  42.170 -29.619                          
ATOM    154  CD1 LEU A 128     -14.888  43.572 -29.250                          
ATOM    155  CD2 LEU A 128     -15.630  41.275 -29.892                          
ATOM    156 1HB  LEU A 128     -13.840  42.919 -31.539                          
ATOM    157 2HB  LEU A 128     -13.451  41.204 -31.261                          
ATOM    158  HG  LEU A 128     -13.901  41.754 -28.765                          
ATOM    159 1HD1 LEU A 128     -15.611  43.518 -28.437                          
ATOM    160 2HD1 LEU A 128     -14.027  44.161 -28.934                          
ATOM    161 3HD1 LEU A 128     -15.351  44.044 -30.117                          
ATOM    162 1HD2 LEU A 128     -16.274  41.250 -29.012                          
ATOM    163 2HD2 LEU A 128     -16.191  41.667 -30.742                          
ATOM    164 3HD2 LEU A 128     -15.285  40.266 -30.118                          
ATOM    165  N   VAL A 129     -10.924  41.674 -32.399                          
ATOM    166  CA  VAL A 129     -10.084  40.694 -33.081                          
ATOM    167  C   VAL A 129      -8.620  40.866 -32.700                          
ATOM    168  CB  VAL A 129     -10.275  40.779 -34.610                          
ATOM    169  HA  VAL A 129     -10.415  39.703 -32.769                          
ATOM    170  H   VAL A 129     -11.369  42.348 -32.990                          
ATOM    171  O   VAL A 129      -7.855  39.895 -32.738                          
ATOM    172  CG1 VAL A 129     -11.711  40.440 -34.993                          
ATOM    173  CG2 VAL A 129      -9.904  42.162 -35.120                          
ATOM    174  HB  VAL A 129      -9.622  40.038 -35.071                          
ATOM    175 1HG1 VAL A 129     -11.819  40.488 -36.077                          
ATOM    176 2HG1 VAL A 129     -11.951  39.436 -34.648                          
ATOM    177 3HG1 VAL A 129     -12.389  41.156 -34.529                          
ATOM    178 1HG2 VAL A 129     -10.065  42.208 -36.197                          
ATOM    179 2HG2 VAL A 129     -10.525  42.910 -34.627                          
ATOM    180 3HG2 VAL A 129      -8.855  42.360 -34.901                          
ATOM    181  N   HIS A 130      -8.221  42.076 -32.315                          
ATOM    182  CA  HIS A 130      -6.812  42.406 -32.133                          
ATOM    183  C   HIS A 130      -6.172  41.453 -31.132                          
ATOM    184  CB  HIS A 130      -6.683  43.851 -31.663                          
ATOM    185  HA  HIS A 130      -6.308  42.284 -33.092                          
ATOM    186  H   HIS A 130      -8.851  42.830 -32.129                          
ATOM    187  O   HIS A 130      -6.779  41.107 -30.112                          
ATOM    188  CG  HIS A 130      -5.318  44.425 -31.842                          
ATOM    189  CE1 HIS A 130      -3.255  44.958 -31.291                          
ATOM    190  ND1 HIS A 130      -4.362  44.391 -30.851                          
ATOM    191  NE2 HIS A 130      -3.458  45.359 -32.532                          
ATOM    192  CD2 HIS A 130      -4.740  45.037 -32.902                          
ATOM    193 1HB  HIS A 130      -7.399  44.465 -32.209                          
ATOM    194 2HB  HIS A 130      -6.954  43.905 -30.608                          
ATOM    195  HD1 HIS A 130      -4.488  43.998 -29.941                          
ATOM    196  HE1 HIS A 130      -2.331  45.076 -30.727                          
ATOM    197  HD2 HIS A 130      -5.216  45.233 -33.863                          
ATOM    198  N   SER A 131      -4.938  41.029 -31.423                          
ATOM    199  CA  SER A 131      -4.347  39.913 -30.692                          
ATOM    200  C   SER A 131      -4.107  40.248 -29.229                          
ATOM    201  CB  SER A 131      -3.035  39.489 -31.354                          
ATOM    202  OG  SER A 131      -2.685  40.366 -32.408                          
ATOM    203  HA  SER A 131      -5.062  39.096 -30.786                          
ATOM    204  H   SER A 131      -4.358  41.430 -32.132                          
ATOM    205  O   SER A 131      -4.414  39.429 -28.354                          
ATOM    206 1HB  SER A 131      -2.240  39.481 -30.609                          
ATOM    207 2HB  SER A 131      -3.138  38.475 -31.744                          
ATOM    208  HG  SER A 131      -2.233  39.857 -33.141                          
ATOM    209  N   LEU A 132      -3.569  41.438 -28.940                          
ATOM    210  CA  LEU A 132      -3.244  41.808 -27.566                          
ATOM    211  C   LEU A 132      -4.470  41.776 -26.665                          
ATOM    212  CB  LEU A 132      -2.611  43.196 -27.536                          
ATOM    213  HA  LEU A 132      -2.524  41.080 -27.194                          
ATOM    214  H   LEU A 132      -3.358  42.136 -29.626                          
ATOM    215  O   LEU A 132      -4.387  41.325 -25.516                          
ATOM    216  CG  LEU A 132      -2.117  43.667 -26.175                          
ATOM    217  CD1 LEU A 132      -1.062  42.710 -25.652                          
ATOM    218  CD2 LEU A 132      -1.571  45.083 -26.271                          
ATOM    219 1HB  LEU A 132      -1.760  43.190 -28.218                          
ATOM    220 2HB  LEU A 132      -3.354  43.911 -27.889                          
ATOM    221  HG  LEU A 132      -2.950  43.676 -25.472                          
ATOM    222 1HD1 LEU A 132      -0.676  43.079 -24.701                          
ATOM    223 2HD1 LEU A 132      -1.505  41.725 -25.507                          
ATOM    224 3HD1 LEU A 132      -0.248  42.640 -26.371                          
ATOM    225 1HD2 LEU A 132      -1.196  45.395 -25.296                          
ATOM    226 2HD2 LEU A 132      -0.760  45.112 -26.998                          
ATOM    227 3HD2 LEU A 132      -2.367  45.759 -26.587                          
ATOM    228  N   PHE A 133      -5.619  42.171 -27.198                          
ATOM    229  CA  PHE A 133      -6.838  42.138 -26.406                          
ATOM    230  C   PHE A 133      -7.215  40.713 -25.980                          
ATOM    231  CB  PHE A 133      -7.995  42.832 -27.125                          
ATOM    232  HA  PHE A 133      -6.664  42.746 -25.519                          
ATOM    233  H   PHE A 133      -5.726  42.503 -28.135                          
ATOM    234  O   PHE A 133      -7.638  40.508 -24.842                          
ATOM    235  CG  PHE A 133      -9.312  42.703 -26.428                          
ATOM    236  CD1 PHE A 133     -10.325  41.957 -26.999                          
ATOM    237  CE1 PHE A 133     -11.538  41.838 -26.358                          
ATOM    238  CZ  PHE A 133     -11.741  42.464 -25.145                          
ATOM    239  CD2 PHE A 133      -9.516  43.329 -25.213                          
ATOM    240  CE2 PHE A 133     -10.730  43.210 -24.571                          
ATOM    241 1HB  PHE A 133      -7.756  43.892 -27.213                          
ATOM    242 2HB  PHE A 133      -8.090  42.397 -28.121                          
ATOM    243  HD1 PHE A 133     -10.165  41.463 -27.957                          
ATOM    244  HE1 PHE A 133     -12.338  41.250 -26.809                          
ATOM    245  HZ  PHE A 133     -12.702  42.370 -24.637                          
ATOM    246  HE2 PHE A 133     -10.890  43.705 -23.613                          
ATOM    247  HD2 PHE A 133      -8.716  43.918 -24.763                          
ATOM    248  N   ASN A 134      -7.056  39.727 -26.869                          
ATOM    249  CA  ASN A 134      -7.345  38.347 -26.482                          
ATOM    250  C   ASN A 134      -6.324  37.814 -25.482                          
ATOM    251  CB  ASN A 134      -7.339  37.425 -27.703                          
ATOM    252  HA  ASN A 134      -8.356  38.369 -26.076                          
ATOM    253  H   ASN A 134      -6.745  39.854 -27.810                          
ATOM    254  O   ASN A 134      -6.627  36.899 -24.707                          
ATOM    255  CG  ASN A 134      -8.515  37.734 -28.632                          
ATOM    256  OD1 ASN A 134      -9.512  38.316 -28.240                          
ATOM    257  ND2 ASN A 134      -8.340  37.314 -29.882                          
ATOM    258 1HB  ASN A 134      -6.407  37.563 -28.250                          
ATOM    259 2HB  ASN A 134      -7.413  36.389 -27.367                          
ATOM    260 1HD2 ASN A 134      -9.048  37.481 -30.569                          
ATOM    261 2HD2 ASN A 134      -7.501  36.832 -30.134                          
ATOM    262  N   MET A 135      -5.113  38.369 -25.477                          
ATOM    263  CA  MET A 135      -4.150  37.977 -24.453                          
ATOM    264  C   MET A 135      -4.564  38.500 -23.083                          
ATOM    265  CB  MET A 135      -2.756  38.467 -24.832                          
ATOM    266  HA  MET A 135      -4.154  36.887 -24.450                          
ATOM    267  H   MET A 135      -4.792  39.053 -26.133                          
ATOM    268  O   MET A 135      -4.357  37.828 -22.060                          
ATOM    269  CG  MET A 135      -2.105  37.658 -25.938                          
ATOM    270  SD  MET A 135      -1.440  36.080 -25.371                          
ATOM    271  CE  MET A 135      -0.394  35.612 -26.755                          
ATOM    272 1HB  MET A 135      -2.834  39.503 -25.163                          
ATOM    273 2HB  MET A 135      -2.121  38.416 -23.948                          
ATOM    274 1HG  MET A 135      -2.851  37.462 -26.707                          
ATOM    275 2HG  MET A 135      -1.291  38.244 -26.362                          
ATOM    276 1HE  MET A 135       0.104  34.669 -26.531                          
ATOM    277 2HE  MET A 135      -1.005  35.497 -27.650                          
ATOM    278 3HE  MET A 135       0.354  36.386 -26.922                          
ATOM    279  N   LEU A 136      -5.158  39.696 -23.041                          
ATOM    280  CA  LEU A 136      -5.648  40.210 -21.769                          
ATOM    281  C   LEU A 136      -6.781  39.346 -21.242                          
ATOM    282  CB  LEU A 136      -6.109  41.654 -21.919                          
ATOM    283  HA  LEU A 136      -4.822  40.168 -21.059                          
ATOM    284  H   LEU A 136      -5.301  40.291 -23.831                          
ATOM    285  O   LEU A 136      -6.839  39.050 -20.044                          
ATOM    286  CG  LEU A 136      -5.021  42.616 -22.375                          
ATOM    287  CD1 LEU A 136      -5.611  43.993 -22.621                          
ATOM    288  CD2 LEU A 136      -3.899  42.674 -21.357                          
ATOM    289 1HB  LEU A 136      -6.917  41.681 -22.650                          
ATOM    290 2HB  LEU A 136      -6.482  41.995 -20.953                          
ATOM    291  HG  LEU A 136      -4.597  42.256 -23.312                          
ATOM    292 1HD1 LEU A 136      -4.833  44.661 -22.989                          
ATOM    293 2HD1 LEU A 136      -6.408  43.919 -23.362                          
ATOM    294 3HD1 LEU A 136      -6.017  44.386 -21.690                          
ATOM    295 1HD2 LEU A 136      -3.172  43.426 -21.661                          
ATOM    296 2HD2 LEU A 136      -4.307  42.937 -20.381                          
ATOM    297 3HD2 LEU A 136      -3.412  41.701 -21.297                          
ATOM    298  N   ILE A 137      -7.684  38.924 -22.129                          
ATOM    299  CA  ILE A 137      -8.773  38.045 -21.708                          
ATOM    300  C   ILE A 137      -8.226  36.745 -21.142                          
ATOM    301  CB  ILE A 137      -9.740  37.776 -22.873                          
ATOM    302  HA  ILE A 137      -9.323  38.561 -20.920                          
ATOM    303  H   ILE A 137      -7.680  39.166 -23.099                          
ATOM    304  O   ILE A 137      -8.731  36.229 -20.139                          
ATOM    305  CG1 ILE A 137     -10.606  38.998 -23.150                          
ATOM    306  CD1 ILE A 137     -11.499  38.851 -24.356                          
ATOM    307  CG2 ILE A 137     -10.591  36.562 -22.583                          
ATOM    308  HB  ILE A 137      -9.150  37.589 -23.770                          
ATOM    309 1HG1 ILE A 137     -11.234  39.180 -22.277                          
ATOM    310 2HG1 ILE A 137      -9.951  39.854 -23.311                          
ATOM    311 1HD1 ILE A 137     -11.893  39.827 -24.638                          
ATOM    312 2HD1 ILE A 137     -10.925  38.437 -25.185                          
ATOM    313 3HD1 ILE A 137     -12.325  38.181 -24.116                          
ATOM    314 1HG2 ILE A 137     -11.361  36.468 -23.347                          
ATOM    315 2HG2 ILE A 137      -9.965  35.670 -22.586                          
ATOM    316 3HG3 ILE A 137     -11.061  36.673 -21.605                          
ATOM    317  N   MET A 138      -7.200  36.190 -21.785                          
ATOM    318  CA  MET A 138      -6.578  34.970 -21.275                          
ATOM    319  C   MET A 138      -5.992  35.192 -19.888                          
ATOM    320  CB  MET A 138      -5.506  34.483 -22.248                          
ATOM    321  HA  MET A 138      -7.380  34.232 -21.225                          
ATOM    322  H   MET A 138      -6.799  36.553 -22.627                          
ATOM    323  O   MET A 138      -6.133  34.347 -18.990                          
ATOM    324  CG  MET A 138      -4.737  33.293 -21.668                          
ATOM    325  SD  MET A 138      -3.591  32.657 -22.879                          
ATOM    326  CE  MET A 138      -4.255  31.016 -23.105                          
ATOM    327 1HB  MET A 138      -5.982  34.179 -23.180                          
ATOM    328 2HB  MET A 138      -4.807  35.296 -22.445                          
ATOM    329 1HG  MET A 138      -4.187  33.614 -20.784                          
ATOM    330 2HG  MET A 138      -5.442  32.508 -21.392                          
ATOM    331 1HE  MET A 138      -3.660  30.482 -23.845                          
ATOM    332 2HE  MET A 138      -4.225  30.479 -22.158                          
ATOM    333 3HE  MET A 138      -5.287  31.086 -23.451                          
ATOM    334  N   CYS A 139      -5.329  36.335 -19.690                          
ATOM    335  CA  CYS A 139      -4.745  36.618 -18.382                          
ATOM    336  C   CYS A 139      -5.832  36.869 -17.343                          
ATOM    337  CB  CYS A 139      -3.795  37.809 -18.479                          
ATOM    338  HA  CYS A 139      -4.146  35.748 -18.113                          
ATOM    339  H   CYS A 139      -5.193  37.042 -20.385                          
ATOM    340  O   CYS A 139      -5.698  36.473 -16.177                          
ATOM    341  SG  CYS A 139      -2.757  38.048 -17.015                          
ATOM    342 1HB  CYS A 139      -3.171  37.715 -19.367                          
ATOM    343 2HB  CYS A 139      -4.359  38.717 -18.688                          
ATOM    344  HG  CYS A 139      -3.023  36.867 -16.463                          
ATOM    345  N   THR A 140      -6.924  37.512 -17.756                          
ATOM    346  CA  THR A 140      -7.990  37.858 -16.828                          
ATOM    347  C   THR A 140      -8.616  36.612 -16.227                          
ATOM    348  CB  THR A 140      -9.041  38.679 -17.558                          
ATOM    349  HA  THR A 140      -7.557  38.427 -16.006                          
ATOM    350  H   THR A 140      -7.083  37.790 -18.704                          
ATOM    351  O   THR A 140      -8.851  36.541 -15.015                          
ATOM    352  OG1 THR A 140      -8.442  39.885 -18.044                          
ATOM    353  CG2 THR A 140     -10.180  39.005 -16.633                          
ATOM    354  HB  THR A 140      -9.533  38.087 -18.329                          
ATOM    355  HG1 THR A 140      -8.135  39.758 -18.988                          
ATOM    356 1HG2 THR A 140     -11.012  38.329 -16.828                          
ATOM    357 2HG2 THR A 140      -9.853  38.890 -15.599                          
ATOM    358 3HG2 THR A 140     -10.500  40.033 -16.800                          
ATOM    359  N   ILE A 141      -8.902  35.621 -17.070                          
ATOM    360  CA  ILE A 141      -9.451  34.359 -16.580                          
ATOM    361  C   ILE A 141      -8.500  33.727 -15.583                          
ATOM    362  CB  ILE A 141      -9.729  33.397 -17.745                          
ATOM    363  HA  ILE A 141     -10.386  34.586 -16.070                          
ATOM    364  H   ILE A 141      -8.767  35.669 -18.059                          
ATOM    365  O   ILE A 141      -8.911  33.247 -14.524                          
ATOM    366  CG1 ILE A 141     -10.583  34.058 -18.813                          
ATOM    367  CD1 ILE A 141     -10.525  33.329 -20.123                          
ATOM    368  CG2 ILE A 141     -10.449  32.177 -17.236                          
ATOM    369  HB  ILE A 141      -8.776  33.139 -18.208                          
ATOM    370 1HG1 ILE A 141     -11.617  34.079 -18.470                          
ATOM    371 2HG1 ILE A 141     -10.229  35.077 -18.963                          
ATOM    372 1HD1 ILE A 141     -11.055  33.904 -20.883                          
ATOM    373 2HD1 ILE A 141      -9.484  33.203 -20.422                          
ATOM    374 3HD1 ILE A 141     -10.993  32.350 -20.016                          
ATOM    375 1HG2 ILE A 141     -10.733  31.546 -18.077                          
ATOM    376 2HG2 ILE A 141      -9.793  31.620 -16.569                          
ATOM    377 3HG3 ILE A 141     -11.344  32.484 -16.694                          
ATOM    378  N   LEU A 142      -7.211  33.698 -15.924                          
ATOM    379  CA  LEU A 142      -6.221  33.154 -14.998                          
ATOM    380  C   LEU A 142      -6.230  33.905 -13.672                          
ATOM    381  CB  LEU A 142      -4.832  33.207 -15.627                          
ATOM    382  HA  LEU A 142      -6.487  32.114 -14.807                          
ATOM    383  H   LEU A 142      -6.848  34.030 -16.795                          
ATOM    384  O   LEU A 142      -6.095  33.297 -12.600                          
ATOM    385  CG  LEU A 142      -3.651  32.890 -14.718                          
ATOM    386  CD1 LEU A 142      -3.775  31.491 -14.154                          
ATOM    387  CD2 LEU A 142      -2.366  33.042 -15.503                          
ATOM    388 1HB  LEU A 142      -4.815  32.492 -16.449                          
ATOM    389 2HB  LEU A 142      -4.686  34.213 -16.018                          
ATOM    390  HG  LEU A 142      -3.636  33.582 -13.877                          
ATOM    391 1HD1 LEU A 142      -2.911  31.275 -13.525                          
ATOM    392 2HD1 LEU A 142      -4.684  31.419 -13.558                          
ATOM    393 3HD1 LEU A 142      -3.818  30.772 -14.972                          
ATOM    394 1HD2 LEU A 142      -1.519  32.799 -14.864                          
ATOM    395 2HD2 LEU A 142      -2.381  32.367 -16.358                          
ATOM    396 3HD2 LEU A 142      -2.274  34.070 -15.854                          
ATOM    397  N   THR A 143      -6.361  35.230 -13.726                          
ATOM    398  CA  THR A 143      -6.510  35.997 -12.494                          
ATOM    399  C   THR A 143      -7.752  35.576 -11.718                          
ATOM    400  CB  THR A 143      -6.532  37.482 -12.819                          
ATOM    401  HA  THR A 143      -5.650  35.792 -11.855                          
ATOM    402  H   THR A 143      -6.366  35.766 -14.569                          
ATOM    403  O   THR A 143      -7.720  35.476 -10.485                          
ATOM    404  OG1 THR A 143      -5.571  37.745 -13.845                          
ATOM    405  CG2 THR A 143      -6.189  38.289 -11.593                          
ATOM    406  HB  THR A 143      -7.542  37.811 -13.063                          
ATOM    407  HG1 THR A 143      -4.724  37.247 -13.657                          
ATOM    408 1HG2 THR A 143      -6.204  39.350 -11.841                          
ATOM    409 2HG2 THR A 143      -6.921  38.089 -10.810                          
ATOM    410 3HG2 THR A 143      -5.195  38.012 -11.242                          
ATOM    411  N   ASN A 144      -8.851  35.309 -12.423                          
ATOM    412  CA  ASN A 144     -10.089  34.980 -11.729                          
ATOM    413  C   ASN A 144      -9.943  33.678 -10.956                          
ATOM    414  CB  ASN A 144     -11.244  34.881 -12.720                          
ATOM    415  HA  ASN A 144     -10.289  35.831 -11.078                          
ATOM    416  H   ASN A 144      -8.905  35.314 -13.422                          
ATOM    417  O   ASN A 144     -10.434  33.555  -9.830                          
ATOM    418  CG  ASN A 144     -11.670  36.233 -13.255                          
ATOM    419  OD1 ASN A 144     -11.743  36.440 -14.466                          
ATOM    420  ND2 ASN A 144     -11.958  37.162 -12.351                          
ATOM    421 1HB  ASN A 144     -10.932  34.257 -13.557                          
ATOM    422 2HB  ASN A 144     -12.095  34.419 -12.219                          
ATOM    423 1HD2 ASN A 144     -12.253  38.071 -12.646                          
ATOM    424 2HD2 ASN A 144     -11.881  36.954 -11.377                          
ATOM    425  N   CYS A 145      -9.264  32.696 -11.550                          
ATOM    426  CA  CYS A 145      -8.997  31.441 -10.858                          
ATOM    427  C   CYS A 145      -8.267  31.695  -9.555                          
ATOM    428  CB  CYS A 145      -8.168  30.512 -11.749                          
ATOM    429  HA  CYS A 145      -9.965  30.973 -10.675                          
ATOM    430  H   CYS A 145      -8.902  32.751 -12.480                          
ATOM    431  O   CYS A 145      -8.598  31.115  -8.514                          
ATOM    432  SG  CYS A 145      -8.983  29.896 -13.246                          
ATOM    433 1HB  CYS A 145      -7.224  30.990 -12.008                          
ATOM    434 2HB  CYS A 145      -7.788  29.675 -11.161                          
ATOM    435  HG  CYS A 145      -8.865  31.023 -13.942                          
ATOM    436  N   VAL A 146      -7.265  32.569  -9.601                          
ATOM    437  CA  VAL A 146      -6.524  32.897  -8.389                          
ATOM    438  C   VAL A 146      -7.429  33.558  -7.367                          
ATOM    439  CB  VAL A 146      -5.315  33.782  -8.724                          
ATOM    440  HA  VAL A 146      -6.146  31.964  -7.973                          
ATOM    441  H   VAL A 146      -6.962  33.041 -10.429                          
ATOM    442  O   VAL A 146      -7.314  33.300  -6.163                          
ATOM    443  CG1 VAL A 146      -4.799  34.457  -7.466                          
ATOM    444  CG2 VAL A 146      -4.229  32.946  -9.368                          
ATOM    445  HB  VAL A 146      -5.648  34.560  -9.409                          
ATOM    446 1HG1 VAL A 146      -3.876  34.991  -7.693                          
ATOM    447 2HG1 VAL A 146      -5.546  35.161  -7.100                          
ATOM    448 3HG1 VAL A 146      -4.605  33.704  -6.703                          
ATOM    449 1HG2 VAL A 146      -3.355  33.569  -9.557                          
ATOM    450 2HG2 VAL A 146      -3.956  32.129  -8.701                          
ATOM    451 3HG2 VAL A 146      -4.596  32.539 -10.311                          
ATOM    452  N   PHE A 147      -8.351  34.404  -7.816                          
ATOM    453  CA  PHE A 147      -9.221  35.061  -6.854                          
ATOM    454  C   PHE A 147     -10.352  34.156  -6.409                          
ATOM    455  CB  PHE A 147      -9.734  36.366  -7.442                          
ATOM    456  HA  PHE A 147      -8.609  35.324  -5.992                          
ATOM    457  H   PHE A 147      -8.505  34.637  -8.777                          
ATOM    458  O   PHE A 147     -11.015  34.439  -5.405                          
ATOM    459  CG  PHE A 147      -8.852  37.513  -7.120                          
ATOM    460  CD1 PHE A 147      -9.319  38.539  -6.328                          
ATOM    461  CE1 PHE A 147      -8.506  39.597  -6.031                          
ATOM    462  CZ  PHE A 147      -7.221  39.637  -6.523                          
ATOM    463  CD2 PHE A 147      -7.567  37.553  -7.612                          
ATOM    464  CE2 PHE A 147      -6.754  38.610  -7.316                          
ATOM    465 1HB  PHE A 147      -9.793  36.262  -8.525                          
ATOM    466 2HB  PHE A 147     -10.728  36.564  -7.041                          
ATOM    467  HD1 PHE A 147     -10.337  38.507  -5.938                          
ATOM    468  HE1 PHE A 147      -8.875  40.409  -5.405                          
ATOM    469  HZ  PHE A 147      -6.572  40.481  -6.287                          
ATOM    470  HE2 PHE A 147      -5.737  38.642  -7.705                          
ATOM    471  HD2 PHE A 147      -7.198  36.741  -8.239                          
ATOM    472  N   MET A 148     -10.595  33.082  -7.149                          
ATOM    473  CA  MET A 148     -11.504  32.054  -6.668                          
ATOM    474  C   MET A 148     -10.850  31.230  -5.572                          
ATOM    475  CB  MET A 148     -11.938  31.154  -7.821                          
ATOM    476  HA  MET A 148     -12.364  32.589  -6.265                          
ATOM    477  H   MET A 148     -10.191  32.910  -8.047                          
ATOM    478  O   MET A 148     -11.517  30.806  -4.622                          
ATOM    479  CG  MET A 148     -12.937  31.799  -8.756                          
ATOM    480  SD  MET A 148     -14.609  31.756  -8.105                          
ATOM    481  CE  MET A 148     -15.290  33.237  -8.827                          
ATOM    482 1HB  MET A 148     -11.053  30.883  -8.396                          
ATOM    483 2HB  MET A 148     -12.389  30.254  -7.403                          
ATOM    484 1HG  MET A 148     -12.649  32.839  -8.912                          
ATOM    485 2HG  MET A 148     -12.918  31.270  -9.708                          
ATOM    486 1HE  MET A 148     -16.332  33.343  -8.524                          
ATOM    487 2HE  MET A 148     -14.722  34.103  -8.485                          
ATOM    488 3HE  MET A 148     -15.233  33.171  -9.914                          
TER
ATOM    489  N   ALA A149       -9.533  31.033  -5.672                          
ATOM    490  CA  ALA A149       -8.863  30.001  -4.894                          
ATOM    491  C   ALA A149       -9.016  30.211  -3.400                          
ATOM    492  CB  ALA A149       -7.385  29.962  -5.268                          
ATOM    493  HA  ALA A149       -9.366  29.071  -5.159                          
ATOM    494  H   ALA A149       -8.935  31.565  -6.270                          
ATOM    495  O   ALA A149       -9.149  29.242  -2.647                          
ATOM    496 1HB  ALA A149       -6.881  29.197  -4.677                          
ATOM    497 2HB  ALA A149       -7.285  29.728  -6.327                          
ATOM    498 3HB  ALA A149       -6.934  30.932  -5.066                          
ATOM    499  N   GLN A 150      -9.019  31.461  -2.958                          
ATOM    500  CA  GLN A 150      -9.124  31.764  -1.541                          
ATOM    501  C   GLN A 150     -10.392  31.170  -0.944                          
ATOM    502  CB  GLN A 150      -9.123  33.274  -1.343                          
ATOM    503  HA  GLN A 150      -8.248  31.304  -1.081                          
ATOM    504  H   GLN A 150      -8.950  32.260  -3.554                          
ATOM    505  O   GLN A 150     -11.431  31.069  -1.601                          
ATOM    506  CG  GLN A 150      -7.740  33.862  -1.537                          
ATOM    507  CD  GLN A 150      -7.745  35.216  -2.210                          
ATOM    508  OE1 GLN A 150      -7.274  36.204  -1.651                          
ATOM    509  NE2 GLN A 150      -8.278  35.265  -3.426                          
ATOM    510 1HB  GLN A 150      -9.803  33.726  -2.064                          
ATOM    511 2HB  GLN A 150      -9.463  33.499  -0.332                          
ATOM    512 1HG  GLN A 150      -7.269  33.965  -0.560                          
ATOM    513 2HG  GLN A 150      -7.157  33.175  -2.150                          
ATOM    514 1HE2 GLN A 150      -8.274  36.123  -3.939                          
ATOM    515 2HE2 GLN A 150      -8.682  34.444  -3.828                          
ATOM    516  N   HIS A 151     -10.289  30.759   0.312                          
ATOM    517  CA  HIS A 151     -11.378  30.115   1.021                          
ATOM    518  C   HIS A 151     -11.996  31.117   1.982                          
ATOM    519  CB  HIS A 151     -10.899  28.883   1.784                          
ATOM    520  HA  HIS A 151     -12.136  29.828   0.291                          
ATOM    521  H   HIS A 151      -9.454  30.866   0.853                          
ATOM    522  O   HIS A 151     -11.327  32.042   2.451                          
ATOM    523  CG  HIS A 151     -11.973  28.225   2.583                          
ATOM    524  CE1 HIS A 151     -13.123  27.692   4.383                          
ATOM    525  ND1 HIS A 151     -12.075  28.369   3.948                          
ATOM    526  NE2 HIS A 151     -13.702  27.114   3.347                          
ATOM    527  CD2 HIS A 151     -13.002  27.431   2.209                          
ATOM    528 1HB  HIS A 151     -10.496  28.161   1.073                          
ATOM    529 2HB  HIS A 151     -10.090  29.174   2.453                          
ATOM    530  HD1 HIS A 151     -11.454  28.904   4.521                          
ATOM    531  HE1 HIS A 151     -13.452  27.623   5.419                          
ATOM    532  HD2 HIS A 151     -13.224  27.111   1.191                          
ATOM    533  N   ASP A 152     -13.278  30.916   2.278                          
ATOM    534  CA  ASP A 152     -14.112  31.963   2.858                          
ATOM    535  C   ASP A 152     -14.056  33.176   1.936                          
ATOM    536  CB  ASP A 152     -13.651  32.317   4.277                          
ATOM    537  CG  ASP A 152     -13.955  31.219   5.301                          
ATOM    538  HA  ASP A 152     -15.111  31.531   2.920                          
ATOM    539  H   ASP A 152     -13.748  30.047   2.124                          
ATOM    540  O   ASP A 152     -13.417  34.181   2.270                          
ATOM    541  OD1 ASP A 152     -15.045  30.612   5.253                          
ATOM    542  OD2 ASP A 152     -13.094  30.970   6.168                          
ATOM    543 1HB  ASP A 152     -12.575  32.486   4.260                          
ATOM    544 2HB  ASP A 152     -14.158  33.231   4.588                          
ATOM    545  N   PRO A 153     -14.673  33.112   0.762                          
ATOM    546  CA  PRO A 153     -14.673  34.167  -0.248                          
ATOM    547  C   PRO A 153     -15.750  35.177   0.082                          
ATOM    548  CB  PRO A 153     -14.870  33.564  -1.649                          
ATOM    549  HA  PRO A 153     -13.682  34.616  -0.330                          
ATOM    550  O   PRO A 153     -16.897  34.750   0.272                          
ATOM    551  CD  PRO A 153     -15.477  32.022   0.194                          
ATOM    552  CG  PRO A 153     -15.383  32.163  -1.289                          
ATOM    553 1HD  PRO A 153     -15.126  31.032   0.484                          
ATOM    554 2HD  PRO A 153     -16.519  32.159   0.479                          
ATOM    555 1HG  PRO A 153     -14.535  31.603  -1.679                          
ATOM    556 2HG  PRO A 153     -16.307  31.804  -1.743                          
ATOM    557 1HB  PRO A 153     -15.343  34.289  -2.312                          
ATOM    558 2HB  PRO A 153     -13.921  33.262  -2.092                          
ATOM    559  N   PRO A 154     -15.442  36.473   0.159                          
ATOM    560  CA  PRO A 154     -16.301  37.601   0.501                          
ATOM    561  C   PRO A 154     -17.149  38.020  -0.688                          
ATOM    562  CB  PRO A 154     -15.436  38.748   1.054                          
ATOM    563  HA  PRO A 154     -16.982  37.305   1.299                          
ATOM    564  O   PRO A 154     -16.845  37.641  -1.831                          
ATOM    565  CD  PRO A 154     -14.157  37.147  -0.075                          
ATOM    566  CG  PRO A 154     -14.430  38.616  -0.068                          
ATOM    567 1HD  PRO A 154     -13.444  36.882   0.705                          
ATOM    568 2HD  PRO A 154     -13.781  36.919  -1.073                          
ATOM    569 1HG  PRO A 154     -13.609  39.158   0.398                          
ATOM    570 2HG  PRO A 154     -14.584  39.011  -1.072                          
ATOM    571 1HB  PRO A 154     -15.992  39.490   1.626                          
ATOM    572 2HB  PRO A 154     -14.644  38.326   1.673                          
ATOM    573  N   PRO A 155     -18.224  38.795  -0.536                          
ATOM    574  CA  PRO A 155     -19.234  39.166  -1.538                          
ATOM    575  C   PRO A 155     -18.784  40.201  -2.543                          
ATOM    576  CB  PRO A 155     -20.523  39.654  -0.870                          
ATOM    577  HA  PRO A 155     -19.521  38.280  -2.104                          
ATOM    578  O   PRO A 155     -19.464  40.379  -3.560                          
ATOM    579  CD  PRO A 155     -18.721  39.501   0.657                          
ATOM    580  CG  PRO A 155     -19.726  40.478   0.118                          
ATOM    581 1HD  PRO A 155     -19.187  38.819   1.368                          
ATOM    582 2HD  PRO A 155     -17.910  40.042   1.145                          
ATOM    583 1HG  PRO A 155     -20.457  40.771   0.871                          
ATOM    584 2HG  PRO A 155     -19.228  41.392  -0.209                          
ATOM    585 1HB  PRO A 155     -21.360  39.693  -1.566                          
ATOM    586 2HB  PRO A 155     -20.751  39.024  -0.011                          
TER
ATOM    587  N   TRP A156      -17.663  40.865  -2.264                          
ATOM    588  CA  TRP A156      -17.102  41.839  -3.192                          
ATOM    589  C   TRP A156      -16.992  41.251  -4.588                          
ATOM    590  CB  TRP A156      -15.729  42.270  -2.679                          
ATOM    591  HA  TRP A156      -17.791  42.682  -3.224                          
ATOM    592  H   TRP A156      -17.146  40.740  -1.417                          
ATOM    593  O   TRP A156      -17.441  41.847  -5.576                          
ATOM    594  CG  TRP A156      -15.201  43.519  -3.287                          
ATOM    595  NE1 TRP A156      -14.758  45.682  -3.685                          
ATOM    596  CD1 TRP A156      -15.412  44.799  -2.862                          
ATOM    597  CD2 TRP A156      -14.366  43.611  -4.442                          
ATOM    598  CE2 TRP A156      -14.108  44.976  -4.662                          
ATOM    599  CE3 TRP A156      -13.812  42.670  -5.311                          
ATOM    600  CZ3 TRP A156      -13.031  43.115  -6.355                          
ATOM    601  CH2 TRP A156      -12.791  44.480  -6.551                          
ATOM    602  CZ2 TRP A156      -13.320  45.424  -5.716                          
ATOM    603 1HB  TRP A156      -15.785  42.405  -1.599                          
ATOM    604 2HB  TRP A156      -15.019  41.465  -2.864                          
ATOM    605  HD1 TRP A156      -16.015  45.070  -1.994                          
ATOM    606  HE1 TRP A156      -14.749  46.678  -3.596                          
ATOM    607  HZ2 TRP A156      -13.146  46.491  -5.850                          
ATOM    608  HH2 TRP A156      -12.166  44.781  -7.391                          
ATOM    609  HZ3 TRP A156      -12.606  42.367  -7.024                          
ATOM    610  HE3 TRP A156      -13.974  41.598  -5.194                          
ATOM    611  N   THR A 157     -16.449  40.036  -4.665                          
ATOM    612  CA  THR A 157     -16.237  39.361  -5.937                          
ATOM    613  C   THR A 157     -17.537  39.153  -6.696                          
ATOM    614  CB  THR A 157     -15.551  38.018  -5.693                          
ATOM    615  HA  THR A 157     -15.601  39.992  -6.559                          
ATOM    616  H   THR A 157     -16.155  39.513  -3.864                          
ATOM    617  O   THR A 157     -17.548  39.201  -7.928                          
ATOM    618  OG1 THR A 157     -16.311  37.261  -4.744                          
ATOM    619  CG2 THR A 157     -14.153  38.228  -5.145                          
ATOM    620  HB  THR A 157     -15.371  37.496  -6.634                          
ATOM    621  HG1 THR A 157     -16.147  37.608  -3.821                          
ATOM    622 1HG2 THR A 157     -13.670  37.262  -5.001                          
ATOM    623 2HG2 THR A 157     -13.572  38.823  -5.850                          
ATOM    624 3HG2 THR A 157     -14.212  38.750  -4.190                          
ATOM    625  N   LYS A 158     -18.646  39.025  -5.979                          
ATOM    626  CA  LYS A 158     -19.911  38.765  -6.653                          
ATOM    627  C   LYS A 158     -20.335  39.881  -7.583                          
ATOM    628  CB  LYS A 158     -21.029  38.515  -5.645                          
ATOM    629  HA  LYS A 158     -19.788  37.854  -7.240                          
ATOM    630  H   LYS A 158     -18.694  39.092  -4.982                          
ATOM    631  O   LYS A 158     -20.841  39.629  -8.674                          
ATOM    632  CG  LYS A 158     -20.707  37.366  -4.707                          
ATOM    633  CD  LYS A 158     -21.801  37.224  -3.659                          
ATOM    634  CE  LYS A 158     -21.450  36.179  -2.616                          
ATOM    635  NZ  LYS A 158     -22.583  35.943  -1.681                          
ATOM    636 1HB  LYS A 158     -21.178  39.419  -5.055                          
ATOM    637 2HB  LYS A 158     -21.945  38.281  -6.187                          
ATOM    638 1HG  LYS A 158     -20.635  36.441  -5.281                          
ATOM    639 2HG  LYS A 158     -19.757  37.560  -4.212                          
ATOM    640 1HD  LYS A 158     -21.940  38.184  -3.163                          
ATOM    641 2HD  LYS A 158     -22.728  36.932  -4.154                          
ATOM    642 1HE  LYS A 158     -21.206  35.243  -3.119                          
ATOM    643 2HE  LYS A 158     -20.586  36.522  -2.046                          
ATOM    644 1HZ  LYS A 158     -22.318  35.241  -0.999                          
ATOM    645 2HZ  LYS A 158     -22.813  36.808  -1.204                          
ATOM    646 3HZ  LYS A 158     -23.390  35.619  -2.203                          
ATOM    647  N   TYR A 159     -20.120  41.119  -7.171                          
ATOM    648  CA  TYR A 159     -20.513  42.229  -8.016                          
ATOM    649  C   TYR A 159     -19.752  42.189  -9.332                          
ATOM    650  CB  TYR A 159     -20.195  43.534  -7.275                          
ATOM    651  HA  TYR A 159     -21.579  42.138  -8.219                          
ATOM    652  H   TYR A 159     -19.697  41.367  -6.300                          
ATOM    653  O   TYR A 159     -20.327  42.362 -10.406                          
ATOM    654  CG  TYR A 159     -21.077  43.854  -6.088                          
ATOM    655  CD1 TYR A 159     -20.764  43.350  -4.836                          
ATOM    656  CE1 TYR A 159     -21.570  43.642  -3.751                          
ATOM    657  CZ  TYR A 159     -22.684  44.436  -3.923                          
ATOM    658  CD2 TYR A 159     -22.201  44.652  -6.253                          
ATOM    659  CE2 TYR A 159     -23.005  44.944  -5.170                          
ATOM    660  OH  TYR A 159     -23.490  44.731  -2.848                          
ATOM    661 1HB  TYR A 159     -19.167  43.474  -6.920                          
ATOM    662 2HB  TYR A 159     -20.286  44.353  -7.989                          
ATOM    663  HD1 TYR A 159     -19.881  42.722  -4.706                          
ATOM    664  HE1 TYR A 159     -21.325  43.247  -2.764                          
ATOM    665  HE2 TYR A 159     -23.887  45.571  -5.300                          
ATOM    666  HD2 TYR A 159     -22.447  45.048  -7.238                          
ATOM    667  HH  TYR A 159     -24.426  44.897  -3.159                          
ATOM    668  N   VAL A 160     -18.459  41.944  -9.238                          
ATOM    669  CA  VAL A 160     -17.625  41.732 -10.412                          
ATOM    670  C   VAL A 160     -18.107  40.539 -11.220                          
ATOM    671  CB  VAL A 160     -16.156  41.565  -9.984                          
ATOM    672  HA  VAL A 160     -17.695  42.626 -11.030                          
ATOM    673  H   VAL A 160     -17.972  41.886  -8.367                          
ATOM    674  O   VAL A 160     -18.034  40.541 -12.455                          
ATOM    675  CG1 VAL A 160     -15.271  41.385 -11.203                          
ATOM    676  CG2 VAL A 160     -15.714  42.769  -9.168                          
ATOM    677  HB  VAL A 160     -16.082  40.661  -9.381                          
ATOM    678 1HG1 VAL A 160     -14.236  41.259 -10.884                          
ATOM    679 2HG1 VAL A 160     -15.590  40.503 -11.757                          
ATOM    680 3HG1 VAL A 160     -15.349  42.264 -11.842                          
ATOM    681 1HG2 VAL A 160     -14.647  42.695  -8.958                          
ATOM    682 2HG2 VAL A 160     -15.911  43.682  -9.731                          
ATOM    683 3HG2 VAL A 160     -16.268  42.795  -8.230                          
ATOM    684  N   GLU A 161     -18.628  39.509 -10.546                          
ATOM    685  CA  GLU A 161     -18.961  38.283 -11.268                          
ATOM    686  C   GLU A 161     -20.141  38.501 -12.206                          
ATOM    687  CB  GLU A 161     -19.230  37.137 -10.290                          
ATOM    688  HA  GLU A 161     -18.070  38.037 -11.846                          
ATOM    689  H   GLU A 161     -18.816  39.499  -9.564                          
ATOM    690  O   GLU A 161     -20.181  37.924 -13.300                          
ATOM    691  CG  GLU A 161     -18.782  35.757 -10.737                          
ATOM    692  CD  GLU A 161     -19.226  34.664  -9.801                          
ATOM    693  OE1 GLU A 161     -19.834  34.988  -8.762                          
ATOM    694  OE2 GLU A 161     -18.982  33.481 -10.112                          
ATOM    695 1HB  GLU A 161     -18.715  37.368  -9.357                          
ATOM    696 2HB  GLU A 161     -20.304  37.098 -10.112                          
ATOM    697 1HG  GLU A 161     -19.199  35.560 -11.724                          
ATOM    698 2HG  GLU A 161     -17.694  35.746 -10.794                          
ATOM    699  N   TYR A 162     -21.093  39.353 -11.806                          
ATOM    700  CA  TYR A 162     -22.235  39.657 -12.665                          
ATOM    701  C   TYR A 162     -21.766  39.985 -14.070                          
ATOM    702  CB  TYR A 162     -23.017  40.845 -12.104                          
ATOM    703  HA  TYR A 162     -22.875  38.775 -12.699                          
ATOM    704  H   TYR A 162     -21.089  39.824 -10.924                          
ATOM    705  O   TYR A 162     -22.289  39.459 -15.062                          
ATOM    706  CG  TYR A 162     -23.804  40.597 -10.843                          
ATOM    707  CD1 TYR A 162     -23.903  41.590  -9.880                          
ATOM    708  CE1 TYR A 162     -24.623  41.363  -8.725                          
ATOM    709  CZ  TYR A 162     -25.242  40.146  -8.534                          
ATOM    710  CD2 TYR A 162     -24.429  39.376 -10.646                          
ATOM    711  CE2 TYR A 162     -25.150  39.148  -9.489                          
ATOM    712  OH  TYR A 162     -25.959  39.922  -7.384                          
ATOM    713 1HB  TYR A 162     -22.305  41.644 -11.898                          
ATOM    714 2HB  TYR A 162     -23.718  41.173 -12.873                          
ATOM    715  HD1 TYR A 162     -23.411  42.551 -10.035                          
ATOM    716  HE1 TYR A 162     -24.702  42.141  -7.966                          
ATOM    717  HE2 TYR A 162     -25.642  38.188  -9.334                          
ATOM    718  HD2 TYR A 162     -24.351  38.595 -11.403                          
ATOM    719  HH  TYR A 162     -26.633  39.198  -7.536                          
ATOM    720  N   THR A 163     -20.748  40.844 -14.156                          
ATOM    721  CA  THR A 163     -20.190  41.256 -15.436                          
ATOM    722  C   THR A 163     -19.764  40.055 -16.259                          
ATOM    723  CB  THR A 163     -19.003  42.185 -15.192                          
ATOM    724  HA  THR A 163     -20.969  41.770 -16.000                          
ATOM    725  H   THR A 163     -20.308  41.255 -13.359                          
ATOM    726  O   THR A 163     -20.161  39.908 -17.418                          
ATOM    727  OG1 THR A 163     -19.376  43.188 -14.244                          
ATOM    728  CG2 THR A 163     -18.601  42.870 -16.480                          
ATOM    729  HB  THR A 163     -18.116  41.618 -14.910                          
ATOM    730  HG1 THR A 163     -19.427  42.791 -13.328                          
ATOM    731 1HG2 THR A 163     -17.674  43.422 -16.324                          
ATOM    732 2HG2 THR A 163     -18.451  42.122 -17.258                          
ATOM    733 3HG2 THR A 163     -19.388  43.560 -16.786                          
ATOM    734  N   PHE A 164     -18.981  39.161 -15.651                          
ATOM    735  CA  PHE A 164     -18.531  37.976 -16.369                          
ATOM    736  C   PHE A 164     -19.714  37.146 -16.833                          
ATOM    737  CB  PHE A 164     -17.608  37.141 -15.489                          
ATOM    738  HA  PHE A 164     -17.966  38.318 -17.236                          
ATOM    739  H   PHE A 164     -18.661  39.237 -14.706                          
ATOM    740  O   PHE A 164     -19.729  36.648 -17.965                          
ATOM    741  CG  PHE A 164     -16.216  37.681 -15.391                          
ATOM    742  CD1 PHE A 164     -15.852  38.454 -14.311                          
ATOM    743  CE1 PHE A 164     -14.581  38.947 -14.222                          
ATOM    744  CZ  PHE A 164     -13.672  38.674 -15.204                          
ATOM    745  CD2 PHE A 164     -15.298  37.405 -16.382                          
ATOM    746  CE2 PHE A 164     -14.027  37.899 -16.293                          
ATOM    747 1HB  PHE A 164     -18.032  37.102 -14.485                          
ATOM    748 2HB  PHE A 164     -17.557  36.134 -15.902                          
ATOM    749  HD1 PHE A 164     -16.577  38.672 -13.528                          
ATOM    750  HE1 PHE A 164     -14.292  39.559 -13.367                          
ATOM    751  HZ  PHE A 164     -12.658  39.067 -15.133                          
ATOM    752  HE2 PHE A 164     -13.301  37.681 -17.077                          
ATOM    753  HD2 PHE A 164     -15.587  36.794 -17.237                          
ATOM    754  N   THR A 165     -20.726  37.005 -15.971                          
ATOM    755  CA  THR A 165     -21.915  36.251 -16.346                          
ATOM    756  C   THR A 165     -22.511  36.820 -17.620                          
ATOM    757  CB  THR A 165     -22.938  36.283 -15.214                          
ATOM    758  HA  THR A 165     -21.618  35.225 -16.561                          
ATOM    759  H   THR A 165     -20.738  37.388 -15.049                          
ATOM    760  O   THR A 165     -22.719  36.094 -18.601                          
ATOM    761  OG1 THR A 165     -22.342  35.776 -14.016                          
ATOM    762  CG2 THR A 165     -24.136  35.440 -15.572                          
ATOM    763  HB  THR A 165     -23.370  37.278 -15.106                          
ATOM    764  HG1 THR A 165     -21.816  36.496 -13.564                          
ATOM    765 1HG2 THR A 165     -24.827  35.415 -14.729                          
ATOM    766 2HG2 THR A 165     -24.637  35.871 -16.439                          
ATOM    767 3HG2 THR A 165     -23.811  34.426 -15.806                          
ATOM    768  N   ALA A 166     -22.720  38.139 -17.636                          
ATOM    769  CA  ALA A 166     -23.346  38.800 -18.772                          
ATOM    770  C   ALA A 166     -22.615  38.459 -20.059                          
ATOM    771  CB  ALA A 166     -23.362  40.310 -18.547                          
ATOM    772  HA  ALA A 166     -24.364  38.415 -18.829                          
ATOM    773  H   ALA A 166     -22.468  38.748 -16.886                          
ATOM    774  O   ALA A 166     -23.226  38.032 -21.046                          
ATOM    775 1HB  ALA A 166     -24.006  40.781 -19.290                          
ATOM    776 2HB  ALA A 166     -23.743  40.524 -17.549                          
ATOM    777 3HB  ALA A 166     -22.350  40.702 -18.643                          
ATOM    778  N   ILE A 167     -21.284  38.566 -20.022                          
ATOM    779  CA  ILE A 167     -20.465  38.248 -21.187                          
ATOM    780  C   ILE A 167     -20.653  36.792 -21.575                          
ATOM    781  CB  ILE A 167     -18.989  38.564 -20.896                          
ATOM    782  HA  ILE A 167     -20.811  38.872 -22.010                          
ATOM    783  H   ILE A 167     -20.773  38.863 -19.217                          
ATOM    784  O   ILE A 167     -20.839  36.462 -22.753                          
ATOM    785  CG1 ILE A 167     -18.823  40.055 -20.611                          
ATOM    786  CD1 ILE A 167     -17.702  40.388 -19.669                          
ATOM    787  CG2 ILE A 167     -18.117  38.136 -22.058                          
ATOM    788  HB  ILE A 167     -18.698  38.029 -19.992                          
ATOM    789 1HG1 ILE A 167     -18.635  40.563 -21.556                          
ATOM    790 2HG1 ILE A 167     -19.752  40.425 -20.178                          
ATOM    791 1HD1 ILE A 167     -17.745  41.445 -19.414                          
ATOM    792 2HD1 ILE A 167     -17.800  39.790 -18.763                          
ATOM    793 3HD1 ILE A 167     -16.748  40.168 -20.148                          
ATOM    794 1HG2 ILE A 167     -17.070  38.319 -21.813                          
ATOM    795 2HG2 ILE A 167     -18.264  37.074 -22.251                          
ATOM    796 3HG3 ILE A 167     -18.388  38.708 -22.945                          
ATOM    797  N   TYR A 168     -20.682  35.910 -20.575                          
ATOM    798  CA  TYR A 168     -20.860  34.495 -20.861                          
ATOM    799  C   TYR A 168     -22.170  34.269 -21.593                          
ATOM    800  CB  TYR A 168     -20.824  33.685 -19.565                          
ATOM    801  HA  TYR A 168     -20.036  34.173 -21.497                          
ATOM    802  H   TYR A 168     -20.588  36.145 -19.608                          
ATOM    803  O   TYR A 168     -22.209  33.599 -22.631                          
ATOM    804  CG  TYR A 168     -19.519  33.763 -18.795                          
ATOM    805  CD1 TYR A 168     -19.459  33.314 -17.481                          
ATOM    806  CE1 TYR A 168     -18.270  33.386 -16.780                          
ATOM    807  CZ  TYR A 168     -17.153  33.903 -17.396                          
ATOM    808  CD2 TYR A 168     -18.385  34.282 -19.404                          
ATOM    809  CE2 TYR A 168     -17.200  34.353 -18.705                          
ATOM    810  OH  TYR A 168     -15.967  33.980 -16.713                          
ATOM    811 1HB  TYR A 168     -21.621  34.049 -18.916                          
ATOM    812 2HB  TYR A 168     -21.007  32.640 -19.814                          
ATOM    813  HD1 TYR A 168     -20.349  32.907 -17.004                          
ATOM    814  HE1 TYR A 168     -18.217  33.035 -15.750                          
ATOM    815  HE2 TYR A 168     -16.309  34.762 -19.183                          
ATOM    816  HD2 TYR A 168     -18.432  34.634 -20.434                          
ATOM    817  HH  TYR A 168     -15.211  34.109 -17.354                          
ATOM    818  N   THR A 169     -23.242  34.898 -21.104                          
ATOM    819  CA  THR A 169     -24.531  34.757 -21.761                          
ATOM    820  C   THR A 169     -24.504  35.341 -23.158                          
ATOM    821  CB  THR A 169     -25.630  35.427 -20.937                          
ATOM    822  HA  THR A 169     -24.750  33.694 -21.863                          
ATOM    823  H   THR A 169     -23.236  35.481 -20.293                          
ATOM    824  O   THR A 169     -25.202  34.834 -24.043                          
ATOM    825  OG1 THR A 169     -25.861  34.677 -19.746                          
ATOM    826  CG2 THR A 169     -26.913  35.497 -21.722                          
ATOM    827  HB  THR A 169     -25.398  36.477 -20.762                          
ATOM    828  HG1 THR A 169     -26.197  33.763 -19.977                          
ATOM    829 1HG2 THR A 169     -27.713  35.858 -21.078                          
ATOM    830 2HG2 THR A 169     -26.787  36.179 -22.563                          
ATOM    831 3HG2 THR A 169     -27.165  34.504 -22.094                          
ATOM    832  N   PHE A 170     -23.675  36.361 -23.388                          
ATOM    833  CA  PHE A 170     -23.683  37.020 -24.684                          
ATOM    834  C   PHE A 170     -23.211  36.066 -25.766                          
ATOM    835  CB  PHE A 170     -22.818  38.277 -24.641                          
ATOM    836  HA  PHE A 170     -24.712  37.317 -24.889                          
ATOM    837  H   PHE A 170     -23.023  36.726 -22.723                          
ATOM    838  O   PHE A 170     -23.601  36.182 -26.932                          
ATOM    839  CG  PHE A 170     -23.031  39.188 -25.808                          
ATOM    840  CD1 PHE A 170     -24.174  39.963 -25.881                          
ATOM    841  CE1 PHE A 170     -24.370  40.800 -26.953                          
ATOM    842  CZ  PHE A 170     -23.426  40.867 -27.958                          
ATOM    843  CD2 PHE A 170     -22.085  39.255 -26.815                          
ATOM    844  CE2 PHE A 170     -22.281  40.093 -27.889                          
ATOM    845 1HB  PHE A 170     -23.051  38.825 -23.729                          
ATOM    846 2HB  PHE A 170     -21.771  37.975 -24.626                          
ATOM    847  HD1 PHE A 170     -24.920  39.910 -25.087                          
ATOM    848  HE1 PHE A 170     -25.271  41.411 -27.011                          
ATOM    849  HZ  PHE A 170     -23.581  41.530 -28.808                          
ATOM    850  HE2 PHE A 170     -21.535  40.145 -28.682                          
ATOM    851  HD2 PHE A 170     -21.183  38.643 -26.758                          
ATOM    852  N   GLU A 171     -22.352  35.120 -25.392                          
ATOM    853  CA  GLU A 171     -21.850  34.180 -26.384                          
ATOM    854  C   GLU A 171     -23.068  33.407 -26.893                          
ATOM    855  CB  GLU A 171     -20.770  33.265 -25.814                          
ATOM    856  HA  GLU A 171     -21.441  34.794 -27.185                          
ATOM    857  H   GLU A 171     -22.009  34.992 -24.461                          
ATOM    858  O   GLU A 171     -23.232  33.223 -28.097                          
ATOM    859  CG  GLU A 171     -19.523  34.014 -25.376                          
ATOM    860  CD  GLU A 171     -18.297  33.128 -25.328                          
ATOM    861  OE1 GLU A 171     -17.781  32.883 -24.219                          
ATOM    862  OE2 GLU A 171     -17.843  32.682 -26.401                          
ATOM    863 1HB  GLU A 171     -21.181  32.739 -24.951                          
ATOM    864 2HB  GLU A 171     -20.489  32.541 -26.579                          
ATOM    865 1HG  GLU A 171     -19.340  34.827 -26.079                          
ATOM    866 2HG  GLU A 171     -19.695  34.426 -24.381                          
ATOM    867  N   SER A 172     -23.931  32.962 -25.976                          
ATOM    868  CA  SER A 172     -25.085  32.178 -26.386                          
ATOM    869  C   SER A 172     -25.941  33.012 -27.319                          
ATOM    870  CB  SER A 172     -25.908  31.747 -25.180                          
ATOM    871  OG  SER A 172     -25.601  30.414 -24.816                          
ATOM    872  HA  SER A 172     -24.676  31.315 -26.912                          
ATOM    873  H   SER A 172     -23.852  33.127 -24.993                          
ATOM    874  O   SER A 172     -26.386  32.539 -28.366                          
ATOM    875 1HB  SER A 172     -25.697  32.410 -24.341                          
ATOM    876 2HB  SER A 172     -26.969  31.822 -25.419                          
ATOM    877  HG  SER A 172     -24.618  30.320 -24.663                          
ATOM    878  N   LEU A 173     -26.166  34.268 -26.942                          
ATOM    879  CA  LEU A 173     -27.013  35.142 -27.745                          
ATOM    880  C   LEU A 173     -26.501  35.173 -29.180                          
ATOM    881  CB  LEU A 173     -27.038  36.545 -27.124                          
ATOM    882  HA  LEU A 173     -28.016  34.716 -27.745                          
ATOM    883  H   LEU A 173     -25.785  34.684 -26.117                          
ATOM    884  O   LEU A 173     -27.168  34.683 -30.100                          
ATOM    885  CG  LEU A 173     -27.953  37.631 -27.689                          
ATOM    886  CD1 LEU A 173     -29.387  37.149 -27.748                          
ATOM    887  CD2 LEU A 173     -27.880  38.861 -26.813                          
ATOM    888 1HB  LEU A 173     -27.316  36.418 -26.078                          
ATOM    889 2HB  LEU A 173     -26.021  36.931 -27.186                          
ATOM    890  HG  LEU A 173     -27.626  37.879 -28.699                          
ATOM    891 1HD1 LEU A 173     -30.017  37.933 -28.166                          
ATOM    892 2HD1 LEU A 173     -29.446  36.261 -28.376                          
ATOM    893 3HD1 LEU A 173     -29.730  36.905 -26.741                          
ATOM    894 1HD2 LEU A 173     -28.567  39.619 -27.192                          
ATOM    895 2HD2 LEU A 173     -28.158  38.597 -25.793                          
ATOM    896 3HD2 LEU A 173     -26.864  39.255 -26.822                          
ATOM    897  N   VAL A 174     -25.271  35.661 -29.359                          
ATOM    898  CA  VAL A 174     -24.724  35.894 -30.694                          
ATOM    899  C   VAL A 174     -24.673  34.597 -31.487                          
ATOM    900  CB  VAL A 174     -23.340  36.554 -30.599                          
ATOM    901  HA  VAL A 174     -25.389  36.591 -31.204                          
ATOM    902  H   VAL A 174     -24.655  35.896 -28.607                          
ATOM    903  O   VAL A 174     -25.143  34.533 -32.630                          
ATOM    904  CG1 VAL A 174     -22.739  36.725 -31.983                          
ATOM    905  CG2 VAL A 174     -23.458  37.892 -29.890                          
ATOM    906  HB  VAL A 174     -22.691  35.889 -30.030                          
ATOM    907 1HG1 VAL A 174     -21.767  37.212 -31.899                          
ATOM    908 2HG1 VAL A 174     -22.617  35.747 -32.449                          
ATOM    909 3HG1 VAL A 174     -23.401  37.339 -32.593                          
ATOM    910 1HG2 VAL A 174     -22.487  38.386 -29.882                          
ATOM    911 2HG2 VAL A 174     -24.181  38.518 -30.414                          
ATOM    912 3HG2 VAL A 174     -23.792  37.731 -28.865                          
ATOM    913  N   LYS A 175     -24.126  33.538 -30.883                          
ATOM    914  CA  LYS A 175     -23.943  32.284 -31.603                          
ATOM    915  C   LYS A 175     -25.276  31.769 -32.127                          
ATOM    916  CB  LYS A 175     -23.284  31.247 -30.690                          
ATOM    917  HA  LYS A 175     -23.292  32.486 -32.454                          
ATOM    918  H   LYS A 175     -23.815  33.531 -29.933                          
ATOM    919  O   LYS A 175     -25.457  31.587 -33.338                          
ATOM    920  CG  LYS A 175     -21.795  31.546 -30.508                          
ATOM    921  CD  LYS A 175     -21.158  30.572 -29.514                          
ATOM    922  CE  LYS A 175     -19.753  31.031 -29.119                          
ATOM    923  NZ  LYS A 175     -19.370  30.458 -27.810                          
ATOM    924 1HB  LYS A 175     -23.773  31.266 -29.717                          
ATOM    925 2HB  LYS A 175     -23.397  30.258 -31.134                          
ATOM    926 1HG  LYS A 175     -21.292  31.454 -31.470                          
ATOM    927 2HG  LYS A 175     -21.679  32.563 -30.134                          
ATOM    928 1HD  LYS A 175     -21.780  30.517 -28.622                          
ATOM    929 2HD  LYS A 175     -21.095  29.585 -29.974                          
ATOM    930 1HE  LYS A 175     -19.042  30.703 -29.877                          
ATOM    931 2HE  LYS A 175     -19.737  32.119 -29.053                          
ATOM    932 1HZ  LYS A 175     -18.532  30.919 -27.471                          
ATOM    933 2HZ  LYS A 175     -20.123  30.596 -27.147                          
ATOM    934 3HZ  LYS A 175     -19.190  29.466 -27.915                          
ATOM    935  N   ILE A 176     -26.251  31.615 -31.234                          
ATOM    936  CA  ILE A 176     -27.518  31.035 -31.653                          
ATOM    937  C   ILE A 176     -28.188  31.920 -32.688                          
ATOM    938  CB  ILE A 176     -28.433  30.787 -30.444                          
ATOM    939  HA  ILE A 176     -27.300  30.072 -32.113                          
ATOM    940  H   ILE A 176     -26.191  31.872 -30.269                          
ATOM    941  O   ILE A 176     -28.698  31.433 -33.704                          
ATOM    942  CG1 ILE A 176     -27.747  29.880 -29.425                          
ATOM    943  CD1 ILE A 176     -28.445  29.852 -28.090                          
ATOM    944  CG2 ILE A 176     -29.753  30.205 -30.891                          
ATOM    945  HB  ILE A 176     -28.616  31.743 -29.953                          
ATOM    946 1HG1 ILE A 176     -27.723  28.866 -29.824                          
ATOM    947 2HG1 ILE A 176     -26.728  30.235 -29.275                          
ATOM    948 1HD1 ILE A 176     -27.850  29.277 -27.380                          
ATOM    949 2HD1 ILE A 176     -28.565  30.871 -27.721                          
ATOM    950 3HD1 ILE A 176     -29.426  29.389 -28.202                          
ATOM    951 1HG2 ILE A 176     -30.368  29.988 -30.018                          
ATOM    952 2HG2 ILE A 176     -30.269  30.922 -31.529                          
ATOM    953 3HG3 ILE A 176     -29.575  29.286 -31.448                          
ATOM    954  N   LEU A 177     -28.167  33.236 -32.473                          
ATOM    955  CA  LEU A 177     -28.869  34.105 -33.404                          
ATOM    956  C   LEU A 177     -28.118  34.214 -34.721                          
ATOM    957  CB  LEU A 177     -29.093  35.487 -32.784                          
ATOM    958  HA  LEU A 177     -29.843  33.657 -33.598                          
ATOM    959  H   LEU A 177     -27.702  33.692 -31.713                          
ATOM    960  O   LEU A 177     -28.721  34.579 -35.736                          
ATOM    961  CG  LEU A 177     -29.592  36.605 -33.704                          
ATOM    962  CD1 LEU A 177     -31.066  36.415 -34.021                          
ATOM    963  CD2 LEU A 177     -29.359  37.970 -33.090                          
ATOM    964 1HB  LEU A 177     -29.825  35.372 -31.985                          
ATOM    965 2HB  LEU A 177     -28.142  35.813 -32.362                          
ATOM    966  HG  LEU A 177     -29.025  36.559 -34.634                          
ATOM    967 1HD1 LEU A 177     -31.433  37.281 -34.573                          
ATOM    968 2HD1 LEU A 177     -31.195  35.518 -34.625                          
ATOM    969 3HD1 LEU A 177     -31.627  36.312 -33.091                          
ATOM    970 1HD2 LEU A 177     -29.680  38.743 -33.789                          
ATOM    971 2HD2 LEU A 177     -29.932  38.056 -32.166                          
ATOM    972 3HD2 LEU A 177     -28.299  38.095 -32.872                          
ATOM    973  N   ALA A 178     -26.823  33.885 -34.735                          
ATOM    974  CA  ALA A 178     -26.110  33.826 -36.005                          
ATOM    975  C   ALA A 178     -26.665  32.708 -36.875                          
ATOM    976  CB  ALA A 178     -24.612  33.638 -35.771                          
ATOM    977  HA  ALA A 178     -26.287  34.785 -36.492                          
ATOM    978  H   ALA A 178     -26.279  33.667 -33.924                          
ATOM    979  O   ALA A 178     -26.560  32.755 -38.108                          
ATOM    980 1HB  ALA A 178     -24.096  33.604 -36.729                          
ATOM    981 2HB  ALA A 178     -24.229  34.470 -35.181                          
ATOM    982 3HB  ALA A 178     -24.443  32.704 -35.234                          
ATOM    983  N   ARG A 179     -27.257  31.693 -36.246                          
ATOM    984  CA  ARG A 179     -27.903  30.628 -37.002                          
ATOM    985  C   ARG A 179     -29.209  31.115 -37.613                          
ATOM    986  CB  ARG A 179     -28.138  29.425 -36.092                          
ATOM    987  HA  ARG A 179     -27.184  30.359 -37.776                          
ATOM    988  H   ARG A 179     -27.296  31.594 -35.252                          
ATOM    989  O   ARG A 179     -29.445  30.944 -38.813                          
ATOM    990  CG  ARG A 179     -26.914  29.015 -35.314                          
ATOM    991  CD  ARG A 179     -25.773  28.675 -36.250                          
ATOM    992  NE  ARG A 179     -26.075  27.520 -37.093                          
ATOM    993  CZ  ARG A 179     -25.256  27.039 -38.023                          
ATOM    994  NH1 ARG A 179     -24.093  27.629 -38.252                          
ATOM    995  NH2 ARG A 179     -25.599  25.967 -38.721                          
ATOM    996 1HB  ARG A 179     -28.929  29.675 -35.386                          
ATOM    997 2HB  ARG A 179     -28.454  28.583 -36.709                          
ATOM    998 1HG  ARG A 179     -26.612  29.837 -34.665                          
ATOM    999 2HG  ARG A 179     -27.152  28.141 -34.708                          
ATOM   1000 1HD  ARG A 179     -25.576  29.535 -36.890                          
ATOM   1001 2HD  ARG A 179     -24.886  28.455 -35.656                          
ATOM   1002  HE  ARG A 179     -26.954  27.062 -36.961                          
ATOM   1003 1HH1 ARG A 179     -23.467  27.253 -38.936                          
ATOM   1004 2HH1 ARG A 179     -23.839  28.451 -37.741                          
ATOM   1005 1HH2 ARG A 179     -24.972  25.593 -39.405                          
ATOM   1006 2HH2 ARG A 179     -26.486  25.531 -38.564                          
TER
ATOM   1007  N   GLY A180      -30.071  31.725 -36.800                          
ATOM   1008  CA  GLY A180      -31.238  32.412 -37.317                          
ATOM   1009  C   GLY A180      -32.147  31.572 -38.180                          
ATOM   1010  H   GLY A180      -29.974  31.752 -35.806                          
ATOM   1011 1HA  GLY A180      -31.816  32.796 -36.476                          
ATOM   1012 2HA  GLY A180      -30.907  33.273 -37.896                          
ATOM   1013  O   GLY A180      -32.944  32.122 -38.944                          
ATOM   1014  N   PHE A 181     -32.055  30.249 -38.079                          
ATOM   1015  CA  PHE A 181     -32.972  29.364 -38.776                          
ATOM   1016  C   PHE A 181     -33.096  28.077 -37.972                          
ATOM   1017  CB  PHE A 181     -32.495  29.093 -40.211                          
ATOM   1018  HA  PHE A 181     -33.941  29.863 -38.811                          
ATOM   1019  H   PHE A 181     -31.364  29.783 -37.528                          
ATOM   1020  O   PHE A 181     -32.219  27.737 -37.175                          
ATOM   1021  CG  PHE A 181     -32.842  30.183 -41.184                          
ATOM   1022  CD1 PHE A 181     -31.928  31.190 -41.452                          
ATOM   1023  CE1 PHE A 181     -32.245  32.188 -42.343                          
ATOM   1024  CZ  PHE A 181     -33.474  32.188 -42.971                          
ATOM   1025  CD2 PHE A 181     -34.075  30.183 -41.814                          
ATOM   1026  CE2 PHE A 181     -34.394  31.188 -42.710                          
ATOM   1027 1HB  PHE A 181     -31.412  28.979 -40.196                          
ATOM   1028 2HB  PHE A 181     -32.954  28.167 -40.557                          
ATOM   1029  HD1 PHE A 181     -30.957  31.190 -40.956                          
ATOM   1030  HE1 PHE A 181     -31.526  32.980 -42.554                          
ATOM   1031  HZ  PHE A 181     -33.726  32.979 -43.677                          
ATOM   1032  HE2 PHE A 181     -35.364  31.187 -43.206                          
ATOM   1033  HD2 PHE A 181     -34.794  29.391 -41.603                          
ATOM   1034  N   CYS A 182     -34.203  27.367 -38.188                          
ATOM   1035  CA  CYS A 182     -34.457  26.137 -37.448                          
ATOM   1036  C   CYS A 182     -33.427  25.064 -37.784                          
ATOM   1037  CB  CYS A 182     -35.870  25.633 -37.744                          
ATOM   1038  HA  CYS A 182     -34.416  26.393 -36.389                          
ATOM   1039  H   CYS A 182     -34.912  27.619 -38.848                          
ATOM   1040  O   CYS A 182     -32.750  24.535 -36.894                          
ATOM   1041  SG  CYS A 182     -36.149  23.893 -37.323                          
ATOM   1042 1HB  CYS A 182     -36.603  26.260 -37.236                          
ATOM   1043 2HB  CYS A 182     -36.114  25.806 -38.792                          
ATOM   1044  HG  CYS A 182     -36.388  24.099 -36.031                          
ATOM   1045  N   LEU A 183     -33.300  24.724 -39.070                          
ATOM   1046  CA  LEU A 183     -32.385  23.658 -39.469                          
ATOM   1047  C   LEU A 183     -30.944  24.036 -39.162                          
ATOM   1048  CB  LEU A 183     -32.555  23.350 -40.954                          
ATOM   1049  HA  LEU A 183     -32.642  22.773 -38.888                          
ATOM   1050  H   LEU A 183     -33.802  25.157 -39.819                          
ATOM   1051  O   LEU A 183     -30.119  23.170 -38.860                          
ATOM   1052  CG  LEU A 183     -31.666  22.255 -41.540                          
ATOM   1053  CD1 LEU A 183     -31.987  20.921 -40.880                          
ATOM   1054  CD2 LEU A 183     -31.827  22.154 -43.046                          
ATOM   1055 1HB  LEU A 183     -33.591  23.053 -41.112                          
ATOM   1056 2HB  LEU A 183     -32.353  24.269 -41.506                          
ATOM   1057  HG  LEU A 183     -30.626  22.514 -41.343                          
ATOM   1058 1HD1 LEU A 183     -31.369  20.140 -41.322                          
ATOM   1059 2HD1 LEU A 183     -31.782  20.986 -39.811                          
ATOM   1060 3HD1 LEU A 183     -33.039  20.683 -41.035                          
ATOM   1061 1HD2 LEU A 183     -31.205  21.342 -43.424                          
ATOM   1062 2HD2 LEU A 183     -32.872  21.954 -43.287                          
ATOM   1063 3HD2 LEU A 183     -31.521  23.092 -43.508                          
ATOM   1064  N   HIS A 184     -30.631  25.331 -39.213                          
ATOM   1065  CA  HIS A 184     -29.286  25.785 -38.876                          
ATOM   1066  C   HIS A 184     -28.972  25.525 -37.405                          
ATOM   1067  CB  HIS A 184     -29.140  27.270 -39.209                          
ATOM   1068  HA  HIS A 184     -28.576  25.222 -39.482                          
ATOM   1069  H   HIS A 184     -31.269  26.054 -39.475                          
ATOM   1070  O   HIS A 184     -27.884  25.045 -37.063                          
ATOM   1071  CG  HIS A 184     -28.757  27.546 -40.664                          
ATOM   1072  CE1 HIS A 184     -28.565  27.176 -42.821                          
ATOM   1073  ND1 HIS A 184     -29.012  26.653 -41.689                          
ATOM   1074  NE2 HIS A 184     -28.026  28.396 -42.538                          
ATOM   1075  CD2 HIS A 184     -28.141  28.622 -41.234                          
ATOM   1076 1HB  HIS A 184     -30.082  27.775 -38.990                          
ATOM   1077 2HB  HIS A 184     -28.385  27.706 -38.555                          
ATOM   1078  HD1 HIS A 184     -29.458  25.763 -41.593                          
ATOM   1079  HE1 HIS A 184     -28.619  26.714 -43.806                          
ATOM   1080  HD2 HIS A 184     -27.801  29.513 -40.710                          
ATOM   1081  N   ALA A 185     -29.918  25.840 -36.518                          
ATOM   1082  CA  ALA A 185     -29.723  25.539 -35.104                          
ATOM   1083  C   ALA A 185     -29.559  24.048 -34.868                          
ATOM   1084  CB  ALA A 185     -30.892  26.073 -34.287                          
ATOM   1085  HA  ALA A 185     -28.799  26.044 -34.825                          
ATOM   1086  H   ALA A 185     -30.784  26.282 -36.746                          
ATOM   1087  O   ALA A 185     -28.734  23.639 -34.043                          
ATOM   1088 1HB  ALA A 185     -30.749  25.816 -33.238                          
ATOM   1089 2HB  ALA A 185     -30.942  27.157 -34.391                          
ATOM   1090 3HB  ALA A 185     -31.820  25.630 -34.647                          
ATOM   1091  N   PHE A 186     -30.316  23.216 -35.586                          
ATOM   1092  CA  PHE A 186     -30.217  21.782 -35.353                          
ATOM   1093  C   PHE A 186     -28.868  21.236 -35.803                          
ATOM   1094  CB  PHE A 186     -31.357  21.045 -36.050                          
ATOM   1095  HA  PHE A 186     -30.335  21.619 -34.282                          
ATOM   1096  H   PHE A 186     -30.967  23.498 -36.291                          
ATOM   1097  O   PHE A 186     -28.257  20.429 -35.095                          
ATOM   1098  CG  PHE A 186     -31.342  19.566 -35.813                          
ATOM   1099  CD1 PHE A 186     -31.352  18.693 -36.887                          
ATOM   1100  CE1 PHE A 186     -31.338  17.335 -36.669                          
ATOM   1101  CZ  PHE A 186     -31.315  16.845 -35.386                          
ATOM   1102  CD2 PHE A 186     -31.319  19.074 -34.523                          
ATOM   1103  CE2 PHE A 186     -31.305  17.711 -34.305                          
ATOM   1104 1HB  PHE A 186     -32.302  21.444 -35.681                          
ATOM   1105 2HB  PHE A 186     -31.280  21.224 -37.122                          
ATOM   1106  HD1 PHE A 186     -31.370  19.082 -37.904                          
ATOM   1107  HE1 PHE A 186     -31.345  16.647 -37.515                          
ATOM   1108  HZ  PHE A 186     -31.304  15.768 -35.214                          
ATOM   1109  HE2 PHE A 186     -31.287  17.322 -33.286                          
ATOM   1110  HD2 PHE A 186     -31.311  19.761 -33.677                          
ATOM   1111  N   THR A 187     -28.375  21.672 -36.964                          
ATOM   1112  CA  THR A 187     -27.033  21.275 -37.377                          
ATOM   1113  C   THR A 187     -25.977  21.803 -36.411                          
ATOM   1114  CB  THR A 187     -26.747  21.772 -38.795                          
ATOM   1115  HA  THR A 187     -26.973  20.187 -37.352                          
ATOM   1116  H   THR A 187     -28.862  22.269 -37.600                          
ATOM   1117  O   THR A 187     -24.906  21.200 -36.269                          
ATOM   1118  OG1 THR A 187     -26.907  23.194 -38.844                          
ATOM   1119  CG2 THR A 187     -27.691  21.125 -39.794                          
ATOM   1120  HB  THR A 187     -25.774  21.424 -39.140                          
ATOM   1121  HG1 THR A 187     -26.832  23.514 -39.789                          
ATOM   1122 1HG2 THR A 187     -27.467  21.493 -40.796                          
ATOM   1123 2HG2 THR A 187     -27.563  20.043 -39.768                          
ATOM   1124 3HG2 THR A 187     -28.720  21.376 -39.537                          
ATOM   1125  N   PHE A 188     -26.255  22.928 -35.744                          
ATOM   1126  CA  PHE A 188     -25.313  23.467 -34.766                          
ATOM   1127  C   PHE A 188     -25.228  22.576 -33.533                          
ATOM   1128  CB  PHE A 188     -25.706  24.892 -34.379                          
ATOM   1129  HA  PHE A 188     -24.336  23.511 -35.248                          
ATOM   1130  H   PHE A 188     -27.094  23.459 -35.863                          
ATOM   1131  O   PHE A 188     -24.135  22.188 -33.110                          
ATOM   1132  CG  PHE A 188     -24.755  25.546 -33.411                          
ATOM   1133  CD1 PHE A 188     -23.834  26.474 -33.866                          
ATOM   1134  CE1 PHE A 188     -22.963  27.074 -32.979                          
ATOM   1135  CZ  PHE A 188     -23.010  26.750 -31.646                          
ATOM   1136  CD2 PHE A 188     -24.803  25.220 -32.067                          
ATOM   1137  CE2 PHE A 188     -23.929  25.821 -31.179                          
ATOM   1138 1HB  PHE A 188     -25.743  25.497 -35.285                          
ATOM   1139 2HB  PHE A 188     -26.694  24.863 -33.921                          
ATOM   1140  HD1 PHE A 188     -23.797  26.731 -34.925                          
ATOM   1141  HE1 PHE A 188     -22.238  27.804 -33.337                          
ATOM   1142  HZ  PHE A 188     -22.322  27.224 -30.946                          
ATOM   1143  HE2 PHE A 188     -23.967  25.564 -30.120                          
ATOM   1144  HD2 PHE A 188     -25.528  24.490 -31.709                          
ATOM   1145  N   LEU A 189     -26.373  22.244 -32.935                          
ATOM   1146  CA  LEU A 189     -26.356  21.411 -31.740                          
ATOM   1147  C   LEU A 189     -25.731  20.050 -32.003                          
ATOM   1148  CB  LEU A 189     -27.769  21.211 -31.199                          
ATOM   1149  HA  LEU A 189     -25.756  21.927 -30.991                          
ATOM   1150  H   LEU A 189     -27.280  22.528 -33.247                          
ATOM   1151  O   LEU A 189     -24.991  19.543 -31.157                          
ATOM   1152  CG  LEU A 189     -28.461  22.482 -30.691                          
ATOM   1153  CD1 LEU A 189     -29.862  22.179 -30.201                          
ATOM   1154  CD2 LEU A 189     -27.645  23.170 -29.618                          
ATOM   1155 1HB  LEU A 189     -28.380  20.791 -31.998                          
ATOM   1156 2HB  LEU A 189     -27.716  20.502 -30.372                          
ATOM   1157  HG  LEU A 189     -28.544  23.179 -31.524                          
ATOM   1158 1HD1 LEU A 189     -30.321  23.094 -29.826                          
ATOM   1159 2HD1 LEU A 189     -30.458  21.785 -31.025                          
ATOM   1160 3HD1 LEU A 189     -29.815  21.441 -29.401                          
ATOM   1161 1HD2 LEU A 189     -28.204  24.019 -29.225                          
ATOM   1162 2HD2 LEU A 189     -27.438  22.467 -28.812                          
ATOM   1163 3HD2 LEU A 189     -26.704  23.520 -30.044                          
ATOM   1164  N   ARG A 190     -25.995  19.459 -33.170                          
ATOM   1165  CA  ARG A 190     -25.412  18.170 -33.513                          
ATOM   1166  C   ARG A 190     -23.919  18.260 -33.799                          
ATOM   1167  CB  ARG A 190     -26.140  17.583 -34.719                          
ATOM   1168  HA  ARG A 190     -25.608  17.536 -32.648                          
ATOM   1169  H   ARG A 190     -26.593  19.849 -33.868                          
ATOM   1170  O   ARG A 190     -23.225  17.242 -33.722                          
ATOM   1171  CG  ARG A 190     -25.462  16.381 -35.352                          
ATOM   1172  CD  ARG A 190     -26.389  15.732 -36.365                          
ATOM   1173  NE  ARG A 190     -27.386  14.895 -35.707                          
ATOM   1174  CZ  ARG A 190     -28.448  14.389 -36.317                          
ATOM   1175  NH1 ARG A 190     -28.661  14.651 -37.598                          
ATOM   1176  NH2 ARG A 190     -29.298  13.626 -35.647                          
ATOM   1177 1HB  ARG A 190     -27.136  17.280 -34.399                          
ATOM   1178 2HB  ARG A 190     -26.224  18.362 -35.477                          
ATOM   1179 1HG  ARG A 190     -24.550  16.704 -35.854                          
ATOM   1180 2HG  ARG A 190     -25.213  15.657 -34.576                          
ATOM   1181 1HD  ARG A 190     -26.898  16.512 -36.932                          
ATOM   1182 2HD  ARG A 190     -25.799  15.115 -37.043                          
ATOM   1183  HE  ARG A 190     -27.261  14.691 -34.736                          
ATOM   1184 1HH1 ARG A 190     -29.464  14.272 -38.058                          
ATOM   1185 2HH1 ARG A 190     -28.020  15.227 -38.104                          
ATOM   1186 1HH2 ARG A 190     -30.093  13.236 -36.112                          
ATOM   1187 2HH2 ARG A 190     -29.145  13.441 -34.676                          
ATOM   1188  N   ASP A 191     -23.412  19.439 -34.132                          
ATOM   1189  CA  ASP A 191     -21.985  19.580 -34.384                          
ATOM   1190  C   ASP A 191     -21.197  19.200 -33.137                          
ATOM   1191  CB  ASP A 191     -21.634  20.998 -34.799                          
ATOM   1192  CG  ASP A 191     -20.145  21.201 -34.938                          
ATOM   1193  HA  ASP A 191     -21.776  18.919 -35.226                          
ATOM   1194  H   ASP A 191     -23.948  20.278 -34.231                          
ATOM   1195  O   ASP A 191     -21.545  19.633 -32.033                          
ATOM   1196  OD1 ASP A 191     -19.593  20.897 -36.014                          
ATOM   1197  OD2 ASP A 191     -19.523  21.649 -33.957                          
ATOM   1198 1HB  ASP A 191     -22.107  21.210 -35.757                          
ATOM   1199 2HB  ASP A 191     -22.013  21.688 -34.045                          
TER
ATOM   1200  N   PRO A192      -20.141  18.398 -33.269                          
ATOM   1201  CA  PRO A192      -19.354  17.822 -32.169                          
ATOM   1202  C   PRO A192      -18.459  18.828 -31.468                          
ATOM   1203  CB  PRO A192      -18.511  16.628 -32.642                          
ATOM   1204  HA  PRO A192      -20.033  17.397 -31.431                          
ATOM   1205  O   PRO A192      -18.295  18.735 -30.245                          
ATOM   1206  CD  PRO A192      -19.455  17.860 -34.451                          
ATOM   1207  CG  PRO A192      -18.145  17.378 -33.945                          
ATOM   1208 1HD  PRO A192      -20.033  17.039 -34.875                          
ATOM   1209 2HD  PRO A192      -19.297  18.568 -35.264                          
ATOM   1210 1HG  PRO A192      -17.726  16.622 -34.609                          
ATOM   1211 2HG  PRO A192      -17.441  18.207 -33.881                          
ATOM   1212 1HB  PRO A192      -18.218  15.995 -31.804                          
ATOM   1213 2HB  PRO A192      -19.047  16.034 -33.381                          
ATOM   1214  N   TRP A 193     -17.851  19.804 -32.143                          
ATOM   1215  CA  TRP A 193     -17.126  20.844 -31.421                          
ATOM   1216  C   TRP A 193     -18.055  21.676 -30.549                          
ATOM   1217  CB  TRP A 193     -16.374  21.738 -32.402                          
ATOM   1218  HA  TRP A 193     -16.427  20.311 -30.777                          
ATOM   1219  H   TRP A 193     -17.842  19.894 -33.138                          
ATOM   1220  O   TRP A 193     -17.663  22.118 -29.467                          
ATOM   1221  CG  TRP A 193     -15.488  20.996 -33.347                          
ATOM   1222  NE1 TRP A 193     -14.658  20.093 -35.220                          
ATOM   1223  CD1 TRP A 193     -15.680  20.832 -34.683                          
ATOM   1224  CD2 TRP A 193     -14.270  20.317 -33.030                          
ATOM   1225  CE2 TRP A 193     -13.779  19.764 -34.224                          
ATOM   1226  CE3 TRP A 193     -13.545  20.121 -31.853                          
ATOM   1227  CZ3 TRP A 193     -12.379  19.396 -31.906                          
ATOM   1228  CH2 TRP A 193     -11.917  18.861 -33.105                          
ATOM   1229  CZ2 TRP A 193     -12.601  19.033 -34.275                          
ATOM   1230 1HB  TRP A 193     -17.096  22.316 -32.977                          
ATOM   1231 2HB  TRP A 193     -15.771  22.451 -31.839                          
ATOM   1232  HD1 TRP A 193     -16.527  21.233 -35.239                          
ATOM   1233  HE1 TRP A 193     -14.559  19.830 -36.180                          
ATOM   1234  HZ2 TRP A 193     -12.255  18.621 -35.223                          
ATOM   1235  HH2 TRP A 193     -10.986  18.293 -33.094                          
ATOM   1236  HZ3 TRP A 193     -11.827  19.255 -30.976                          
ATOM   1237  HE3 TRP A 193     -13.868  20.522 -30.892                          
ATOM   1238  N   ASN A 194     -19.288  21.904 -30.998                          
ATOM   1239  CA  ASN A 194     -20.201  22.738 -30.231                          
ATOM   1240  C   ASN A 194     -20.754  22.029 -29.006                          
ATOM   1241  CB  ASN A 194     -21.332  23.217 -31.131                          
ATOM   1242  HA  ASN A 194     -19.629  23.629 -29.972                          
ATOM   1243  H   ASN A 194     -19.658  21.535 -31.851                          
ATOM   1244  O   ASN A 194     -21.366  22.681 -28.148                          
ATOM   1245  CG  ASN A 194     -20.862  24.231 -32.147                          
ATOM   1246  OD1 ASN A 194     -19.941  25.003 -31.887                          
ATOM   1247  ND2 ASN A 194     -21.486  24.232 -33.315                          
ATOM   1248 1HB  ASN A 194     -21.749  22.359 -31.658                          
ATOM   1249 2HB  ASN A 194     -22.104  23.673 -30.511                          
ATOM   1250 1HD2 ASN A 194     -21.207  24.871 -34.031                          
ATOM   1251 2HD2 ASN A 194     -22.237  23.592 -33.481                          
ATOM   1252  N   TRP A 195     -20.540  20.715 -28.903                          
ATOM   1253  CA  TRP A 195     -21.015  19.968 -27.747                          
ATOM   1254  C   TRP A 195     -20.514  20.592 -26.452                          
ATOM   1255  CB  TRP A 195     -20.567  18.510 -27.856                          
ATOM   1256  HA  TRP A 195     -22.102  20.034 -27.770                          
ATOM   1257  H   TRP A 195     -20.055  20.170 -29.588                          
ATOM   1258  O   TRP A 195     -21.230  20.623 -25.445                          
ATOM   1259  CG  TRP A 195     -21.037  17.672 -26.720                          
ATOM   1260  NE1 TRP A 195     -22.364  16.506 -25.347                          
ATOM   1261  CD1 TRP A 195     -22.310  17.264 -26.487                          
ATOM   1262  CD2 TRP A 195     -20.242  17.137 -25.660                          
ATOM   1263  CE2 TRP A 195     -21.103  16.413 -24.819                          
ATOM   1264  CE3 TRP A 195     -18.885  17.200 -25.340                          
ATOM   1265  CZ3 TRP A 195     -18.440  16.545 -24.205                          
ATOM   1266  CH2 TRP A 195     -19.321  15.833 -23.388                          
ATOM   1267  CZ2 TRP A 195     -20.654  15.755 -23.677                          
ATOM   1268 1HB  TRP A 195     -20.941  18.090 -28.789                          
ATOM   1269 2HB  TRP A 195     -19.479  18.473 -27.902                          
ATOM   1270  HD1 TRP A 195     -23.163  17.508 -27.122                          
ATOM   1271  HE1 TRP A 195     -23.181  16.085 -24.955                          
ATOM   1272  HZ2 TRP A 195     -21.358  15.205 -23.052                          
ATOM   1273  HH2 TRP A 195     -18.922  15.335 -22.505                          
ATOM   1274  HZ3 TRP A 195     -17.377  16.604 -23.970                          
ATOM   1275  HE3 TRP A 195     -18.164  17.744 -25.950                          
ATOM   1276  N   LEU A 196     -19.279  21.089 -26.465                          
ATOM   1277  CA  LEU A 196     -18.718  21.728 -25.284                          
ATOM   1278  C   LEU A 196     -19.579  22.903 -24.841                          
ATOM   1279  CB  LEU A 196     -17.286  22.192 -25.574                          
ATOM   1280  HA  LEU A 196     -18.706  20.987 -24.485                          
ATOM   1281  H   LEU A 196     -18.671  21.058 -27.258                          
ATOM   1282  O   LEU A 196     -19.862  23.060 -23.646                          
ATOM   1283  CG  LEU A 196     -16.190  21.201 -25.998                          
ATOM   1284  CD1 LEU A 196     -14.877  21.880 -26.348                          
ATOM   1285  CD2 LEU A 196     -15.957  20.204 -24.894                          
ATOM   1286 1HB  LEU A 196     -17.358  22.931 -26.371                          
ATOM   1287 2HB  LEU A 196     -16.929  22.674 -24.663                          
ATOM   1288  HG  LEU A 196     -16.533  20.688 -26.897                          
ATOM   1289 1HD1 LEU A 196     -14.162  21.132 -26.690                          
ATOM   1290 2HD1 LEU A 196     -15.046  22.610 -27.139                          
ATOM   1291 3HD1 LEU A 196     -14.482  22.384 -25.467                          
ATOM   1292 1HD2 LEU A 196     -15.168  19.513 -25.190                          
ATOM   1293 2HD2 LEU A 196     -15.659  20.729 -23.987                          
ATOM   1294 3HD2 LEU A 196     -16.875  19.649 -24.707                          
ATOM   1295  N   ASP A 197     -19.998  23.743 -25.793                          
ATOM   1296  CA  ASP A 197     -20.921  24.830 -25.482                          
ATOM   1297  C   ASP A 197     -22.257  24.289 -25.009                          
ATOM   1298  CB  ASP A 197     -21.130  25.713 -26.710                          
ATOM   1299  CG  ASP A 197     -19.882  26.434 -27.130                          
ATOM   1300  HA  ASP A 197     -20.419  25.424 -24.720                          
ATOM   1301  H   ASP A 197     -19.717  23.687 -26.751                          
ATOM   1302  O   ASP A 197     -22.801  24.737 -23.989                          
ATOM   1303  OD1 ASP A 197     -19.638  27.538 -26.613                          
ATOM   1304  OD2 ASP A 197     -19.137  25.906 -27.975                          
ATOM   1305 1HB  ASP A 197     -21.465  25.086 -27.537                          
ATOM   1306 2HB  ASP A 197     -21.898  26.453 -26.480                          
ATOM   1307  N   PHE A 198     -22.816  23.341 -25.763                          
ATOM   1308  CA  PHE A 198     -24.138  22.821 -25.432                          
ATOM   1309  C   PHE A 198     -24.190  22.374 -23.979                          
ATOM   1310  CB  PHE A 198     -24.482  21.671 -26.385                          
ATOM   1311  HA  PHE A 198     -24.852  23.631 -25.587                          
ATOM   1312  H   PHE A 198     -22.390  22.936 -26.572                          
ATOM   1313  O   PHE A 198     -25.115  22.734 -23.238                          
ATOM   1314  CG  PHE A 198     -25.729  20.918 -26.022                          
ATOM   1315  CD1 PHE A 198     -26.961  21.540 -26.103                          
ATOM   1316  CE1 PHE A 198     -28.108  20.848 -25.770                          
ATOM   1317  CZ  PHE A 198     -28.024  19.533 -25.354                          
ATOM   1318  CD2 PHE A 198     -25.645  19.599 -25.604                          
ATOM   1319  CE2 PHE A 198     -26.791  18.906 -25.271                          
ATOM   1320 1HB  PHE A 198     -24.612  22.084 -27.385                          
ATOM   1321 2HB  PHE A 198     -23.648  20.970 -26.387                          
ATOM   1322  HD1 PHE A 198     -27.027  22.578 -26.431                          
ATOM   1323  HE1 PHE A 198     -29.079  21.338 -25.834                          
ATOM   1324  HZ  PHE A 198     -28.929  18.986 -25.090                          
ATOM   1325  HE2 PHE A 198     -26.725  17.868 -24.942                          
ATOM   1326  HD2 PHE A 198     -24.673  19.108 -25.540                          
ATOM   1327  N   SER A 199     -23.165  21.642 -23.543                          
ATOM   1328  CA  SER A 199     -23.129  21.139 -22.179                          
ATOM   1329  C   SER A 199     -23.002  22.270 -21.170                          
ATOM   1330  CB  SER A 199     -21.975  20.150 -22.022                          
ATOM   1331  OG  SER A 199     -20.733  20.763 -22.315                          
ATOM   1332  HA  SER A 199     -24.071  20.607 -22.041                          
ATOM   1333  H   SER A 199     -22.376  21.395 -24.105                          
ATOM   1334  O   SER A 199     -23.727  22.295 -20.171                          
ATOM   1335 1HB  SER A 199     -21.960  19.769 -21.001                          
ATOM   1336 2HB  SER A 199     -22.130  19.305 -22.693                          
ATOM   1337  HG  SER A 199     -20.446  20.529 -23.244                          
ATOM   1338  N   VAL A 200     -22.085  23.209 -21.397                          
ATOM   1339  CA  VAL A 200     -21.927  24.289 -20.428                          
ATOM   1340  C   VAL A 200     -23.206  25.110 -20.334                          
ATOM   1341  CB  VAL A 200     -20.714  25.169 -20.769                          
ATOM   1342  HA  VAL A 200     -21.730  23.834 -19.458                          
ATOM   1343  H   VAL A 200     -21.478  23.243 -22.191                          
ATOM   1344  O   VAL A 200     -23.544  25.636 -19.267                          
ATOM   1345  CG1 VAL A 200     -21.137  26.593 -21.056                          
ATOM   1346  CG2 VAL A 200     -19.735  25.134 -19.624                          
ATOM   1347  HB  VAL A 200     -20.252  24.768 -21.671                          
ATOM   1348 1HG1 VAL A 200     -20.261  27.184 -21.323                          
ATOM   1349 2HG1 VAL A 200     -21.847  26.601 -21.884                          
ATOM   1350 3HG1 VAL A 200     -21.607  27.018 -20.170                          
ATOM   1351 1HG2 VAL A 200     -18.989  25.918 -19.760                          
ATOM   1352 2HG2 VAL A 200     -20.266  25.296 -18.687                          
ATOM   1353 3HG2 VAL A 200     -19.240  24.162 -19.599                          
ATOM   1354  N   ILE A 201     -23.959  25.206 -21.431                          
ATOM   1355  CA  ILE A 201     -25.209  25.956 -21.388                          
ATOM   1356  C   ILE A 201     -26.215  25.265 -20.477                          
ATOM   1357  CB  ILE A 201     -25.752  26.153 -22.811                          
ATOM   1358  HA  ILE A 201     -24.985  26.939 -20.973                          
ATOM   1359  H   ILE A 201     -23.734  24.792 -22.315                          
ATOM   1360  O   ILE A 201     -26.877  25.916 -19.658                          
ATOM   1361  CG1 ILE A 201     -24.865  27.140 -23.555                          
ATOM   1362  CD1 ILE A 201     -25.007  27.069 -25.027                          
ATOM   1363  CG2 ILE A 201     -27.184  26.630 -22.782                          
ATOM   1364  HB  ILE A 201     -25.685  25.201 -23.337                          
ATOM   1365 1HG1 ILE A 201     -25.125  28.148 -23.231                          
ATOM   1366 2HG1 ILE A 201     -23.826  26.932 -23.298                          
ATOM   1367 1HD1 ILE A 201     -24.298  27.752 -25.494                          
ATOM   1368 2HD1 ILE A 201     -24.807  26.051 -25.363                          
ATOM   1369 3HD1 ILE A 201     -26.022  27.350 -25.308                          
ATOM   1370 1HG2 ILE A 201     -27.504  26.880 -23.793                          
ATOM   1371 2HG2 ILE A 201     -27.822  25.841 -22.383                          
ATOM   1372 3HG3 ILE A 201     -27.259  27.513 -22.148                          
ATOM   1373  N   ILE A 202     -26.338  23.938 -20.585                          
ATOM   1374  CA  ILE A 202     -27.237  23.261 -19.661                          
ATOM   1375  C   ILE A 202     -26.706  23.359 -18.239                          
ATOM   1376  CB  ILE A 202     -27.498  21.826 -20.122                          
ATOM   1377  HA  ILE A 202     -28.198  23.772 -19.706                          
ATOM   1378  H   ILE A 202     -25.866  23.358 -21.248                          
ATOM   1379  O   ILE A 202     -27.485  23.325 -17.282                          
ATOM   1380  CG1 ILE A 202     -28.209  21.807 -21.477                          
ATOM   1381  CD1 ILE A 202     -28.843  20.440 -21.745                          
ATOM   1382  CG2 ILE A 202     -28.269  21.040 -19.059                          
ATOM   1383  HB  ILE A 202     -26.537  21.329 -20.256                          
ATOM   1384 1HG1 ILE A 202     -28.989  22.569 -21.481                          
ATOM   1385 2HG1 ILE A 202     -27.485  22.024 -22.263                          
ATOM   1386 1HD1 ILE A 202     -29.202  20.401 -22.772                          
ATOM   1387 2HD1 ILE A 202     -28.099  19.657 -21.590                          
ATOM   1388 3HD1 ILE A 202     -29.678  20.286 -21.061                          
ATOM   1389 1HG2 ILE A 202     -28.316  19.990 -19.346                          
ATOM   1390 2HG2 ILE A 202     -27.761  21.132 -18.100                          
ATOM   1391 3HG3 ILE A 202     -29.280  21.439 -18.974                          
ATOM   1392  N   MET A 203     -25.390  23.496 -18.064                          
ATOM   1393  CA  MET A 203     -24.849  23.606 -16.715                          
ATOM   1394  C   MET A 203     -25.259  24.920 -16.068                          
ATOM   1395  CB  MET A 203     -23.325  23.470 -16.737                          
ATOM   1396  HA  MET A 203     -25.276  22.771 -16.160                          
ATOM   1397  H   MET A 203     -24.717  23.532 -18.803                          
ATOM   1398  O   MET A 203     -25.669  24.931 -14.902                          
ATOM   1399  CG  MET A 203     -22.723  23.833 -15.378                          
ATOM   1400  SD  MET A 203     -20.975  23.470 -15.369                          
ATOM   1401  CE  MET A 203     -21.003  21.824 -14.679                          
ATOM   1402 1HB  MET A 203     -23.062  22.441 -16.980                          
ATOM   1403 2HB  MET A 203     -22.919  24.139 -17.497                          
ATOM   1404 1HG  MET A 203     -22.872  24.896 -15.189                          
ATOM   1405 2HG  MET A 203     -23.216  23.252 -14.599                          
ATOM   1406 1HE  MET A 203     -19.995  21.410 -14.686                          
ATOM   1407 2HE  MET A 203     -21.372  21.866 -13.654                          
ATOM   1408 3HE  MET A 203     -21.660  21.191 -15.276                          
ATOM   1409  N   ALA A 204     -25.178  26.027 -16.810                          
ATOM   1410  CA  ALA A 204     -25.589  27.313 -16.257                          
ATOM   1411  C   ALA A 204     -27.048  27.282 -15.821                          
ATOM   1412  CB  ALA A 204     -25.354  28.424 -17.278                          
ATOM   1413  HA  ALA A 204     -24.961  27.472 -15.379                          
ATOM   1414  H   ALA A 204     -24.846  26.053 -17.753                          
ATOM   1415  O   ALA A 204     -27.399  27.808 -14.758                          
ATOM   1416 1HB  ALA A 204     -25.636  29.383 -16.843                          
ATOM   1417 2HB  ALA A 204     -24.301  28.446 -17.554                          
ATOM   1418 3HB  ALA A 204     -25.958  28.235 -18.165                          
ATOM   1419  N   TYR A 205     -27.910  26.653 -16.621                          
ATOM   1420  CA  TYR A 205     -29.310  26.517 -16.237                          
ATOM   1421  C   TYR A 205     -29.469  25.761 -14.924                          
ATOM   1422  CB  TYR A 205     -30.084  25.829 -17.351                          
ATOM   1423  HA  TYR A 205     -29.726  27.517 -16.125                          
ATOM   1424  H   TYR A 205     -27.668  26.248 -17.502                          
ATOM   1425  O   TYR A 205     -30.233  26.179 -14.047                          
ATOM   1426  CG  TYR A 205     -31.518  25.562 -17.000                          
ATOM   1427  CD1 TYR A 205     -32.485  26.519 -17.259                          
ATOM   1428  CE1 TYR A 205     -33.805  26.273 -16.936                          
ATOM   1429  CZ  TYR A 205     -34.150  25.071 -16.356                          
ATOM   1430  CD2 TYR A 205     -31.874  24.360 -16.418                          
ATOM   1431  CE2 TYR A 205     -33.191  24.114 -16.095                          
ATOM   1432  OH  TYR A 205     -35.462  24.815 -16.029                          
ATOM   1433 1HB  TYR A 205     -30.058  26.467 -18.235                          
ATOM   1434 2HB  TYR A 205     -29.600  24.880 -17.574                          
ATOM   1435  HD1 TYR A 205     -32.204  27.467 -17.718                          
ATOM   1436  HE1 TYR A 205     -34.569  27.023 -17.138                          
ATOM   1437  HE2 TYR A 205     -33.472  23.166 -15.636                          
ATOM   1438  HD2 TYR A 205     -31.112  23.607 -16.214                          
ATOM   1439  HH  TYR A 205     -35.553  23.882 -15.682                          
ATOM   1440  N   THR A 206     -28.764  24.639 -14.771                          
ATOM   1441  CA  THR A 206     -28.998  23.797 -13.603                          
ATOM   1442  C   THR A 206     -28.453  24.436 -12.335                          
ATOM   1443  CB  THR A 206     -28.385  22.408 -13.785                          
ATOM   1444  HA  THR A 206     -30.074  23.688 -13.468                          
ATOM   1445  H   THR A 206     -28.065  24.311 -15.407                          
ATOM   1446  O   THR A 206     -29.013  24.231 -11.254                          
ATOM   1447  OG1 THR A 206     -26.998  22.528 -14.124                          
ATOM   1448  CG2 THR A 206     -29.123  21.620 -14.851                          
ATOM   1449  HB  THR A 206     -28.575  21.780 -12.914                          
ATOM   1450  HG1 THR A 206     -26.519  21.676 -13.914                          
ATOM   1451 1HG2 THR A 206     -28.664  20.637 -14.961                          
ATOM   1452 2HG2 THR A 206     -30.166  21.503 -14.559                          
ATOM   1453 3HG2 THR A 206     -29.070  22.154 -15.800                          
ATOM   1454  N   THR A 207     -27.369  25.205 -12.438                          
ATOM   1455  CA  THR A 207     -26.916  25.945 -11.268                          
ATOM   1456  C   THR A 207     -27.862  27.097 -10.956                          
ATOM   1457  CB  THR A 207     -25.489  26.452 -11.477                          
ATOM   1458  HA  THR A 207     -26.936  25.276 -10.408                          
ATOM   1459  H   THR A 207     -26.824  25.324 -13.267                          
ATOM   1460  O   THR A 207     -28.055  27.449  -9.787                          
ATOM   1461  OG1 THR A 207     -25.427  27.226 -12.677                          
ATOM   1462  CG2 THR A 207     -24.505  25.290 -11.570                          
ATOM   1463  HB  THR A 207     -25.128  26.975 -10.592                          
ATOM   1464  HG1 THR A 207     -26.339  27.555 -12.921                          
ATOM   1465 1HG2 THR A 207     -23.506  25.676 -11.772                          
ATOM   1466 2HG2 THR A 207     -24.500  24.743 -10.628                          
ATOM   1467 3HG2 THR A 207     -24.807  24.622 -12.377                          
ATOM   1468  N   GLU A 208     -28.464  27.696 -11.987                          
ATOM   1469  CA  GLU A 208     -29.458  28.736 -11.743                          
ATOM   1470  C   GLU A 208     -30.733  28.157 -11.142                          
ATOM   1471  CB  GLU A 208     -29.777  29.490 -13.037                          
ATOM   1472  HA  GLU A 208     -28.993  29.421 -11.034                          
ATOM   1473  H   GLU A 208     -28.286  27.487 -12.949                          
ATOM   1474  O   GLU A 208     -31.374  28.804 -10.307                          
ATOM   1475  CG  GLU A 208     -30.588  30.777 -12.837                          
ATOM   1476  CD  GLU A 208     -30.410  31.782 -13.971                          
ATOM   1477  OE1 GLU A 208     -30.393  31.363 -15.147                          
ATOM   1478  OE2 GLU A 208     -30.287  32.991 -13.684                          
ATOM   1479 1HB  GLU A 208     -28.835  29.752 -13.520                          
ATOM   1480 2HB  GLU A 208     -30.346  28.826 -13.687                          
ATOM   1481 1HG  GLU A 208     -31.643  30.514 -12.769                          
ATOM   1482 2HG  GLU A 208     -30.269  31.245 -11.906                          
ATOM   1483  N   PHE A 209     -31.108  26.944 -11.549                          
ATOM   1484  CA  PHE A 209     -32.324  26.317 -11.038                          
ATOM   1485  C   PHE A 209     -32.250  26.133  -9.525                          
ATOM   1486  CB  PHE A 209     -32.540  24.973 -11.743                          
ATOM   1487  HA  PHE A 209     -33.156  26.976 -11.283                          
ATOM   1488  H   PHE A 209     -30.599  26.397 -12.213                          
ATOM   1489  O   PHE A 209     -33.138  26.578  -8.787                          
ATOM   1490  CG  PHE A 209     -33.871  24.337 -11.456                          
ATOM   1491  CD1 PHE A 209     -33.930  23.127 -10.783                          
ATOM   1492  CE1 PHE A 209     -35.160  22.539 -10.517                          
ATOM   1493  CZ  PHE A 209     -36.326  23.161 -10.925                          
ATOM   1494  CD2 PHE A 209     -35.039  24.960 -11.864                          
ATOM   1495  CE2 PHE A 209     -36.268  24.373 -11.598                          
ATOM   1496 1HB  PHE A 209     -32.463  25.135 -12.818                          
ATOM   1497 2HB  PHE A 209     -31.756  24.288 -11.422                          
ATOM   1498  HD1 PHE A 209     -33.011  22.636 -10.462                          
ATOM   1499  HE1 PHE A 209     -35.206  21.588  -9.989                          
ATOM   1500  HZ  PHE A 209     -37.291  22.699 -10.716                          
ATOM   1501  HE2 PHE A 209     -37.188  24.863 -11.919                          
ATOM   1502  HD2 PHE A 209     -34.993  25.912 -12.393                          
ATOM   1503  N   VAL A 210     -31.188  25.483  -9.046                          
ATOM   1504  CA  VAL A 210     -30.850  25.425  -7.627                          
ATOM   1505  C   VAL A 210     -29.342  25.636  -7.501                          
ATOM   1506  CB  VAL A 210     -31.288  24.083  -6.984                          
ATOM   1507  HA  VAL A 210     -31.362  26.250  -7.132                          
ATOM   1508  H   VAL A 210     -30.551  24.988  -9.636                          
ATOM   1509  O   VAL A 210     -28.558  25.164  -8.324                          
ATOM   1510  CG1 VAL A 210     -30.458  23.738  -5.754                          
ATOM   1511  CG2 VAL A 210     -32.757  24.125  -6.604                          
ATOM   1512  HB  VAL A 210     -31.139  23.293  -7.721                          
ATOM   1513 1HG1 VAL A 210     -30.840  22.823  -5.302                          
ATOM   1514 2HG1 VAL A 210     -29.418  23.592  -6.046                          
ATOM   1515 3HG1 VAL A 210     -30.522  24.552  -5.033                          
ATOM   1516 1HG2 VAL A 210     -33.040  23.180  -6.141                          
ATOM   1517 2HG2 VAL A 210     -32.927  24.941  -5.900                          
ATOM   1518 3HG2 VAL A 210     -33.359  24.286  -7.499                          
ATOM   1519  N   ASP A 211     -28.946  26.387  -6.476                          
ATOM   1520  CA  ASP A 211     -27.579  26.888  -6.365                          
ATOM   1521  C   ASP A 211     -26.645  25.844  -5.759                          
ATOM   1522  CB  ASP A 211     -27.542  28.167  -5.522                          
ATOM   1523  CG  ASP A 211     -28.310  29.310  -6.160                          
ATOM   1524  HA  ASP A 211     -27.292  27.165  -7.379                          
ATOM   1525  H   ASP A 211     -29.549  26.654  -5.725                          
ATOM   1526  O   ASP A 211     -27.054  25.052  -4.910                          
ATOM   1527  OD1 ASP A 211     -28.233  29.475  -7.396                          
ATOM   1528  OD2 ASP A 211     -28.992  30.046  -5.422                          
ATOM   1529 1HB  ASP A 211     -27.980  27.954  -4.548                          
ATOM   1530 2HB  ASP A 211     -26.504  28.472  -5.396                          
ATOM   1531  N   LEU A 212     -25.405  25.914  -6.221                          
ATOM   1532  CA  LEU A 212     -24.355  25.002  -5.802                          
ATOM   1533  C   LEU A 212     -23.023  25.453  -6.403                          
ATOM   1534  CB  LEU A 212     -24.728  23.559  -6.151                          
ATOM   1535  HA  LEU A 212     -24.283  25.062  -4.716                          
ATOM   1536  H   LEU A 212     -25.120  26.614  -6.876                          
ATOM   1537  O   LEU A 212     -22.868  25.492  -7.622                          
ATOM   1538  CG  LEU A 212     -23.756  22.480  -5.669                          
ATOM   1539  CD1 LEU A 212     -24.001  22.136  -4.199                          
ATOM   1540  CD2 LEU A 212     -23.822  21.242  -6.567                          
ATOM   1541 1HB  LEU A 212     -25.702  23.350  -5.710                          
ATOM   1542 2HB  LEU A 212     -24.797  23.485  -7.235                          
ATOM   1543  HG  LEU A 212     -22.742  22.875  -5.742                          
ATOM   1544 1HD1 LEU A 212     -23.273  21.394  -3.872                          
ATOM   1545 2HD1 LEU A 212     -23.899  23.036  -3.594                          
ATOM   1546 3HD1 LEU A 212     -25.008  21.733  -4.083                          
ATOM   1547 1HD2 LEU A 212     -23.094  20.506  -6.225                          
ATOM   1548 2HD2 LEU A 212     -24.823  20.813  -6.520                          
ATOM   1549 3HD2 LEU A 212     -23.596  21.527  -7.594                          
TER
ATOM   1550  N   GLY A213      -22.029  25.824  -5.575                          
ATOM   1551  CA  GLY A213      -21.920  25.401  -4.190                          
ATOM   1552  C   GLY A213      -22.518  26.399  -3.219                          
ATOM   1553  H   GLY A213      -21.293  26.422  -5.893                          
ATOM   1554 1HA  GLY A213      -22.419  24.440  -4.069                          
ATOM   1555 2HA  GLY A213      -20.869  25.249  -3.945                          
ATOM   1556  O   GLY A213      -22.398  26.241  -2.006                          
ATOM   1557  N   ASN A 214     -23.199  27.468  -3.688                          
ATOM   1558  CA  ASN A 214     -22.652  28.490  -4.581                          
ATOM   1559  C   ASN A 214     -21.307  28.942  -4.029                          
ATOM   1560  CB  ASN A 214     -23.620  29.658  -4.723                          
ATOM   1561  HA  ASN A 214     -22.561  28.005  -5.553                          
ATOM   1562  H   ASN A 214     -24.146  27.627  -3.410                          
ATOM   1563  O   ASN A 214     -21.218  29.843  -3.193                          
ATOM   1564  CG  ASN A 214     -23.378  30.468  -5.982                          
ATOM   1565  OD1 ASN A 214     -22.739  31.517  -5.946                          
ATOM   1566  ND2 ASN A 214     -23.883  29.978  -7.104                          
ATOM   1567 1HB  ASN A 214     -24.637  29.267  -4.750                          
ATOM   1568 2HB  ASN A 214     -23.505  30.313  -3.860                          
ATOM   1569 1HD2 ASN A 214     -23.803  30.496  -7.957                          
ATOM   1570 2HD2 ASN A 214     -24.344  29.091  -7.099                          
ATOM   1571  N   VAL A 215     -20.237  28.298  -4.519                          
ATOM   1572  CA  VAL A 215     -18.879  28.818  -4.362                          
ATOM   1573  C   VAL A 215     -18.302  29.253  -5.701                          
ATOM   1574  CB  VAL A 215     -18.090  27.728  -3.599                          
ATOM   1575  HA  VAL A 215     -18.934  29.686  -3.705                          
ATOM   1576  H   VAL A 215     -20.301  27.434  -5.019                          
ATOM   1577  O   VAL A 215     -17.206  29.825  -5.750                          
ATOM   1578  CG1 VAL A 215     -16.576  27.839  -3.767                          
ATOM   1579  CG2 VAL A 215     -18.451  27.761  -2.122                          
ATOM   1580  HB  VAL A 215     -18.400  26.757  -3.987                          
ATOM   1581 1HG1 VAL A 215     -16.087  27.064  -3.176                          
ATOM   1582 2HG1 VAL A 215     -16.317  27.712  -4.819                          
ATOM   1583 3HG1 VAL A 215     -16.244  28.820  -3.427                          
ATOM   1584 1HG2 VAL A 215     -17.905  26.977  -1.597                          
ATOM   1585 2HG2 VAL A 215     -18.184  28.732  -1.704                          
ATOM   1586 3HG2 VAL A 215     -19.523  27.598  -2.006                          
ATOM   1587  N   SER A 216     -19.043  29.052  -6.790                          
ATOM   1588  CA  SER A 216     -18.673  29.268  -8.188                          
ATOM   1589  C   SER A 216     -17.545  28.345  -8.622                          
ATOM   1590  CB  SER A 216     -18.277  30.717  -8.507                          
ATOM   1591  OG  SER A 216     -19.209  31.630  -7.958                          
ATOM   1592  HA  SER A 216     -19.578  29.061  -8.761                          
ATOM   1593  H   SER A 216     -19.978  28.710  -6.697                          
ATOM   1594  O   SER A 216     -17.094  28.450  -9.764                          
ATOM   1595 1HB  SER A 216     -17.287  30.920  -8.099                          
ATOM   1596 2HB  SER A 216     -18.231  30.851  -9.588                          
ATOM   1597  HG  SER A 216     -19.936  31.134  -7.483                          
ATOM   1598  N   ALA A 217     -17.068  27.451  -7.756                          
ATOM   1599  CA  ALA A 217     -15.906  26.648  -8.113                          
ATOM   1600  C   ALA A 217     -16.157  25.856  -9.384                          
ATOM   1601  CB  ALA A 217     -15.542  25.710  -6.965                          
ATOM   1602  HA  ALA A 217     -15.101  27.360  -8.291                          
ATOM   1603  H   ALA A 217     -17.453  27.275  -6.849                          
ATOM   1604  O   ALA A 217     -15.314  25.845 -10.285                          
ATOM   1605 1HB  ALA A 217     -14.658  25.132  -7.235                          
ATOM   1606 2HB  ALA A 217     -15.335  26.295  -6.070                          
ATOM   1607 3HB  ALA A 217     -16.374  25.032  -6.772                          
ATOM   1608  N   LEU A 218     -17.316  25.206  -9.478                          
ATOM   1609  CA  LEU A 218     -17.641  24.398 -10.645                          
ATOM   1610  C   LEU A 218     -17.700  25.228 -11.916                          
ATOM   1611  CB  LEU A 218     -18.976  23.695 -10.428                          
ATOM   1612  HA  LEU A 218     -16.853  23.653 -10.756                          
ATOM   1613  H   LEU A 218     -18.024  25.228  -8.772                          
ATOM   1614  O   LEU A 218     -17.644  24.666 -13.014                          
ATOM   1615  CG  LEU A 218     -20.181  24.468 -10.950                          
ATOM   1616  CD1 LEU A 218     -21.406  23.574 -11.031                          
ATOM   1617  CD2 LEU A 218     -20.435  25.665 -10.054                          
ATOM   1618 1HB  LEU A 218     -18.942  22.730 -10.936                          
ATOM   1619 2HB  LEU A 218     -19.109  23.536  -9.358                          
ATOM   1620  HG  LEU A 218     -19.975  24.823 -11.959                          
ATOM   1621 1HD1 LEU A 218     -22.214  24.110 -11.529                          
ATOM   1622 2HD1 LEU A 218     -21.164  22.676 -11.597                          
ATOM   1623 3HD1 LEU A 218     -21.721  23.296 -10.024                          
ATOM   1624 1HD2 LEU A 218     -21.397  26.111 -10.307                          
ATOM   1625 2HD2 LEU A 218     -20.445  25.344  -9.013                          
ATOM   1626 3HD2 LEU A 218     -19.644  26.402 -10.199                          
ATOM   1627  N   ARG A 219     -17.820  26.548 -11.792                          
ATOM   1628  CA  ARG A 219     -17.913  27.396 -12.973                          
ATOM   1629  C   ARG A 219     -16.606  27.411 -13.754                          
ATOM   1630  CB  ARG A 219     -18.320  28.814 -12.564                          
ATOM   1631  HA  ARG A 219     -18.718  26.963 -13.565                          
ATOM   1632  H   ARG A 219     -17.854  27.031 -10.916                          
ATOM   1633  O   ARG A 219     -16.590  27.798 -14.928                          
ATOM   1634  CG  ARG A 219     -18.811  29.673 -13.723                          
ATOM   1635  CD  ARG A 219     -20.326  29.766 -13.774                          
ATOM   1636  NE  ARG A 219     -20.774  31.152 -13.886                          
ATOM   1637  CZ  ARG A 219     -20.900  31.988 -12.858                          
ATOM   1638  NH1 ARG A 219     -20.554  31.602 -11.638                          
ATOM   1639  NH2 ARG A 219     -21.376  33.212 -13.049                          
ATOM   1640 1HB  ARG A 219     -19.119  28.742 -11.826                          
ATOM   1641 2HB  ARG A 219     -17.455  29.303 -12.116                          
ATOM   1642 1HG  ARG A 219     -18.403  30.678 -13.611                          
ATOM   1643 2HG  ARG A 219     -18.455  29.238 -14.657                          
ATOM   1644 1HD  ARG A 219     -20.686  29.207 -14.638                          
ATOM   1645 2HD  ARG A 219     -20.739  29.333 -12.864                          
ATOM   1646  HE  ARG A 219     -21.003  31.495 -14.797                          
ATOM   1647 1HH1 ARG A 219     -20.667  32.227 -10.865                          
ATOM   1648 2HH1 ARG A 219     -20.180  30.687 -11.490                          
ATOM   1649 1HH2 ARG A 219     -21.446  33.847 -12.280                          
ATOM   1650 2HH2 ARG A 219     -21.666  33.498 -13.963                          
ATOM   1651  N   THR A 220     -15.507  26.996 -13.129                          
ATOM   1652  CA  THR A 220     -14.200  27.231 -13.729                          
ATOM   1653  C   THR A 220     -14.050  26.493 -15.052                          
ATOM   1654  CB  THR A 220     -13.104  26.815 -12.758                          
ATOM   1655  HA  THR A 220     -14.108  28.295 -13.946                          
ATOM   1656  H   THR A 220     -15.497  26.519 -12.251                          
ATOM   1657  O   THR A 220     -13.282  26.922 -15.918                          
ATOM   1658  OG1 THR A 220     -13.459  27.232 -11.437                          
ATOM   1659  CG2 THR A 220     -11.796  27.475 -13.145                          
ATOM   1660  HB  THR A 220     -12.891  25.750 -12.845                          
ATOM   1661  HG1 THR A 220     -13.748  28.190 -11.447                          
ATOM   1662 1HG2 THR A 220     -11.009  27.144 -12.469                          
ATOM   1663 2HG2 THR A 220     -11.538  27.198 -14.167                          
ATOM   1664 3HG2 THR A 220     -11.902  28.558 -13.077                          
ATOM   1665  N   PHE A 221     -14.785  25.395 -15.239                          
ATOM   1666  CA  PHE A 221     -14.715  24.646 -16.490                          
ATOM   1667  C   PHE A 221     -15.208  25.435 -17.691                          
ATOM   1668  CB  PHE A 221     -15.521  23.353 -16.387                          
ATOM   1669  HA  PHE A 221     -13.672  24.367 -16.644                          
ATOM   1670  H   PHE A 221     -15.413  25.021 -14.557                          
ATOM   1671  O   PHE A 221     -15.075  24.950 -18.819                          
ATOM   1672  CG  PHE A 221     -15.008  22.406 -15.350                          
ATOM   1673  CD1 PHE A 221     -15.566  22.397 -14.085                          
ATOM   1674  CE1 PHE A 221     -15.093  21.525 -13.128                          
ATOM   1675  CZ  PHE A 221     -14.063  20.660 -13.433                          
ATOM   1676  CD2 PHE A 221     -13.973  21.539 -15.655                          
ATOM   1677  CE2 PHE A 221     -13.502  20.669 -14.701                          
ATOM   1678 1HB  PHE A 221     -16.552  23.608 -16.140                          
ATOM   1679 2HB  PHE A 221     -15.492  22.852 -17.354                          
ATOM   1680  HD1 PHE A 221     -16.381  23.081 -13.844                          
ATOM   1681  HE1 PHE A 221     -15.534  21.518 -12.131                          
ATOM   1682  HZ  PHE A 221     -13.689  19.970 -12.677                          
ATOM   1683  HE2 PHE A 221     -12.687  19.986 -14.942                          
ATOM   1684  HD2 PHE A 221     -13.533  21.546 -16.652                          
ATOM   1685  N   ARG A 222     -15.772  26.627 -17.489                          
ATOM   1686  CA  ARG A 222     -16.070  27.505 -18.612                          
ATOM   1687  C   ARG A 222     -14.819  27.983 -19.324                          
ATOM   1688  CB  ARG A 222     -16.884  28.707 -18.141                          
ATOM   1689  HA  ARG A 222     -16.695  26.907 -19.274                          
ATOM   1690  H   ARG A 222     -16.019  26.989 -16.590                          
ATOM   1691  O   ARG A 222     -14.930  28.585 -20.394                          
ATOM   1692  CG  ARG A 222     -18.338  28.374 -17.842                          
ATOM   1693  CD  ARG A 222     -19.132  29.610 -17.458                          
ATOM   1694  NE  ARG A 222     -20.288  29.797 -18.327                          
ATOM   1695  CZ  ARG A 222     -21.353  29.005 -18.322                          
ATOM   1696  NH1 ARG A 222     -21.440  28.014 -17.451                          
ATOM   1697  NH2 ARG A 222     -22.332  29.201 -19.193                          
ATOM   1698 1HB  ARG A 222     -16.426  29.101 -17.234                          
ATOM   1699 2HB  ARG A 222     -16.858  29.468 -18.922                          
ATOM   1700 1HG  ARG A 222     -18.787  27.927 -18.728                          
ATOM   1701 2HG  ARG A 222     -18.374  27.662 -17.017                          
ATOM   1702 1HD  ARG A 222     -19.476  29.504 -16.429                          
ATOM   1703 2HD  ARG A 222     -18.485  30.485 -17.537                          
ATOM   1704  HE  ARG A 222     -20.277  30.567 -18.965                          
ATOM   1705 1HH1 ARG A 222     -22.237  27.409 -17.459                          
ATOM   1706 2HH1 ARG A 222     -20.709  27.869 -16.783                          
ATOM   1707 1HH2 ARG A 222     -23.141  28.613 -19.177                          
ATOM   1708 2HH2 ARG A 222     -22.262  29.937 -19.867                          
ATOM   1709  N   VAL A 223     -13.637  27.733 -18.762                          
ATOM   1710  CA  VAL A 223     -12.412  28.006 -19.493                          
ATOM   1711  C   VAL A 223     -12.280  27.086 -20.691                          
ATOM   1712  CB  VAL A 223     -11.203  27.881 -18.558                          
ATOM   1713  HA  VAL A 223     -12.463  29.037 -19.847                          
ATOM   1714  H   VAL A 223     -13.515  27.359 -17.843                          
ATOM   1715  O   VAL A 223     -11.566  27.404 -21.648                          
ATOM   1716  CG1 VAL A 223     -10.950  26.435 -18.231                          
ATOM   1717  CG2 VAL A 223      -9.994  28.486 -19.206                          
ATOM   1718  HB  VAL A 223     -11.443  28.398 -17.629                          
ATOM   1719 1HG1 VAL A 223     -10.058  26.353 -17.609                          
ATOM   1720 2HG1 VAL A 223     -11.807  26.030 -17.693                          
ATOM   1721 3HG1 VAL A 223     -10.803  25.875 -19.154                          
ATOM   1722 1HG2 VAL A 223      -9.133  28.372 -18.546                          
ATOM   1723 2HG2 VAL A 223      -9.797  27.980 -20.151                          
ATOM   1724 3HG2 VAL A 223     -10.172  29.546 -19.391                          
ATOM   1725  N   LEU A 224     -12.969  25.942 -20.676                          
ATOM   1726  CA  LEU A 224     -12.783  24.972 -21.747                          
ATOM   1727  C   LEU A 224     -13.236  25.521 -23.088                          
ATOM   1728  CB  LEU A 224     -13.515  23.663 -21.428                          
ATOM   1729  HA  LEU A 224     -11.718  24.750 -21.807                          
ATOM   1730  H   LEU A 224     -13.625  25.681 -19.969                          
ATOM   1731  O   LEU A 224     -12.924  24.925 -24.122                          
ATOM   1732  CG  LEU A 224     -13.233  22.884 -20.141                          
ATOM   1733  CD1 LEU A 224     -14.317  21.858 -19.867                          
ATOM   1734  CD2 LEU A 224     -11.886  22.205 -20.222                          
ATOM   1735 1HB  LEU A 224     -14.578  23.901 -21.417                          
ATOM   1736 2HB  LEU A 224     -13.303  22.983 -22.252                          
ATOM   1737  HG  LEU A 224     -13.218  23.587 -19.308                          
ATOM   1738 1HD1 LEU A 224     -14.205  21.473 -18.853                          
ATOM   1739 2HD1 LEU A 224     -15.295  22.327 -19.971                          
ATOM   1740 3HD1 LEU A 224     -14.229  21.038 -20.578                          
ATOM   1741 1HD2 LEU A 224     -11.706  21.644 -19.306                          
ATOM   1742 2HD2 LEU A 224     -11.873  21.525 -21.074                          
ATOM   1743 3HD2 LEU A 224     -11.107  22.958 -20.347                          
ATOM   1744  N   ARG A 225     -13.943  26.651 -23.094                          
ATOM   1745  CA  ARG A 225     -14.282  27.286 -24.358                          
ATOM   1746  C   ARG A 225     -13.030  27.735 -25.084                          
ATOM   1747  CB  ARG A 225     -15.201  28.479 -24.131                          
ATOM   1748  HA  ARG A 225     -14.808  26.516 -24.923                          
ATOM   1749  H   ARG A 225     -14.275  27.121 -22.275                          
ATOM   1750  O   ARG A 225     -12.958  27.647 -26.313                          
ATOM   1751  CG  ARG A 225     -16.588  28.129 -23.644                          
ATOM   1752  CD  ARG A 225     -17.262  29.370 -23.089                          
ATOM   1753  NE  ARG A 225     -18.684  29.192 -22.807                          
ATOM   1754  CZ  ARG A 225     -19.476  30.172 -22.390                          
ATOM   1755  NH1 ARG A 225     -18.966  31.366 -22.130                          
ATOM   1756  NH2 ARG A 225     -20.774  29.962 -22.230                          
ATOM   1757 1HB  ARG A 225     -14.736  29.128 -23.389                          
ATOM   1758 2HB  ARG A 225     -15.298  29.017 -25.074                          
ATOM   1759 1HG  ARG A 225     -17.175  27.737 -24.474                          
ATOM   1760 2HG  ARG A 225     -16.517  27.373 -22.860                          
ATOM   1761 1HD  ARG A 225     -16.760  29.649 -22.163                          
ATOM   1762 2HD  ARG A 225     -17.155  30.174 -23.818                          
ATOM   1763  HE  ARG A 225     -19.081  28.284 -22.934                          
ATOM   1764 1HH1 ARG A 225     -19.559  32.103 -21.805                          
ATOM   1765 2HH1 ARG A 225     -17.988  31.530 -22.258                          
ATOM   1766 1HH2 ARG A 225     -21.362  30.698 -21.896                          
ATOM   1767 2HH2 ARG A 225     -21.166  29.068 -22.444                          
ATOM   1768  N   ALA A 226     -12.033  28.214 -24.342                          
ATOM   1769  CA  ALA A 226     -10.819  28.698 -24.979                          
ATOM   1770  C   ALA A 226     -10.061  27.571 -25.659                          
ATOM   1771  CB  ALA A 226      -9.932  29.400 -23.955                          
ATOM   1772  HA  ALA A 226     -11.154  29.402 -25.741                          
ATOM   1773  H   ALA A 226     -12.045  28.272 -23.344                          
ATOM   1774  O   ALA A 226      -9.407  27.798 -26.677                          
ATOM   1775 1HB  ALA A 226      -9.046  29.796 -24.452                          
ATOM   1776 2HB  ALA A 226     -10.485  30.218 -23.494                          
ATOM   1777 3HB  ALA A 226      -9.630  28.688 -23.188                          
ATOM   1778  N   LEU A 227     -10.155  26.349 -25.130                          
ATOM   1779  CA  LEU A 227      -9.410  25.243 -25.724                          
ATOM   1780  C   LEU A 227      -9.872  24.931 -27.138                          
ATOM   1781  CB  LEU A 227      -9.517  23.990 -24.864                          
ATOM   1782  HA  LEU A 227      -8.361  25.539 -25.760                          
ATOM   1783  H   LEU A 227     -10.711  26.114 -24.332                          
ATOM   1784  O   LEU A 227      -9.151  24.266 -27.887                          
ATOM   1785  CG  LEU A 227      -9.179  24.120 -23.390                          
ATOM   1786  CD1 LEU A 227      -9.562  22.850 -22.654                          
ATOM   1787  CD2 LEU A 227      -7.697  24.399 -23.263                          
ATOM   1788 1HB  LEU A 227     -10.544  23.633 -24.934                          
ATOM   1789 2HB  LEU A 227      -8.844  23.244 -25.289                          
ATOM   1790  HG  LEU A 227      -9.737  24.943 -22.942                          
ATOM   1791 1HD1 LEU A 227      -9.319  22.955 -21.597                          
ATOM   1792 2HD1 LEU A 227     -10.632  22.674 -22.765                          
ATOM   1793 3HD1 LEU A 227      -9.010  22.007 -23.072                          
ATOM   1794 1HD2 LEU A 227      -7.414  24.389 -22.210                          
ATOM   1795 2HD2 LEU A 227      -7.136  23.633 -23.798                          
ATOM   1796 3HD2 LEU A 227      -7.473  25.377 -23.690                          
ATOM   1797  N   LYS A 228     -11.068  25.378 -27.520                          
ATOM   1798  CA  LYS A 228     -11.534  25.109 -28.872                          
ATOM   1799  C   LYS A 228     -10.587  25.677 -29.917                          
ATOM   1800  CB  LYS A 228     -12.927  25.687 -29.081                          
ATOM   1801  HA  LYS A 228     -11.573  24.026 -28.994                          
ATOM   1802  H   LYS A 228     -11.695  25.901 -26.942                          
ATOM   1803  O   LYS A 228     -10.466  25.104 -31.005                          
ATOM   1804  CG  LYS A 228     -14.024  25.054 -28.268                          
ATOM   1805  CD  LYS A 228     -15.233  25.969 -28.269                          
ATOM   1806  CE  LYS A 228     -15.501  26.486 -29.673                          
ATOM   1807  NZ  LYS A 228     -15.522  25.403 -30.681                          
ATOM   1808 1HB  LYS A 228     -12.891  26.746 -28.828                          
ATOM   1809 2HB  LYS A 228     -13.182  25.574 -30.134                          
ATOM   1810 1HG  LYS A 228     -14.293  24.093 -28.705                          
ATOM   1811 2HG  LYS A 228     -13.680  24.904 -27.245                          
ATOM   1812 1HD  LYS A 228     -16.103  25.416 -27.917                          
ATOM   1813 2HD  LYS A 228     -15.045  26.813 -27.605                          
ATOM   1814 1HE  LYS A 228     -16.467  26.991 -29.681                          
ATOM   1815 2HE  LYS A 228     -14.718  27.196 -29.940                          
ATOM   1816 1HZ  LYS A 228     -15.672  25.801 -31.602                          
ATOM   1817 2HZ  LYS A 228     -14.637  24.909 -30.666                          
ATOM   1818 3HZ  LYS A 228     -16.274  24.756 -30.467                          
ATOM   1819  N   THR A 229      -9.913  26.794 -29.603                          
ATOM   1820  CA  THR A 229      -8.944  27.369 -30.528                          
ATOM   1821  C   THR A 229      -7.758  26.440 -30.724                          
ATOM   1822  CB  THR A 229      -8.449  28.717 -30.015                          
ATOM   1823  HA  THR A 229      -9.425  27.484 -31.500                          
ATOM   1824  H   THR A 229     -10.024  27.291 -28.743                          
ATOM   1825  O   THR A 229      -7.120  26.458 -31.781                          
ATOM   1826  OG1 THR A 229      -7.707  28.526 -28.808                          
ATOM   1827  CG2 THR A 229      -9.618  29.638 -29.737                          
ATOM   1828  HB  THR A 229      -7.902  29.252 -30.792                          
ATOM   1829  HG1 THR A 229      -7.836  27.593 -28.471                          
ATOM   1830 1HG2 THR A 229      -9.256  30.550 -29.264                          
ATOM   1831 2HG2 THR A 229     -10.116  29.887 -30.674                          
ATOM   1832 3HG2 THR A 229     -10.323  29.139 -29.071                          
ATOM   1833  N   ILE A 230      -7.449  25.625 -29.716                          
ATOM   1834  CA  ILE A 230      -6.266  24.783 -29.790                          
ATOM   1835  C   ILE A 230      -6.454  23.691 -30.832                          
ATOM   1836  CB  ILE A 230      -5.940  24.206 -28.402                          
ATOM   1837  HA  ILE A 230      -5.434  25.415 -30.101                          
ATOM   1838  H   ILE A 230      -7.984  25.539 -28.876                          
ATOM   1839  O   ILE A 230      -5.554  23.420 -31.633                          
ATOM   1840  CG1 ILE A 230      -5.470  25.323 -27.465                          
ATOM   1841  CD1 ILE A 230      -5.252  24.890 -26.029                          
ATOM   1842  CG2 ILE A 230      -4.896  23.116 -28.505                          
ATOM   1843  HB  ILE A 230      -6.856  23.794 -27.980                          
ATOM   1844 1HG1 ILE A 230      -4.529  25.715 -27.848                          
ATOM   1845 2HG1 ILE A 230      -6.223  26.112 -27.471                          
ATOM   1846 1HD1 ILE A 230      -5.026  25.763 -25.417                          
ATOM   1847 2HD1 ILE A 230      -6.154  24.407 -25.654                          
ATOM   1848 3HD1 ILE A 230      -4.419  24.189 -25.984                          
ATOM   1849 1HG2 ILE A 230      -4.803  22.611 -27.545                          
ATOM   1850 2HG2 ILE A 230      -5.196  22.396 -29.267                          
ATOM   1851 3HG3 ILE A 230      -3.937  23.556 -28.779                          
ATOM   1852  N   SER A 231      -7.624  23.055 -30.852                          
ATOM   1853  CA  SER A 231      -7.753  21.786 -31.556                          
ATOM   1854  C   SER A 231      -7.627  21.922 -33.065                          
ATOM   1855  CB  SER A 231      -9.083  21.117 -31.223                          
ATOM   1856  OG  SER A 231     -10.149  22.029 -31.408                          
ATOM   1857  HA  SER A 231      -6.958  21.153 -31.161                          
ATOM   1858  H   SER A 231      -8.457  23.384 -30.406                          
ATOM   1859  O   SER A 231      -7.583  20.899 -33.756                          
ATOM   1860 1HB  SER A 231      -9.227  20.254 -31.874                          
ATOM   1861 2HB  SER A 231      -9.069  20.779 -30.186                          
ATOM   1862  HG  SER A 231     -10.316  22.536 -30.562                          
ATOM   1863  N   VAL A 232      -7.591  23.142 -33.604                          
ATOM   1864  CA  VAL A 232      -7.474  23.252 -35.053                          
ATOM   1865  C   VAL A 232      -6.176  22.617 -35.524                          
ATOM   1866  CB  VAL A 232      -7.586  24.716 -35.515                          
ATOM   1867  HA  VAL A 232      -8.310  22.708 -35.493                          
ATOM   1868  H   VAL A 232      -7.636  24.005 -33.099                          
ATOM   1869  O   VAL A 232      -6.016  22.321 -36.713                          
ATOM   1870  CG1 VAL A 232      -8.867  25.336 -35.000                          
ATOM   1871  CG2 VAL A 232      -6.386  25.514 -35.067                          
ATOM   1872  HB  VAL A 232      -7.626  24.720 -36.604                          
ATOM   1873 1HG1 VAL A 232      -8.898  26.390 -35.278                          
ATOM   1874 2HG1 VAL A 232      -9.722  24.819 -35.437                          
ATOM   1875 3HG1 VAL A 232      -8.904  25.245 -33.915                          
ATOM   1876 1HG2 VAL A 232      -6.540  26.566 -35.303                          
ATOM   1877 2HG2 VAL A 232      -6.255  25.399 -33.991                          
ATOM   1878 3HG2 VAL A 232      -5.496  25.152 -35.582                          
TER
ATOM   1879  N   ILE A233       -5.241  22.383 -34.612                          
ATOM   1880  CA  ILE A233       -3.866  22.078 -34.981                          
ATOM   1881  C   ILE A233       -3.783  20.656 -35.509                          
ATOM   1882  CB  ILE A233       -2.926  22.286 -33.782                          
ATOM   1883  HA  ILE A233       -3.583  22.761 -35.782                          
ATOM   1884  H   ILE A233       -5.415  22.402 -33.627                          
ATOM   1885  O   ILE A233       -4.401  19.733 -34.969                          
ATOM   1886  CG1 ILE A233       -2.928  23.753 -33.363                          
ATOM   1887  CD1 ILE A233       -2.414  23.974 -31.957                          
ATOM   1888  CG2 ILE A233       -1.524  21.851 -34.135                          
ATOM   1889  HB  ILE A233       -3.312  21.710 -32.941                          
ATOM   1890 1HG1 ILE A233       -2.297  24.311 -34.054                          
ATOM   1891 2HG1 ILE A233       -3.950  24.128 -33.421                          
ATOM   1892 1HD1 ILE A233       -2.479  25.032 -31.708                          
ATOM   1893 2HD1 ILE A233       -3.018  23.398 -31.255                          
ATOM   1894 3HD1 ILE A233       -1.376  23.649 -31.894                          
ATOM   1895 1HG2 ILE A233       -0.827  22.230 -33.387                          
ATOM   1896 2HG2 ILE A233       -1.476  20.762 -34.158                          
ATOM   1897 3HG3 ILE A233       -1.256  22.246 -35.115                          
ATOM   1898  N   SER A 234      -2.986  20.477 -36.565                          
ATOM   1899  CA  SER A 234      -3.152  19.339 -37.461                          
ATOM   1900  C   SER A 234      -2.999  18.004 -36.743                          
ATOM   1901  CB  SER A 234      -2.151  19.444 -38.611                          
ATOM   1902  OG  SER A 234      -0.818  19.306 -38.140                          
ATOM   1903  HA  SER A 234      -4.156  19.439 -37.872                          
ATOM   1904  H   SER A 234      -2.241  21.097 -36.809                          
ATOM   1905  O   SER A 234      -3.448  16.975 -37.261                          
ATOM   1906 1HB  SER A 234      -2.359  18.664 -39.344                          
ATOM   1907 2HB  SER A 234      -2.264  20.409 -39.103                          
ATOM   1908  HG  SER A 234      -0.413  20.209 -37.995                          
ATOM   1909  N   GLY A 235      -2.378  17.989 -35.566                          
ATOM   1910  CA  GLY A 235      -2.075  16.729 -34.913                          
ATOM   1911  C   GLY A 235      -2.922  16.414 -33.695                          
ATOM   1912  H   GLY A 235      -2.089  18.808 -35.070                          
ATOM   1913 1HA  GLY A 235      -2.197  15.924 -35.638                          
ATOM   1914 2HA  GLY A 235      -1.027  16.735 -34.616                          
ATOM   1915  O   GLY A 235      -3.257  15.250 -33.448                          
TER
ATOM   1916  N   LEU A236       -3.265  17.443 -32.921                          
ATOM   1917  CA  LEU A236       -4.218  17.265 -31.832                          
ATOM   1918  C   LEU A236       -5.597  16.884 -32.358                          
ATOM   1919  CB  LEU A236       -4.283  18.533 -30.987                          
ATOM   1920  HA  LEU A236       -3.850  16.452 -31.206                          
ATOM   1921  H   LEU A236       -2.908  18.372 -33.028                          
ATOM   1922  O   LEU A236       -6.297  16.069 -31.745                          
ATOM   1923  CG  LEU A236       -3.009  19.031 -30.318                          
ATOM   1924  CD1 LEU A236       -3.314  20.328 -29.631                          
ATOM   1925  CD2 LEU A236       -2.542  18.022 -29.305                          
ATOM   1926 1HB  LEU A236       -4.638  19.333 -31.636                          
ATOM   1927 2HB  LEU A236       -5.012  18.355 -30.197                          
ATOM   1928  HG  LEU A236       -2.217  19.182 -31.052                          
ATOM   1929 1HD1 LEU A236       -2.416  20.696 -29.134                          
ATOM   1930 2HD1 LEU A236       -3.647  21.059 -30.367                          
ATOM   1931 3HD1 LEU A236       -4.100  20.172 -28.893                          
ATOM   1932 1HD2 LEU A236       -1.625  18.377 -28.835                          
ATOM   1933 2HD2 LEU A236       -3.312  17.888 -28.544                          
ATOM   1934 3HD2 LEU A236       -2.352  17.071 -29.801                          
ATOM   1935  N   LYS A 237      -6.005  17.460 -33.491                          
ATOM   1936  CA  LYS A 237      -7.305  17.109 -34.049                          
ATOM   1937  C   LYS A 237      -7.419  15.605 -34.241                          
ATOM   1938  CB  LYS A 237      -7.548  17.846 -35.367                          
ATOM   1939  HA  LYS A 237      -8.064  17.423 -33.333                          
ATOM   1940  H   LYS A 237      -5.480  18.136 -34.010                          
ATOM   1941  O   LYS A 237      -8.489  15.023 -34.034                          
ATOM   1942  CG  LYS A 237      -8.944  17.703 -35.948                          
ATOM   1943  CD  LYS A 237      -9.325  18.957 -36.727                          
ATOM   1944  CE  LYS A 237      -8.230  19.403 -37.682                          
ATOM   1945  NZ  LYS A 237      -7.741  18.307 -38.549                          
ATOM   1946 1HB  LYS A 237      -7.362  18.906 -35.198                          
ATOM   1947 2HB  LYS A 237      -6.838  17.465 -36.101                          
ATOM   1948 1HG  LYS A 237      -8.968  16.843 -36.618                          
ATOM   1949 2HG  LYS A 237      -9.657  17.552 -35.138                          
ATOM   1950 1HD  LYS A 237     -10.228  18.751 -37.302                          
ATOM   1951 2HD  LYS A 237      -9.521  19.763 -36.019                          
ATOM   1952 1HE  LYS A 237      -8.623  20.198 -38.316                          
ATOM   1953 2HE  LYS A 237      -7.392  19.784 -37.098                          
ATOM   1954 1HZ  LYS A 237      -6.997  18.654 -39.144                          
ATOM   1955 2HZ  LYS A 237      -7.388  17.552 -37.972                          
ATOM   1956 3HZ  LYS A 237      -8.503  17.966 -39.125                          
ATOM   1957  N   THR A 238      -6.310  14.953 -34.592                          
ATOM   1958  CA  THR A 238      -6.333  13.509 -34.767                          
ATOM   1959  C   THR A 238      -6.647  12.806 -33.456                          
ATOM   1960  CB  THR A 238      -4.992  13.029 -35.305                          
ATOM   1961  HA  THR A 238      -7.134  13.260 -35.464                          
ATOM   1962  H   THR A 238      -5.425  15.389 -34.753                          
ATOM   1963  O   THR A 238      -7.446  11.862 -33.419                          
ATOM   1964  OG1 THR A 238      -4.764  13.619 -36.587                          
ATOM   1965  CG2 THR A 238      -5.022  11.524 -35.476                          
ATOM   1966  HB  THR A 238      -4.195  13.213 -34.585                          
ATOM   1967  HG1 THR A 238      -4.537  14.587 -36.482                          
ATOM   1968 1HG2 THR A 238      -4.030  11.171 -35.756                          
ATOM   1969 2HG2 THR A 238      -5.322  11.058 -34.538                          
ATOM   1970 3HG2 THR A 238      -5.735  11.261 -36.257                          
ATOM   1971  N   ILE A 239      -6.037  13.259 -32.363                          
ATOM   1972  CA  ILE A 239      -6.268  12.608 -31.081                          
ATOM   1973  C   ILE A 239      -7.674  12.895 -30.580                          
ATOM   1974  CB  ILE A 239      -5.204  13.035 -30.061                          
ATOM   1975  HA  ILE A 239      -6.170  11.534 -31.237                          
ATOM   1976  H   ILE A 239      -5.410  14.039 -32.344                          
ATOM   1977  O   ILE A 239      -8.405  11.977 -30.190                          
ATOM   1978  CG1 ILE A 239      -3.833  12.517 -30.487                          
ATOM   1979  CD1 ILE A 239      -2.676  13.191 -29.780                          
ATOM   1980  CG2 ILE A 239      -5.549  12.507 -28.688                          
ATOM   1981  HB  ILE A 239      -5.150  14.124 -30.059                          
ATOM   1982 1HG1 ILE A 239      -3.789  11.448 -30.276                          
ATOM   1983 2HG1 ILE A 239      -3.723  12.680 -31.559                          
ATOM   1984 1HD1 ILE A 239      -1.741  12.912 -30.264                          
ATOM   1985 2HD1 ILE A 239      -2.802  14.274 -29.829                          
ATOM   1986 3HD1 ILE A 239      -2.654  12.875 -28.737                          
ATOM   1987 1HG2 ILE A 239      -4.753  12.762 -27.989                          
ATOM   1988 2HG2 ILE A 239      -6.485  12.954 -28.351                          
ATOM   1989 3HG3 ILE A 239      -5.660  11.424 -28.733                          
ATOM   1990  N   VAL A 240      -8.089  14.163 -30.590                          
ATOM   1991  CA  VAL A 240      -9.393  14.479 -30.019                          
ATOM   1992  C   VAL A 240     -10.515  13.957 -30.904                          
ATOM   1993  CB  VAL A 240      -9.533  15.984 -29.754                          
ATOM   1994  HA  VAL A 240      -9.455  13.987 -29.048                          
ATOM   1995  H   VAL A 240      -7.575  14.936 -30.962                          
ATOM   1996  O   VAL A 240     -11.637  13.746 -30.430                          
ATOM   1997  CG1 VAL A 240      -9.990  16.687 -31.006                          
ATOM   1998  CG2 VAL A 240     -10.505  16.225 -28.634                          
ATOM   1999  HB  VAL A 240      -8.548  16.371 -29.493                          
ATOM   2000 1HG1 VAL A 240      -9.915  17.764 -30.865                          
ATOM   2001 2HG1 VAL A 240      -9.360  16.385 -31.843                          
ATOM   2002 3HG1 VAL A 240     -11.025  16.419 -31.216                          
ATOM   2003 1HG2 VAL A 240     -10.631  17.297 -28.486                          
ATOM   2004 2HG2 VAL A 240     -11.467  15.777 -28.885                          
ATOM   2005 3HG2 VAL A 240     -10.123  15.774 -27.718                          
ATOM   2006  N   GLY A 241     -10.249  13.728 -32.192                          
ATOM   2007  CA  GLY A 241     -11.259  13.104 -33.023                          
ATOM   2008  C   GLY A 241     -11.433  11.643 -32.684                          
ATOM   2009  H   GLY A 241      -9.389  13.955 -32.650                          
ATOM   2010 1HA  GLY A 241     -12.207  13.624 -32.895                          
ATOM   2011 2HA  GLY A 241     -10.979  13.204 -34.071                          
ATOM   2012  O   GLY A 241     -12.550  11.119 -32.721                          
ATOM   2013  N   ALA A 242     -10.337  10.967 -32.343                          
ATOM   2014  CA  ALA A 242     -10.426   9.565 -31.966                          
ATOM   2015  C   ALA A 242     -11.115   9.383 -30.619                          
ATOM   2016  CB  ALA A 242      -9.034   8.939 -31.942                          
ATOM   2017  HA  ALA A 242     -11.041   9.102 -32.738                          
ATOM   2018  H   ALA A 242      -9.417  11.357 -32.322                          
ATOM   2019  O   ALA A 242     -11.764   8.354 -30.395                          
ATOM   2020 1HB  ALA A 242      -9.120   7.870 -31.748                          
ATOM   2021 2HB  ALA A 242      -8.548   9.095 -32.906                          
ATOM   2022 3HB  ALA A 242      -8.439   9.405 -31.155                          
ATOM   2023  N   LEU A 243     -11.000  10.363 -29.720                          
ATOM   2024  CA  LEU A 243     -11.634  10.229 -28.411                          
ATOM   2025  C   LEU A 243     -13.153  10.228 -28.525                          
ATOM   2026  CB  LEU A 243     -11.168  11.337 -27.472                          
ATOM   2027  HA  LEU A 243     -11.319   9.274 -27.992                          
ATOM   2028  H   LEU A 243     -10.497  11.215 -29.868                          
ATOM   2029  O   LEU A 243     -13.836   9.539 -27.759                          
ATOM   2030  CG  LEU A 243      -9.708  11.275 -27.018                          
ATOM   2031  CD1 LEU A 243      -9.408  12.451 -26.134                          
ATOM   2032  CD2 LEU A 243      -9.400  10.005 -26.246                          
ATOM   2033 1HB  LEU A 243     -11.317  12.288 -27.982                          
ATOM   2034 2HB  LEU A 243     -11.795  11.300 -26.580                          
ATOM   2035  HG  LEU A 243      -9.077  11.300 -27.906                          
ATOM   2036 1HD1 LEU A 243      -8.364  12.416 -25.823                          
ATOM   2037 2HD1 LEU A 243      -9.593  13.375 -26.683                          
ATOM   2038 3HD1 LEU A 243     -10.051  12.417 -25.253                          
ATOM   2039 1HD2 LEU A 243      -8.385  10.055 -25.854                          
ATOM   2040 2HD2 LEU A 243     -10.104   9.901 -25.421                          
ATOM   2041 3HD2 LEU A 243      -9.490   9.146 -26.910                          
ATOM   2042  N   ILE A 244     -13.701  10.995 -29.473                          
ATOM   2043  CA  ILE A 244     -15.139  10.963 -29.741                          
ATOM   2044  C   ILE A 244     -15.569   9.636 -30.332                          
ATOM   2045  CB  ILE A 244     -15.545  12.105 -30.690                          
ATOM   2046  HA  ILE A 244     -15.653  11.099 -28.789                          
ATOM   2047  H   ILE A 244     -13.180  11.625 -30.049                          
ATOM   2048  O   ILE A 244     -16.631   9.111 -29.985                          
ATOM   2049  CG1 ILE A 244     -15.123  13.445 -30.095                          
ATOM   2050  CD1 ILE A 244     -15.370  14.621 -30.996                          
ATOM   2051  CG2 ILE A 244     -17.035  12.090 -30.925                          
ATOM   2052  HB  ILE A 244     -15.000  11.981 -31.626                          
ATOM   2053 1HG1 ILE A 244     -15.680  13.599 -29.171                          
ATOM   2054 2HG1 ILE A 244     -14.056  13.401 -29.873                          
ATOM   2055 1HD1 ILE A 244     -14.955  15.521 -30.541                          
ATOM   2056 2HD1 ILE A 244     -14.891  14.448 -31.959                          
ATOM   2057 3HD1 ILE A 244     -16.442  14.749 -31.141                          
ATOM   2058 1HG2 ILE A 244     -17.311  12.933 -31.558                          
ATOM   2059 2HG2 ILE A 244     -17.316  11.159 -31.416                          
ATOM   2060 3HG3 ILE A 244     -17.554  12.168 -29.969                          
ATOM   2061  N   GLN A 245     -14.762   9.075 -31.228                          
ATOM   2062  CA  GLN A 245     -15.107   7.807 -31.841                          
ATOM   2063  C   GLN A 245     -14.948   6.670 -30.850                          
ATOM   2064  CB  GLN A 245     -14.249   7.604 -33.086                          
ATOM   2065  HA  GLN A 245     -16.153   7.901 -32.131                          
ATOM   2066  H   GLN A 245     -13.895   9.472 -31.531                          
ATOM   2067  O   GLN A 245     -15.644   5.654 -30.938                          
ATOM   2068  CG  GLN A 245     -14.556   8.654 -34.151                          
ATOM   2069  CD  GLN A 245     -15.683   8.265 -35.076                          
ATOM   2070  OE1 GLN A 245     -16.818   8.085 -34.645                          
ATOM   2071  NE2 GLN A 245     -15.371   8.122 -36.356                          
ATOM   2072 1HB  GLN A 245     -13.198   7.678 -32.808                          
ATOM   2073 2HB  GLN A 245     -14.447   6.614 -33.497                          
ATOM   2074 1HG  GLN A 245     -14.826   9.585 -33.651                          
ATOM   2075 2HG  GLN A 245     -13.658   8.811 -34.750                          
ATOM   2076 1HE2 GLN A 245     -16.073   7.846 -37.014                          
ATOM   2077 2HE2 GLN A 245     -14.435   8.291 -36.665                          
ATOM   2078  N   SER A 246     -14.060   6.841 -29.871                          
ATOM   2079  CA  SER A 246     -13.974   5.872 -28.785                          
ATOM   2080  C   SER A 246     -15.345   5.565 -28.190                          
ATOM   2081  CB  SER A 246     -13.020   6.382 -27.704                          
ATOM   2082  OG  SER A 246     -12.477   5.310 -26.953                          
ATOM   2083  HA  SER A 246     -13.541   4.976 -29.232                          
ATOM   2084  H   SER A 246     -13.421   7.608 -29.812                          
ATOM   2085  O   SER A 246     -15.670   4.396 -27.951                          
ATOM   2086 1HB  SER A 246     -12.211   6.944 -28.171                          
ATOM   2087 2HB  SER A 246     -13.555   7.057 -27.037                          
ATOM   2088  HG  SER A 246     -11.482   5.395 -26.906                          
ATOM   2089  N   VAL A 247     -16.169   6.588 -27.964                          
ATOM   2090  CA  VAL A 247     -17.362   6.389 -27.150                          
ATOM   2091  C   VAL A 247     -18.247   5.287 -27.728                          
ATOM   2092  CB  VAL A 247     -18.115   7.717 -27.009                          
ATOM   2093  HA  VAL A 247     -17.034   6.090 -26.154                          
ATOM   2094  H   VAL A 247     -16.037   7.515 -28.315                          
ATOM   2095  O   VAL A 247     -18.966   4.606 -26.986                          
ATOM   2096  CG1 VAL A 247     -19.600   7.476 -26.849                          
ATOM   2097  CG2 VAL A 247     -17.576   8.467 -25.826                          
ATOM   2098  HB  VAL A 247     -17.966   8.287 -27.926                          
ATOM   2099 1HG1 VAL A 247     -20.107   8.428 -26.693                          
ATOM   2100 2HG1 VAL A 247     -19.989   7.000 -27.748                          
ATOM   2101 3HG1 VAL A 247     -19.772   6.827 -25.989                          
ATOM   2102 1HG2 VAL A 247     -18.137   9.392 -25.696                          
ATOM   2103 2HG2 VAL A 247     -17.674   7.854 -24.930                          
ATOM   2104 3HG2 VAL A 247     -16.524   8.701 -25.992                          
ATOM   2105  N   LYS A 248     -18.202   5.075 -29.043                          
ATOM   2106  CA  LYS A 248     -18.981   3.992 -29.629                          
ATOM   2107  C   LYS A 248     -18.440   2.631 -29.216                          
ATOM   2108  CB  LYS A 248     -19.008   4.125 -31.147                          
ATOM   2109  HA  LYS A 248     -20.002   4.084 -29.255                          
ATOM   2110  H   LYS A 248     -17.662   5.614 -29.689                          
ATOM   2111  O   LYS A 248     -19.213   1.742 -28.843                          
ATOM   2112  CG  LYS A 248     -19.648   5.413 -31.627                          
ATOM   2113  CD  LYS A 248     -19.516   5.552 -33.132                          
ATOM   2114  CE  LYS A 248     -20.219   6.795 -33.637                          
ATOM   2115  NZ  LYS A 248     -19.738   8.009 -32.925                          
ATOM   2116 1HB  LYS A 248     -17.983   4.090 -31.515                          
ATOM   2117 2HB  LYS A 248     -19.570   3.286 -31.557                          
ATOM   2118 1HG  LYS A 248     -20.705   5.408 -31.361                          
ATOM   2119 2HG  LYS A 248     -19.156   6.258 -31.146                          
ATOM   2120 1HD  LYS A 248     -18.458   5.613 -33.390                          
ATOM   2121 2HD  LYS A 248     -19.956   4.676 -33.609                          
ATOM   2122 1HE  LYS A 248     -20.023   6.906 -34.704                          
ATOM   2123 2HE  LYS A 248     -21.292   6.688 -33.473                          
ATOM   2124 1HZ  LYS A 248     -20.220   8.825 -33.285                          
ATOM   2125 2HZ  LYS A 248     -19.926   7.916 -31.933                          
ATOM   2126 3HZ  LYS A 248     -18.740   8.114 -33.072                          
ATOM   2127  N   LYS A 249     -17.121   2.445 -29.281                          
ATOM   2128  CA  LYS A 249     -16.537   1.183 -28.850                          
ATOM   2129  C   LYS A 249     -16.527   1.053 -27.337                          
ATOM   2130  CB  LYS A 249     -15.113   1.048 -29.386                          
ATOM   2131  HA  LYS A 249     -17.151   0.381 -29.262                          
ATOM   2132  H   LYS A 249     -16.469   3.127 -29.614                          
ATOM   2133  O   LYS A 249     -16.550  -0.068 -26.820                          
ATOM   2134  CG  LYS A 249     -15.026   0.663 -30.848                          
ATOM   2135  CD  LYS A 249     -13.585   0.487 -31.278                          
ATOM   2136  CE  LYS A 249     -13.473  -0.066 -32.687                          
ATOM   2137  NZ  LYS A 249     -12.055  -0.236 -33.110                          
ATOM   2138 1HB  LYS A 249     -14.607   2.006 -29.255                          
ATOM   2139 2HB  LYS A 249     -14.600   0.284 -28.801                          
ATOM   2140 1HG  LYS A 249     -15.561  -0.275 -31.002                          
ATOM   2141 2HG  LYS A 249     -15.484   1.446 -31.451                          
ATOM   2142 1HD  LYS A 249     -13.087   1.454 -31.240                          
ATOM   2143 2HD  LYS A 249     -13.094  -0.202 -30.590                          
ATOM   2144 1HE  LYS A 249     -13.969  -1.035 -32.724                          
ATOM   2145 2HE  LYS A 249     -13.966   0.621 -33.375                          
ATOM   2146 1HZ  LYS A 249     -12.026  -0.582 -34.063                          
ATOM   2147 2HZ  LYS A 249     -11.578   0.659 -33.061                          
ATOM   2148 3HZ  LYS A 249     -11.596  -0.897 -32.496                          
ATOM   2149  N   LEU A 250     -16.486   2.169 -26.629                          
ATOM   2150  CA  LEU A 250     -16.345   2.195 -25.183                          
ATOM   2151  C   LEU A 250     -17.699   2.183 -24.462                          
ATOM   2152  CB  LEU A 250     -15.503   3.422 -24.806                          
ATOM   2153  HA  LEU A 250     -15.792   1.302 -24.893                          
ATOM   2154  H   LEU A 250     -16.551   3.074 -27.048                          
ATOM   2155  O   LEU A 250     -17.740   2.138 -23.231                          
ATOM   2156  CG  LEU A 250     -14.973   3.801 -23.425                          
ATOM   2157  CD1 LEU A 250     -13.818   2.923 -23.060                          
ATOM   2158  CD2 LEU A 250     -14.539   5.246 -23.400                          
ATOM   2159 1HB  LEU A 250     -14.615   3.353 -25.435                          
ATOM   2160 2HB  LEU A 250     -16.103   4.277 -25.117                          
ATOM   2161  HG  LEU A 250     -15.764   3.660 -22.688                          
ATOM   2162 1HD1 LEU A 250     -13.521   3.123 -22.031                          
ATOM   2163 2HD1 LEU A 250     -14.111   1.877 -23.157                          
ATOM   2164 3HD1 LEU A 250     -12.981   3.129 -23.726                          
ATOM   2165 1HD2 LEU A 250     -14.131   5.485 -22.418                          
ATOM   2166 2HD2 LEU A 250     -13.775   5.409 -24.160                          
ATOM   2167 3HD2 LEU A 250     -15.397   5.887 -23.604                          
ATOM   2168  N   ALA A 251     -18.809   2.170 -25.210                          
ATOM   2169  CA  ALA A 251     -20.139   2.123 -24.604                          
ATOM   2170  C   ALA A 251     -20.442   0.759 -23.994                          
ATOM   2171  CB  ALA A 251     -21.194   2.480 -25.650                          
ATOM   2172  HA  ALA A 251     -20.118   2.862 -23.804                          
ATOM   2173  H   ALA A 251     -18.805   2.191 -26.209                          
ATOM   2174  O   ALA A 251     -20.847   0.660 -22.825                          
ATOM   2175 1HB  ALA A 251     -22.186   2.405 -25.206                          
ATOM   2176 2HB  ALA A 251     -21.029   3.499 -26.000                          
ATOM   2177 3HB  ALA A 251     -21.120   1.790 -26.491                          
ATOM   2178  N   ASP A 252     -20.286  -0.303 -24.786                          
ATOM   2179  CA  ASP A 252     -20.451  -1.658 -24.271                          
ATOM   2180  C   ASP A 252     -19.494  -1.945 -23.125                          
ATOM   2181  CB  ASP A 252     -20.242  -2.650 -25.406                          
ATOM   2182  CG  ASP A 252     -18.873  -2.520 -26.025                          
ATOM   2183  HA  ASP A 252     -21.497  -1.725 -23.968                          
ATOM   2184  H   ASP A 252     -20.053  -0.245 -25.757                          
ATOM   2185  O   ASP A 252     -19.750  -2.827 -22.299                          
ATOM   2186  OD1 ASP A 252     -18.170  -1.547 -25.683                          
ATOM   2187  OD2 ASP A 252     -18.497  -3.375 -26.850                          
ATOM   2188 1HB  ASP A 252     -20.356  -3.660 -25.015                          
ATOM   2189 2HB  ASP A 252     -20.994  -2.470 -26.174                          
ATOM   2190  N   VAL A 253     -18.384  -1.212 -23.060                          
ATOM   2191  CA  VAL A 253     -17.420  -1.439 -21.991                          
ATOM   2192  C   VAL A 253     -18.053  -1.162 -20.638                          
ATOM   2193  CB  VAL A 253     -16.167  -0.576 -22.204                          
ATOM   2194  HA  VAL A 253     -17.123  -2.487 -22.031                          
ATOM   2195  H   VAL A 253     -18.144  -0.489 -23.707                          
ATOM   2196  O   VAL A 253     -17.927  -1.964 -19.706                          
ATOM   2197  CG1 VAL A 253     -15.279  -0.645 -20.989                          
ATOM   2198  CG2 VAL A 253     -15.423  -1.016 -23.434                          
ATOM   2199  HB  VAL A 253     -16.489   0.458 -22.326                          
ATOM   2200 1HG1 VAL A 253     -14.356  -0.098 -21.181                          
ATOM   2201 2HG1 VAL A 253     -15.794  -0.201 -20.137                          
ATOM   2202 3HG1 VAL A 253     -15.045  -1.687 -20.769                          
ATOM   2203 1HG2 VAL A 253     -14.455  -0.516 -23.472                          
ATOM   2204 2HG2 VAL A 253     -15.272  -2.096 -23.401                          
ATOM   2205 3HG2 VAL A 253     -16.001  -0.757 -24.322                          
ATOM   2206  N   MET A 254     -18.725  -0.017 -20.500                          
ATOM   2207  CA  MET A 254     -19.373   0.294 -19.231                          
ATOM   2208  C   MET A 254     -20.412  -0.758 -18.892                          
ATOM   2209  CB  MET A 254     -20.008   1.684 -19.283                          
ATOM   2210  HA  MET A 254     -18.578   0.284 -18.486                          
ATOM   2211  H   MET A 254     -18.827   0.673 -21.215                          
ATOM   2212  O   MET A 254     -20.507  -1.205 -17.743                          
ATOM   2213  CG  MET A 254     -19.057   2.837 -18.992                          
ATOM   2214  SD  MET A 254     -19.738   4.491 -19.267                          
ATOM   2215  CE  MET A 254     -20.589   4.303 -20.835                          
ATOM   2216 1HB  MET A 254     -20.421   1.830 -20.282                          
ATOM   2217 2HB  MET A 254     -20.813   1.716 -18.549                          
ATOM   2218 1HG  MET A 254     -18.754   2.767 -17.947                          
ATOM   2219 2HG  MET A 254     -18.183   2.722 -19.632                          
ATOM   2220 1HE  MET A 254     -21.024   5.258 -21.129                          
ATOM   2221 2HE  MET A 254     -19.882   3.976 -21.595                          
ATOM   2222 3HE  MET A 254     -21.380   3.560 -20.732                          
ATOM   2223  N   VAL A 255     -21.192  -1.180 -19.883                          
ATOM   2224  CA  VAL A 255     -22.099  -2.297 -19.652                          
ATOM   2225  C   VAL A 255     -21.334  -3.510 -19.145                          
ATOM   2226  CB  VAL A 255     -22.900  -2.623 -20.921                          
ATOM   2227  HA  VAL A 255     -22.813  -1.988 -18.888                          
ATOM   2228  H   VAL A 255     -21.213  -0.788 -20.803                          
ATOM   2229  O   VAL A 255     -21.744  -4.162 -18.175                          
ATOM   2230  CG1 VAL A 255     -23.818  -3.793 -20.655                          
ATOM   2231  CG2 VAL A 255     -23.704  -1.421 -21.349                          
ATOM   2232  HB  VAL A 255     -22.192  -2.921 -21.695                          
ATOM   2233 1HG1 VAL A 255     -24.473  -3.944 -21.515                          
ATOM   2234 2HG1 VAL A 255     -23.224  -4.692 -20.489                          
ATOM   2235 3HG1 VAL A 255     -24.421  -3.588 -19.772                          
ATOM   2236 1HG2 VAL A 255     -24.261  -1.660 -22.255                          
ATOM   2237 2HG2 VAL A 255     -24.400  -1.149 -20.556                          
ATOM   2238 3HG2 VAL A 255     -23.033  -0.586 -21.545                          
ATOM   2239  N   LEU A 256     -20.207  -3.831 -19.784                          
ATOM   2240  CA  LEU A 256     -19.492  -5.044 -19.409                          
ATOM   2241  C   LEU A 256     -19.008  -4.970 -17.973                          
ATOM   2242  CB  LEU A 256     -18.307  -5.310 -20.335                          
ATOM   2243  HA  LEU A 256     -20.191  -5.876 -19.496                          
ATOM   2244  H   LEU A 256     -19.796  -3.296 -20.523                          
ATOM   2245  O   LEU A 256     -19.246  -5.890 -17.191                          
ATOM   2246  CG  LEU A 256     -17.578  -6.619 -19.982                          
ATOM   2247  CD1 LEU A 256     -18.382  -7.838 -20.378                          
ATOM   2248  CD2 LEU A 256     -16.203  -6.685 -20.600                          
ATOM   2249 1HB  LEU A 256     -18.670  -5.375 -21.361                          
ATOM   2250 2HB  LEU A 256     -17.603  -4.482 -20.251                          
ATOM   2251  HG  LEU A 256     -17.453  -6.638 -18.900                          
ATOM   2252 1HD1 LEU A 256     -17.867  -8.737 -20.040                          
ATOM   2253 2HD1 LEU A 256     -19.368  -7.788 -19.916                          
ATOM   2254 3HD1 LEU A 256     -18.489  -7.866 -21.461                          
ATOM   2255 1HD2 LEU A 256     -15.694  -7.587 -20.258                          
ATOM   2256 2HD2 LEU A 256     -16.293  -6.710 -21.685                          
ATOM   2257 3HD2 LEU A 256     -15.628  -5.808 -20.303                          
ATOM   2258  N   THR A 257     -18.313  -3.895 -17.607                          
ATOM   2259  CA  THR A 257     -17.726  -3.881 -16.276                          
ATOM   2260  C   THR A 257     -18.790  -3.806 -15.200                          
ATOM   2261  CB  THR A 257     -16.728  -2.742 -16.111                          
ATOM   2262  HA  THR A 257     -17.187  -4.815 -16.128                          
ATOM   2263  H   THR A 257     -18.154  -3.082 -18.168                          
ATOM   2264  O   THR A 257     -18.664  -4.485 -14.181                          
ATOM   2265  OG1 THR A 257     -17.412  -1.504 -16.307                          
ATOM   2266  CG2 THR A 257     -15.629  -2.842 -17.100                          
ATOM   2267  HB  THR A 257     -16.209  -2.816 -15.154                          
ATOM   2268  HG1 THR A 257     -16.751  -0.769 -16.463                          
ATOM   2269 1HG2 THR A 257     -14.884  -2.073 -16.894                          
ATOM   2270 2HG2 THR A 257     -15.165  -3.825 -17.029                          
ATOM   2271 3HG2 THR A 257     -16.029  -2.700 -18.103                          
ATOM   2272  N   VAL A 258     -19.858  -3.036 -15.407                          
ATOM   2273  CA  VAL A 258     -20.907  -3.022 -14.395                          
ATOM   2274  C   VAL A 258     -21.600  -4.374 -14.335                          
ATOM   2275  CB  VAL A 258     -21.896  -1.871 -14.637                          
ATOM   2276  HA  VAL A 258     -20.433  -2.828 -13.433                          
ATOM   2277  H   VAL A 258     -20.011  -2.456 -16.207                          
ATOM   2278  O   VAL A 258     -21.959  -4.852 -13.253                          
ATOM   2279  CG1 VAL A 258     -23.033  -1.945 -13.634                          
ATOM   2280  CG2 VAL A 258     -21.204  -0.539 -14.552                          
ATOM   2281  HB  VAL A 258     -22.320  -1.998 -15.633                          
ATOM   2282 1HG1 VAL A 258     -23.704  -1.098 -13.782                          
ATOM   2283 2HG1 VAL A 258     -23.584  -2.875 -13.776                          
ATOM   2284 3HG1 VAL A 258     -22.628  -1.914 -12.622                          
ATOM   2285 1HG2 VAL A 258     -21.936   0.259 -14.666                          
ATOM   2286 2HG2 VAL A 258     -20.713  -0.446 -13.582                          
ATOM   2287 3HG2 VAL A 258     -20.459  -0.465 -15.344                          
ATOM   2288  N   PHE A 259     -21.744  -5.047 -15.476                          
ATOM   2289  CA  PHE A 259     -22.398  -6.347 -15.450                          
ATOM   2290  C   PHE A 259     -21.568  -7.364 -14.675                          
ATOM   2291  CB  PHE A 259     -22.659  -6.819 -16.876                          
ATOM   2292  HA  PHE A 259     -23.362  -6.215 -14.958                          
ATOM   2293  H   PHE A 259     -21.435  -4.732 -16.373                          
ATOM   2294  O   PHE A 259     -22.109  -8.139 -13.881                          
ATOM   2295  CG  PHE A 259     -23.459  -8.076 -16.962                          
ATOM   2296  CD1 PHE A 259     -24.508  -8.286 -16.091                          
ATOM   2297  CE1 PHE A 259     -25.243  -9.440 -16.169                          
ATOM   2298  CZ  PHE A 259     -24.934 -10.391 -17.119                          
ATOM   2299  CD2 PHE A 259     -23.150  -9.029 -17.913                          
ATOM   2300  CE2 PHE A 259     -23.885 -10.183 -17.992                          
ATOM   2301 1HB  PHE A 259     -23.198  -6.033 -17.404                          
ATOM   2302 2HB  PHE A 259     -21.698  -6.991 -17.363                          
ATOM   2303  HD1 PHE A 259     -24.752  -7.535 -15.340                          
ATOM   2304  HE1 PHE A 259     -26.071  -9.606 -15.481                          
ATOM   2305  HZ  PHE A 259     -25.518 -11.309 -17.181                          
ATOM   2306  HE2 PHE A 259     -23.640 -10.935 -18.742                          
ATOM   2307  HD2 PHE A 259     -22.321  -8.863 -18.602                          
ATOM   2308  N   CYS A 260     -20.251  -7.361 -14.878                          
ATOM   2309  CA  CYS A 260     -19.368  -8.310 -14.213                          
ATOM   2310  C   CYS A 260     -19.323  -8.052 -12.721                          
ATOM   2311  CB  CYS A 260     -17.971  -8.209 -14.816                          
ATOM   2312  HA  CYS A 260     -19.763  -9.304 -14.422                          
ATOM   2313  H   CYS A 260     -19.788  -6.719 -15.491                          
ATOM   2314  O   CYS A 260     -19.442  -8.983 -11.916                          
ATOM   2315  SG  CYS A 260     -17.817  -8.798 -16.503                          
ATOM   2316 1HB  CYS A 260     -17.610  -7.182 -14.746                          
ATOM   2317 2HB  CYS A 260     -17.252  -8.720 -14.175                          
ATOM   2318  HG  CYS A 260     -18.680  -7.935 -17.031                          
ATOM   2319  N   LEU A 261     -19.144  -6.796 -12.333                          
ATOM   2320  CA  LEU A 261     -18.941  -6.482 -10.933                          
ATOM   2321  C   LEU A 261     -20.206  -6.733 -10.138                          
ATOM   2322  CB  LEU A 261     -18.496  -5.036 -10.779                          
ATOM   2323  HA  LEU A 261     -18.162  -7.146 -10.559                          
ATOM   2324  H   LEU A 261     -19.136  -6.010 -12.952                          
ATOM   2325  O   LEU A 261     -20.144  -7.187  -8.998                          
ATOM   2326  CG  LEU A 261     -17.239  -4.610 -11.526                          
ATOM   2327  CD1 LEU A 261     -17.311  -3.130 -11.859                          
ATOM   2328  CD2 LEU A 261     -16.005  -4.940 -10.716                          
ATOM   2329 1HB  LEU A 261     -19.313  -4.403 -11.124                          
ATOM   2330 2HB  LEU A 261     -18.322  -4.858  -9.718                          
ATOM   2331  HG  LEU A 261     -17.167  -5.163 -12.462                          
ATOM   2332 1HD1 LEU A 261     -16.465  -2.859 -12.491                          
ATOM   2333 2HD1 LEU A 261     -18.241  -2.922 -12.388                          
ATOM   2334 3HD1 LEU A 261     -17.278  -2.549 -10.938                          
ATOM   2335 1HD2 LEU A 261     -15.116  -4.639 -11.270                          
ATOM   2336 2HD2 LEU A 261     -16.040  -4.405  -9.767                          
ATOM   2337 3HD2 LEU A 261     -15.970  -6.013 -10.528                          
ATOM   2338  N   SER A 262     -21.369  -6.462 -10.729                          
ATOM   2339  CA  SER A 262     -22.603  -6.618  -9.976                          
ATOM   2340  C   SER A 262     -22.871  -8.084  -9.666                          
ATOM   2341  CB  SER A 262     -23.759  -6.007 -10.754                          
ATOM   2342  OG  SER A 262     -24.945  -6.039  -9.986                          
ATOM   2343  HA  SER A 262     -22.454  -6.054  -9.056                          
ATOM   2344  H   SER A 262     -21.473  -6.149 -11.673                          
ATOM   2345  O   SER A 262     -23.342  -8.418  -8.575                          
ATOM   2346 1HB  SER A 262     -23.519  -4.974 -11.007                          
ATOM   2347 2HB  SER A 262     -23.910  -6.565 -11.677                          
ATOM   2348  HG  SER A 262     -25.731  -5.811 -10.560                          
ATOM   2349  N   VAL A 263     -22.570  -8.971 -10.612                          
ATOM   2350  CA  VAL A 263     -22.729 -10.402 -10.381                          
ATOM   2351  C   VAL A 263     -21.767 -10.874  -9.304                          
ATOM   2352  CB  VAL A 263     -22.508 -11.171 -11.689                          
ATOM   2353  HA  VAL A 263     -23.750 -10.568 -10.036                          
ATOM   2354  H   VAL A 263     -22.224  -8.726 -11.517                          
ATOM   2355  O   VAL A 263     -22.158 -11.527  -8.328                          
ATOM   2356  CG1 VAL A 263     -22.505 -12.658 -11.421                          
ATOM   2357  CG2 VAL A 263     -23.565 -10.793 -12.688                          
ATOM   2358  HB  VAL A 263     -21.526 -10.899 -12.075                          
ATOM   2359 1HG1 VAL A 263     -22.496 -13.198 -12.368                          
ATOM   2360 2HG1 VAL A 263     -21.619 -12.921 -10.844                          
ATOM   2361 3HG1 VAL A 263     -23.399 -12.928 -10.858                          
ATOM   2362 1HG2 VAL A 263     -23.380 -11.314 -13.628                          
ATOM   2363 2HG2 VAL A 263     -24.546 -11.073 -12.304                          
ATOM   2364 3HG2 VAL A 263     -23.535  -9.716 -12.858                          
ATOM   2365  N   PHE A 264     -20.484 -10.560  -9.478                          
ATOM   2366  CA  PHE A 264     -19.489 -11.017  -8.520                          
ATOM   2367  C   PHE A 264     -19.668 -10.339  -7.176                          
ATOM   2368  CB  PHE A 264     -18.087 -10.767  -9.068                          
ATOM   2369  HA  PHE A 264     -19.622 -12.092  -8.404                          
ATOM   2370  H   PHE A 264     -20.130 -10.017 -10.238                          
ATOM   2371  O   PHE A 264     -19.261 -10.885  -6.151                          
ATOM   2372  CG  PHE A 264     -17.847 -11.395 -10.391                          
ATOM   2373  CD1 PHE A 264     -17.217 -10.685 -11.383                          
ATOM   2374  CE1 PHE A 264     -16.997 -11.259 -12.595                          
ATOM   2375  CZ  PHE A 264     -17.400 -12.537 -12.825                          
ATOM   2376  CD2 PHE A 264     -18.253 -12.682 -10.623                          
ATOM   2377  CE2 PHE A 264     -18.033 -13.257 -11.837                          
ATOM   2378 1HB  PHE A 264     -17.942  -9.691  -9.164                          
ATOM   2379 2HB  PHE A 264     -17.364 -11.170  -8.358                          
ATOM   2380  HD1 PHE A 264     -16.894  -9.661 -11.198                          
ATOM   2381  HE1 PHE A 264     -16.496 -10.695 -13.383                          
ATOM   2382  HZ  PHE A 264     -17.224 -12.998 -13.798                          
ATOM   2383  HE2 PHE A 264     -18.357 -14.282 -12.021                          
ATOM   2384  HD2 PHE A 264     -18.753 -13.246  -9.836                          
ATOM   2385  N   ALA A 265     -20.289  -9.167  -7.157                          
ATOM   2386  CA  ALA A 265     -20.522  -8.489  -5.897                          
ATOM   2387  C   ALA A 265     -21.660  -9.137  -5.148                          
ATOM   2388  CB  ALA A 265     -20.809  -7.016  -6.141                          
ATOM   2389  HA  ALA A 265     -19.606  -8.604  -5.318                          
ATOM   2390  H   ALA A 265     -20.624  -8.689  -7.968                          
ATOM   2391  O   ALA A 265     -21.667  -9.136  -3.921                          
ATOM   2392 1HB  ALA A 265     -21.027  -6.527  -5.192                          
ATOM   2393 2HB  ALA A 265     -19.939  -6.548  -6.599                          
ATOM   2394 3HB  ALA A 265     -21.667  -6.919  -6.806                          
ATOM   2395  N   LEU A 266     -22.615  -9.709  -5.860                          
ATOM   2396  CA  LEU A 266     -23.648 -10.473  -5.183                          
ATOM   2397  C   LEU A 266     -23.076 -11.763  -4.609                          
ATOM   2398  CB  LEU A 266     -24.795 -10.755  -6.145                          
ATOM   2399  HA  LEU A 266     -24.018  -9.864  -4.358                          
ATOM   2400  H   LEU A 266     -22.695  -9.661  -6.856                          
ATOM   2401  O   LEU A 266     -23.411 -12.156  -3.483                          
ATOM   2402  CG  LEU A 266     -25.536  -9.472  -6.507                          
ATOM   2403  CD1 LEU A 266     -26.166  -9.551  -7.885                          
ATOM   2404  CD2 LEU A 266     -26.575  -9.185  -5.439                          
ATOM   2405 1HB  LEU A 266     -24.394 -11.204  -7.055                          
ATOM   2406 2HB  LEU A 266     -25.492 -11.448  -5.675                          
ATOM   2407  HG  LEU A 266     -24.824  -8.648  -6.548                          
ATOM   2408 1HD1 LEU A 266     -26.654  -8.604  -8.116                          
ATOM   2409 2HD1 LEU A 266     -25.394  -9.753  -8.626                          
ATOM   2410 3HD1 LEU A 266     -26.904 -10.353  -7.901                          
ATOM   2411 1HD2 LEU A 266     -27.282  -8.443  -5.810                          
ATOM   2412 2HD2 LEU A 266     -27.108 -10.104  -5.194                          
ATOM   2413 3HD2 LEU A 266     -26.081  -8.802  -4.546                          
ATOM   2414  N   ILE A 267     -22.203 -12.428  -5.366                          
ATOM   2415  CA  ILE A 267     -21.489 -13.576  -4.812                          
ATOM   2416  C   ILE A 267     -20.739 -13.166  -3.557                          
ATOM   2417  CB  ILE A 267     -20.539 -14.185  -5.854                          
ATOM   2418  HA  ILE A 267     -22.234 -14.324  -4.541                          
ATOM   2419  H   ILE A 267     -21.986 -12.204  -6.317                          
ATOM   2420  O   ILE A 267     -20.821 -13.826  -2.518                          
ATOM   2421  CG1 ILE A 267     -21.330 -14.818  -6.994                          
ATOM   2422  CD1 ILE A 267     -20.467 -15.444  -8.056                          
ATOM   2423  CG2 ILE A 267     -19.648 -15.211  -5.198                          
ATOM   2424  HB  ILE A 267     -19.943 -13.380  -6.285                          
ATOM   2425 1HG1 ILE A 267     -21.976 -15.590  -6.577                          
ATOM   2426 2HG1 ILE A 267     -21.941 -14.044  -7.459                          
ATOM   2427 1HD1 ILE A 267     -21.093 -15.763  -8.891                          
ATOM   2428 2HD1 ILE A 267     -19.737 -14.715  -8.408                          
ATOM   2429 3HD1 ILE A 267     -19.948 -16.307  -7.640                          
ATOM   2430 1HG2 ILE A 267     -18.956 -15.617  -5.937                          
ATOM   2431 2HG2 ILE A 267     -19.084 -14.741  -4.393                          
ATOM   2432 3HG3 ILE A 267     -20.259 -16.016  -4.792                          
ATOM   2433  N   GLY A 268     -20.021 -12.047  -3.626                          
ATOM   2434  CA  GLY A 268     -19.319 -11.547  -2.459                          
ATOM   2435  C   GLY A 268     -20.237 -11.238  -1.300                          
ATOM   2436  H   GLY A 268     -19.918 -11.495  -4.454                          
ATOM   2437 1HA  GLY A 268     -18.581 -12.284  -2.143                          
ATOM   2438 2HA  GLY A 268     -18.773 -10.644  -2.732                          
ATOM   2439  O   GLY A 268     -19.883 -11.462  -0.146                          
ATOM   2440  N   LEU A 269     -21.423 -10.725  -1.587                          
ATOM   2441  CA  LEU A 269     -22.385 -10.451  -0.537                          
ATOM   2442  C   LEU A 269     -22.765 -11.731   0.189                          
ATOM   2443  CB  LEU A 269     -23.608  -9.782  -1.152                          
ATOM   2444  HA  LEU A 269     -21.909  -9.779   0.176                          
ATOM   2445  H   LEU A 269     -21.729 -10.499  -2.512                          
ATOM   2446  O   LEU A 269     -22.718 -11.793   1.422                          
ATOM   2447  CG  LEU A 269     -24.805  -9.533  -0.255                          
ATOM   2448  CD1 LEU A 269     -24.659  -8.228   0.485                          
ATOM   2449  CD2 LEU A 269     -26.039  -9.537  -1.125                          
ATOM   2450 1HB  LEU A 269     -23.287  -8.815  -1.541                          
ATOM   2451 2HB  LEU A 269     -23.944 -10.412  -1.975                          
ATOM   2452  HG  LEU A 269     -24.885 -10.313   0.503                          
ATOM   2453 1HD1 LEU A 269     -25.531  -8.070   1.119                          
ATOM   2454 2HD1 LEU A 269     -23.761  -8.258   1.103                          
ATOM   2455 3HD1 LEU A 269     -24.579  -7.410  -0.232                          
ATOM   2456 1HD2 LEU A 269     -26.916  -9.329  -0.512                          
ATOM   2457 2HD2 LEU A 269     -25.944  -8.771  -1.894                          
ATOM   2458 3HD2 LEU A 269     -26.149 -10.514  -1.596                          
ATOM   2459  N   GLN A 270     -23.139 -12.768  -0.565                          
ATOM   2460  CA  GLN A 270     -23.674 -13.969   0.070                          
ATOM   2461  C   GLN A 270     -22.586 -14.773   0.766                          
ATOM   2462  CB  GLN A 270     -24.395 -14.851  -0.942                          
ATOM   2463  HA  GLN A 270     -24.397 -13.611   0.803                          
ATOM   2464  H   GLN A 270     -23.083 -12.796  -1.564                          
ATOM   2465  O   GLN A 270     -22.860 -15.439   1.767                          
ATOM   2466  CG  GLN A 270     -25.190 -15.984  -0.339                          
ATOM   2467  CD  GLN A 270     -26.331 -15.503   0.525                          
ATOM   2468  OE1 GLN A 270     -26.210 -15.431   1.742                          
ATOM   2469  NE2 GLN A 270     -27.441 -15.140  -0.102                          
ATOM   2470 1HB  GLN A 270     -25.078 -14.224  -1.514                          
ATOM   2471 2HB  GLN A 270     -23.648 -15.280  -1.611                          
ATOM   2472 1HG  GLN A 270     -25.597 -16.592  -1.146                          
ATOM   2473 2HG  GLN A 270     -24.522 -16.591   0.273                          
ATOM   2474 1HE2 GLN A 270     -28.242 -14.857   0.423                          
ATOM   2475 2HE2 GLN A 270     -27.476 -15.149  -1.102                          
ATOM   2476  N   LEU A 271     -21.353 -14.733   0.259                          
ATOM   2477  CA  LEU A 271     -20.270 -15.488   0.880                          
ATOM   2478  C   LEU A 271     -19.780 -14.843   2.168                          
ATOM   2479  CB  LEU A 271     -19.102 -15.622  -0.088                          
ATOM   2480  HA  LEU A 271     -20.658 -16.480   1.117                          
ATOM   2481  H   LEU A 271     -21.093 -14.203  -0.548                          
ATOM   2482  O   LEU A 271     -19.491 -15.541   3.144                          
ATOM   2483  CG  LEU A 271     -19.257 -16.529  -1.300                          
ATOM   2484  CD1 LEU A 271     -17.972 -16.474  -2.070                          
ATOM   2485  CD2 LEU A 271     -19.601 -17.935  -0.917                          
ATOM   2486 1HB  LEU A 271     -18.879 -14.623  -0.462                          
ATOM   2487 2HB  LEU A 271     -18.251 -15.994   0.484                          
ATOM   2488  HG  LEU A 271     -20.086 -16.192  -1.922                          
ATOM   2489 1HD1 LEU A 271     -18.087 -17.023  -3.007                          
ATOM   2490 2HD1 LEU A 271     -17.722 -15.436  -2.286                          
ATOM   2491 3HD1 LEU A 271     -17.176 -16.926  -1.480                          
ATOM   2492 1HD2 LEU A 271     -19.617 -18.561  -1.809                          
ATOM   2493 2HD2 LEU A 271     -18.854 -18.315  -0.219                          
ATOM   2494 3HD2 LEU A 271     -20.582 -17.954  -0.443                          
ATOM   2495  N   PHE A 272     -19.667 -13.515   2.178                          
ATOM   2496  CA  PHE A 272     -19.035 -12.763   3.251                          
ATOM   2497  C   PHE A 272     -19.986 -11.737   3.848                          
ATOM   2498  CB  PHE A 272     -17.769 -12.060   2.765                          
ATOM   2499  HA  PHE A 272     -18.745 -13.479   4.020                          
ATOM   2500  H   PHE A 272     -20.017 -12.943   1.437                          
ATOM   2501  O   PHE A 272     -19.600 -10.597   4.100                          
ATOM   2502  CG  PHE A 272     -16.916 -12.893   1.873                          
ATOM   2503  CD1 PHE A 272     -16.271 -13.995   2.374                          
ATOM   2504  CE1 PHE A 272     -15.487 -14.760   1.554                          
ATOM   2505  CZ  PHE A 272     -15.346 -14.427   0.243                          
ATOM   2506  CD2 PHE A 272     -16.774 -12.558   0.553                          
ATOM   2507  CE2 PHE A 272     -15.997 -13.315  -0.258                          
ATOM   2508 1HB  PHE A 272     -18.064 -11.164   2.218                          
ATOM   2509 2HB  PHE A 272     -17.179 -11.777   3.636                          
ATOM   2510  HD1 PHE A 272     -16.384 -14.261   3.425                          
ATOM   2511  HE1 PHE A 272     -14.975 -15.636   1.952                          
ATOM   2512  HZ  PHE A 272     -14.721 -15.037  -0.410                          
ATOM   2513  HE2 PHE A 272     -15.884 -13.049  -1.309                          
ATOM   2514  HD2 PHE A 272     -17.286 -11.681   0.155                          
TER
ATOM   2515  N   MET A273      -21.237 -12.120   4.074                          
ATOM   2516  CA  MET A273      -22.141 -11.213   4.755                          
ATOM   2517  C   MET A273      -21.669 -11.060   6.192                          
ATOM   2518  CB  MET A273      -23.582 -11.724   4.692                          
ATOM   2519  HA  MET A273      -22.049 -10.261   4.232                          
ATOM   2520  H   MET A273      -21.625 -13.003   3.809                          
ATOM   2521  O   MET A273      -21.871 -11.947   7.025                          
ATOM   2522  CG  MET A273      -24.606 -10.849   5.415                          
ATOM   2523  SD  MET A273      -26.242 -11.612   5.451                          
ATOM   2524  CE  MET A273      -26.607 -11.767   3.707                          
ATOM   2525 1HB  MET A273      -23.872 -11.790   3.644                          
ATOM   2526 2HB  MET A273      -23.608 -12.717   5.140                          
ATOM   2527 1HG  MET A273      -24.271 -10.687   6.439                          
ATOM   2528 2HG  MET A273      -24.677  -9.891   4.900                          
ATOM   2529 1HE  MET A273      -27.573 -12.256   3.580                          
ATOM   2530 2HE  MET A273      -26.638 -10.777   3.253                          
ATOM   2531 3HE  MET A273      -25.832 -12.364   3.225                          
ATOM   2532  N   GLY A 274     -21.011  -9.949   6.484                          
ATOM   2533  CA  GLY A 274     -20.615  -9.659   7.842                          
ATOM   2534  C   GLY A 274     -19.553 -10.601   8.360                          
ATOM   2535  H   GLY A 274     -20.751  -9.258   5.810                          
ATOM   2536 1HA  GLY A 274     -20.243  -8.636   7.896                          
ATOM   2537 2HA  GLY A 274     -21.489  -9.715   8.490                          
ATOM   2538  O   GLY A 274     -19.342 -10.708   9.571                          
ATOM   2539  N   ASN A 275     -18.867 -11.286   7.450                          
ATOM   2540  CA  ASN A 275     -17.834 -12.222   7.876                          
ATOM   2541  C   ASN A 275     -16.615 -11.491   8.401                          
ATOM   2542  CB  ASN A 275     -17.451 -13.125   6.717                          
ATOM   2543  HA  ASN A 275     -18.305 -12.844   8.637                          
ATOM   2544  H   ASN A 275     -19.000 -11.214   6.463                          
ATOM   2545  O   ASN A 275     -15.965 -11.961   9.338                          
ATOM   2546  CG  ASN A 275     -16.379 -14.093   7.083                          
ATOM   2547  OD1 ASN A 275     -15.213 -13.885   6.758                          
ATOM   2548  ND2 ASN A 275     -16.750 -15.139   7.809                          
ATOM   2549 1HB  ASN A 275     -18.333 -13.682   6.400                          
ATOM   2550 2HB  ASN A 275     -17.098 -12.506   5.893                          
ATOM   2551 1HD2 ASN A 275     -16.069 -15.808   8.105                          
ATOM   2552 2HD2 ASN A 275     -17.711 -15.258   8.061                          
ATOM   2553  N   LEU A 276     -16.304 -10.334   7.819                          
ATOM   2554  CA  LEU A 276     -15.209  -9.508   8.308                          
ATOM   2555  C   LEU A 276     -15.492  -8.976   9.702                          
ATOM   2556  CB  LEU A 276     -14.974  -8.342   7.351                          
ATOM   2557  HA  LEU A 276     -14.320 -10.137   8.352                          
ATOM   2558  H   LEU A 276     -16.789  -9.962   7.027                          
ATOM   2559  O   LEU A 276     -14.561  -8.601  10.424                          
ATOM   2560  CG  LEU A 276     -13.815  -7.383   7.576                          
ATOM   2561  CD1 LEU A 276     -12.516  -8.116   7.620                          
ATOM   2562  CD2 LEU A 276     -13.771  -6.409   6.458                          
ATOM   2563 1HB  LEU A 276     -14.834  -8.775   6.360                          
ATOM   2564 2HB  LEU A 276     -15.884  -7.741   7.360                          
ATOM   2565  HG  LEU A 276     -13.950  -6.860   8.522                          
ATOM   2566 1HD1 LEU A 276     -11.705  -7.408   7.789                          
ATOM   2567 2HD1 LEU A 276     -12.537  -8.844   8.432                          
ATOM   2568 3HD1 LEU A 276     -12.358  -8.632   6.674                          
ATOM   2569 1HD2 LEU A 276     -12.961  -5.699   6.626                          
ATOM   2570 2HD2 LEU A 276     -13.601  -6.938   5.521                          
ATOM   2571 3HD2 LEU A 276     -14.719  -5.873   6.405                          
ATOM   2572  N   ARG A 277     -16.759  -8.951  10.107                          
ATOM   2573  CA  ARG A 277     -17.088  -8.657  11.491                          
ATOM   2574  C   ARG A 277     -16.784  -9.796  12.452                          
ATOM   2575  CB  ARG A 277     -18.561  -8.276  11.595                          
ATOM   2576  HA  ARG A 277     -16.503  -7.771  11.736                          
ATOM   2577  H   ARG A 277     -17.542  -9.125   9.511                          
ATOM   2578  O   ARG A 277     -17.097  -9.657  13.636                          
ATOM   2579  CG  ARG A 277     -18.849  -7.295  12.707                          
ATOM   2580  CD  ARG A 277     -20.317  -7.317  13.071                          
ATOM   2581  NE  ARG A 277     -21.184  -7.342  11.896                          
ATOM   2582  CZ  ARG A 277     -22.475  -7.027  11.915                          
ATOM   2583  NH1 ARG A 277     -23.039  -6.607  13.037                          
ATOM   2584  NH2 ARG A 277     -23.201  -7.132  10.819                          
ATOM   2585 1HB  ARG A 277     -18.870  -7.828  10.650                          
ATOM   2586 2HB  ARG A 277     -19.140  -9.182  11.774                          
ATOM   2587 1HG  ARG A 277     -18.258  -7.563  13.583                          
ATOM   2588 2HG  ARG A 277     -18.577  -6.291  12.378                          
ATOM   2589 1HD  ARG A 277     -20.515  -8.206  13.670                          
ATOM   2590 2HD  ARG A 277     -20.546  -6.427  13.655                          
ATOM   2591  HE  ARG A 277     -20.780  -7.613  11.023                          
ATOM   2592 1HH1 ARG A 277     -24.009  -6.365  13.049                          
ATOM   2593 2HH1 ARG A 277     -22.494  -6.531  13.873                          
ATOM   2594 1HH2 ARG A 277     -24.170  -6.884  10.835                          
ATOM   2595 2HH2 ARG A 277     -22.783  -7.460   9.971                          
ATOM   2596  N   HIS A 278     -16.185 -10.895  12.004                          
ATOM   2597  CA  HIS A 278     -15.659 -11.882  12.939                          
ATOM   2598  C   HIS A 278     -14.454 -11.342  13.692                          
ATOM   2599  CB  HIS A 278     -15.266 -13.151  12.198                          
ATOM   2600  HA  HIS A 278     -16.440 -12.113  13.663                          
ATOM   2601  H   HIS A 278     -16.057 -11.112  11.036                          
ATOM   2602  O   HIS A 278     -13.528 -10.789  13.102                          
ATOM   2603  CG  HIS A 278     -16.423 -13.917  11.657                          
ATOM   2604  CE1 HIS A 278     -18.511 -14.293  11.074                          
ATOM   2605  ND1 HIS A 278     -17.701 -13.405  11.621                          
ATOM   2606  NE2 HIS A 278     -17.803 -15.360  10.756                          
ATOM   2607  CD2 HIS A 278     -16.494 -15.149  11.111                          
ATOM   2608 1HB  HIS A 278     -14.601 -12.887  11.374                          
ATOM   2609 2HB  HIS A 278     -14.702 -13.794  12.874                          
ATOM   2610  HD1 HIS A 278     -17.973 -12.503  11.956                          
ATOM   2611  HE1 HIS A 278     -19.580 -14.166  10.912                          
ATOM   2612  HD2 HIS A 278     -15.658 -15.838  10.981                          
ATOM   2613  N   LYS A 279     -14.454 -11.519  15.008                          
ATOM   2614  CA  LYS A 279     -13.347 -11.016  15.796                          
ATOM   2615  C   LYS A 279     -13.083 -11.953  16.961                          
ATOM   2616  CB  LYS A 279     -13.621  -9.605  16.312                          
ATOM   2617  HA  LYS A 279     -12.466 -11.008  15.154                          
ATOM   2618  H   LYS A 279     -15.174 -11.984  15.523                          
ATOM   2619  O   LYS A 279     -13.876 -12.850  17.257                          
ATOM   2620  CG  LYS A 279     -13.914  -8.574  15.237                          
ATOM   2621  CD  LYS A 279     -13.495  -7.177  15.669                          
ATOM   2622  CE  LYS A 279     -13.959  -6.115  14.686                          
ATOM   2623  NZ  LYS A 279     -13.631  -6.463  13.280                          
ATOM   2624 1HB  LYS A 279     -14.481  -9.650  16.980                          
ATOM   2625 2HB  LYS A 279     -12.746  -9.273  16.869                          
ATOM   2626 1HG  LYS A 279     -13.368  -8.842  14.333                          
ATOM   2627 2HG  LYS A 279     -14.984  -8.574  15.030                          
ATOM   2628 1HD  LYS A 279     -13.930  -6.966  16.647                          
ATOM   2629 2HD  LYS A 279     -12.409  -7.141  15.739                          
ATOM   2630 1HE  LYS A 279     -15.039  -6.003  14.776                          
ATOM   2631 2HE  LYS A 279     -13.474  -5.172  14.936                          
ATOM   2632 1HZ  LYS A 279     -13.933  -5.715  12.668                          
ATOM   2633 2HZ  LYS A 279     -12.630  -6.593  13.189                          
ATOM   2634 3HZ  LYS A 279     -14.108  -7.322  13.025                          
ATOM   2635  N   CYS A 280     -11.970 -11.710  17.641                          
ATOM   2636  CA  CYS A 280     -11.566 -12.480  18.808                          
ATOM   2637  C   CYS A 280     -11.811 -11.667  20.069                          
ATOM   2638  CB  CYS A 280     -10.090 -12.869  18.720                          
ATOM   2639  HA  CYS A 280     -12.169 -13.388  18.809                          
ATOM   2640  H   CYS A 280     -11.334 -10.979  17.395                          
ATOM   2641  O   CYS A 280     -11.410 -10.499  20.145                          
ATOM   2642  SG  CYS A 280      -9.679 -13.950  17.344                          
ATOM   2643 1HB  CYS A 280      -9.471 -11.973  18.687                          
ATOM   2644 2HB  CYS A 280      -9.769 -13.323  19.658                          
ATOM   2645  HG  CYS A 280     -10.900 -13.974  16.816                          
ATOM   2646  N   VAL A 281     -12.456 -12.286  21.057                          
ATOM   2647  CA  VAL A 281     -12.737 -11.680  22.351                          
ATOM   2648  C   VAL A 281     -12.314 -12.651  23.449                          
ATOM   2649  CB  VAL A 281     -14.225 -11.307  22.511                          
ATOM   2650  HA  VAL A 281     -12.132 -10.777  22.430                          
ATOM   2651  H   VAL A 281     -12.793 -13.224  20.969                          
ATOM   2652  O   VAL A 281     -11.748 -13.708  23.186                          
ATOM   2653  CG1 VAL A 281     -14.589 -10.183  21.592                          
ATOM   2654  CG2 VAL A 281     -15.087 -12.513  22.217                          
ATOM   2655  HB  VAL A 281     -14.376 -10.966  23.536                          
ATOM   2656 1HG1 VAL A 281     -15.622  -9.886  21.773                          
ATOM   2657 2HG1 VAL A 281     -13.930  -9.334  21.777                          
ATOM   2658 3HG1 VAL A 281     -14.481 -10.509  20.558                          
ATOM   2659 1HG2 VAL A 281     -16.132 -12.266  22.405                          
ATOM   2660 2HG2 VAL A 281     -14.964 -12.801  21.174                          
ATOM   2661 3HG2 VAL A 281     -14.788 -13.340  22.860                          
ATOM   2662  N   ARG A 282     -12.575 -12.267  24.694                          
ATOM   2663  CA  ARG A 282     -12.380 -13.202  25.789                          
ATOM   2664  C   ARG A 282     -13.625 -14.076  25.943                          
ATOM   2665  CB  ARG A 282     -12.086 -12.457  27.089                          
ATOM   2666  HA  ARG A 282     -11.516 -13.799  25.497                          
ATOM   2667  H   ARG A 282     -12.907 -11.361  24.954                          
ATOM   2668  O   ARG A 282     -14.684 -13.798  25.375                          
ATOM   2669  CG  ARG A 282     -10.718 -11.774  27.032                          
ATOM   2670  CD  ARG A 282     -10.157 -11.551  28.438                          
ATOM   2671  NE  ARG A 282     -10.595 -10.235  28.955                          
ATOM   2672  CZ  ARG A 282     -11.723 -10.040  29.671                          
ATOM   2673  NH1 ARG A 282     -12.160  -8.796  29.907                          
ATOM   2674  NH2 ARG A 282     -12.404 -11.091  30.147                          
ATOM   2675 1HB  ARG A 282     -12.856 -11.702  27.249                          
ATOM   2676 2HB  ARG A 282     -12.096 -13.167  27.917                          
ATOM   2677 1HG  ARG A 282     -10.029 -12.403  26.470                          
ATOM   2678 2HG  ARG A 282     -10.821 -10.811  26.533                          
ATOM   2679 1HD  ARG A 282     -10.520 -12.338  29.100                          
ATOM   2680 2HD  ARG A 282      -9.068 -11.581  28.402                          
ATOM   2681  HE  ARG A 282     -10.019  -9.441  28.763                          
ATOM   2682 1HH1 ARG A 282     -12.993  -8.651  30.440                          
ATOM   2683 2HH1 ARG A 282     -11.652  -8.011  29.549                          
ATOM   2684 1HH2 ARG A 282     -13.267 -10.949  30.632                          
ATOM   2685 2HH2 ARG A 282     -12.049 -12.018  30.017                          
ATOM   2686  N   ASN A 283     -13.490 -15.154  26.710                          
ATOM   2687  CA  ASN A 283     -14.566 -16.130  26.858                          
ATOM   2688  C   ASN A 283     -15.771 -15.606  27.637                          
ATOM   2689  CB  ASN A 283     -14.037 -17.407  27.517                          
ATOM   2690  HA  ASN A 283     -14.825 -16.429  25.843                          
ATOM   2691  H   ASN A 283     -12.660 -15.364  27.227                          
ATOM   2692  O   ASN A 283     -15.620 -14.964  28.676                          
ATOM   2693  CG  ASN A 283     -14.395 -18.657  26.738                          
ATOM   2694  OD1 ASN A 283     -15.465 -18.742  26.133                          
ATOM   2695  ND2 ASN A 283     -13.499 -19.637  26.746                          
ATOM   2696 1HB  ASN A 283     -12.951 -17.339  27.588                          
ATOM   2697 2HB  ASN A 283     -14.462 -17.486  28.518                          
ATOM   2698 1HD2 ASN A 283     -13.665 -20.472  26.222                          
ATOM   2699 2HD2 ASN A 283     -12.656 -19.540  27.277                          
ATOM   2700  N   PHE A 284     -16.966 -15.885  27.125                          
ATOM   2701  CA  PHE A 284     -18.197 -15.499  27.790                          
ATOM   2702  C   PHE A 284     -19.223 -16.593  27.543                          
ATOM   2703  CB  PHE A 284     -18.696 -14.136  27.305                          
ATOM   2704  HA  PHE A 284     -17.983 -15.437  28.857                          
ATOM   2705  H   PHE A 284     -17.094 -16.372  26.261                          
ATOM   2706  O   PHE A 284     -18.892 -17.682  27.064                          
ATOM   2707  CG  PHE A 284     -17.788 -12.967  27.691                          
ATOM   2708  CD1 PHE A 284     -17.051 -12.317  26.722                          
ATOM   2709  CE1 PHE A 284     -16.197 -11.217  27.085                          
ATOM   2710  CZ  PHE A 284     -16.116 -10.818  28.383                          
ATOM   2711  CD2 PHE A 284     -17.707 -12.562  29.007                          
ATOM   2712  CE2 PHE A 284     -16.852 -11.461  29.370                          
ATOM   2713 1HB  PHE A 284     -18.773 -14.167  26.218                          
ATOM   2714 2HB  PHE A 284     -19.683 -13.960  27.733                          
ATOM   2715  HD1 PHE A 284     -17.116 -12.637  25.682                          
ATOM   2716  HE1 PHE A 284     -15.614 -10.704  26.320                          
ATOM   2717  HZ  PHE A 284     -15.470  -9.985  28.658                          
ATOM   2718  HE2 PHE A 284     -16.787 -11.141  30.411                          
ATOM   2719  HD2 PHE A 284     -18.289 -13.075  29.772                          
ATOM   2720  N   THR A 285     -20.480 -16.292  27.868                          
ATOM   2721  CA  THR A 285     -21.593 -17.229  27.716                          
ATOM   2722  C   THR A 285     -21.315 -18.518  28.492                          
ATOM   2723  CB  THR A 285     -21.880 -17.531  26.235                          
ATOM   2724  HA  THR A 285     -22.484 -16.779  28.153                          
ATOM   2725  H   THR A 285     -20.744 -15.401  28.239                          
ATOM   2726  O   THR A 285     -21.420 -19.631  27.970                          
ATOM   2727  OG1 THR A 285     -21.917 -16.311  25.488                          
ATOM   2728  CG2 THR A 285     -23.208 -18.217  26.069                          
ATOM   2729  HB  THR A 285     -21.178 -18.267  25.844                          
ATOM   2730  HG1 THR A 285     -21.539 -16.457  24.574                          
ATOM   2731 1HG2 THR A 285     -23.352 -18.482  25.021                          
ATOM   2732 2HG2 THR A 285     -23.228 -19.122  26.678                          
ATOM   2733 3HG2 THR A 285     -24.006 -17.547  26.388                          
ATOM   2734  N   ALA A 286     -20.927 -18.360  29.757                          
ATOM   2735  CA  ALA A 286     -20.483 -19.518  30.533                          
ATOM   2736  C   ALA A 286     -21.641 -20.315  31.128                          
ATOM   2737  CB  ALA A 286     -19.479 -19.065  31.595                          
ATOM   2738  HA  ALA A 286     -19.997 -20.178  29.816                          
ATOM   2739  H   ALA A 286     -20.911 -17.486  30.241                          
ATOM   2740  O   ALA A 286     -22.028 -21.359  30.594                          
ATOM   2741 1HB  ALA A 286     -19.120 -19.932  32.150                          
ATOM   2742 2HB  ALA A 286     -18.638 -18.569  31.112                          
ATOM   2743 3HB  ALA A 286     -19.965 -18.370  32.281                          
ATOM   2744  N   LEU A 287     -22.219 -19.829  32.230                          
ATOM   2745  CA  LEU A 287     -23.215 -20.609  32.967                          
ATOM   2746  C   LEU A 287     -23.856 -19.767  34.055                          
ATOM   2747  CB  LEU A 287     -22.570 -21.854  33.589                          
ATOM   2748  HA  LEU A 287     -23.988 -20.904  32.257                          
ATOM   2749  H   LEU A 287     -22.018 -18.928  32.616                          
ATOM   2750  O   LEU A 287     -23.145 -19.100  34.811                          
ATOM   2751  CG  LEU A 287     -23.483 -22.774  34.409                          
ATOM   2752  CD1 LEU A 287     -24.628 -23.344  33.575                          
ATOM   2753  CD2 LEU A 287     -22.679 -23.889  35.062                          
ATOM   2754 1HB  LEU A 287     -22.149 -22.447  32.777                          
ATOM   2755 2HB  LEU A 287     -21.769 -21.516  34.246                          
ATOM   2756  HG  LEU A 287     -23.935 -22.172  35.198                          
ATOM   2757 1HD1 LEU A 287     -25.241 -23.995  34.196                          
ATOM   2758 2HD1 LEU A 287     -25.239 -22.527  33.191                          
ATOM   2759 3HD1 LEU A 287     -24.220 -23.915  32.741                          
ATOM   2760 1HD2 LEU A 287     -23.348 -24.539  35.624                          
ATOM   2761 2HD2 LEU A 287     -22.172 -24.470  34.292                          
ATOM   2762 3HD2 LEU A 287     -21.939 -23.457  35.737                          
ATOM   2763  N   ASN A 288     -25.178 -19.853  34.179                          
ATOM   2764  CA  ASN A 288     -25.941 -19.148  35.211                          
ATOM   2765  C   ASN A 288     -25.669 -17.641  35.220                          
ATOM   2766  CB  ASN A 288     -25.660 -19.755  36.588                          
ATOM   2767  HA  ASN A 288     -26.987 -19.380  35.007                          
ATOM   2768  H   ASN A 288     -25.740 -20.410  33.568                          
ATOM   2769  O   ASN A 288     -25.181 -17.073  36.200                          
ATOM   2770  CG  ASN A 288     -26.591 -19.229  37.655                          
ATOM   2771  OD1 ASN A 288     -26.164 -18.557  38.591                          
ATOM   2772  ND2 ASN A 288     -27.871 -19.529  37.516                          
ATOM   2773 1HB  ASN A 288     -25.779 -20.837  36.524                          
ATOM   2774 2HB  ASN A 288     -24.634 -19.519  36.872                          
ATOM   2775 1HD2 ASN A 288     -28.537 -19.200  38.187                          
ATOM   2776 2HD2 ASN A 288     -28.174 -20.084  36.741                          
ATOM   2777  N   GLY A 289     -26.000 -16.997  34.106                          
ATOM   2778  CA  GLY A 289     -25.756 -15.573  33.971                          
ATOM   2779  C   GLY A 289     -26.904 -14.756  34.525                          
ATOM   2780  H   GLY A 289     -26.426 -17.431  33.312                          
ATOM   2781 1HA  GLY A 289     -24.836 -15.310  34.492                          
ATOM   2782 2HA  GLY A 289     -25.608 -15.327  32.919                          
ATOM   2783  O   GLY A 289     -27.836 -15.302  35.119                          
ATOM   2784  N   THR A 290     -26.813 -13.451  34.320                          
ATOM   2785  CA  THR A 290     -27.778 -12.533  34.902                          
ATOM   2786  C   THR A 290     -27.890 -11.267  34.051                          
ATOM   2787  CB  THR A 290     -27.357 -12.259  36.347                          
ATOM   2788  HA  THR A 290     -28.756 -13.013  34.894                          
ATOM   2789  H   THR A 290     -26.099 -13.020  33.770                          
ATOM   2790  O   THR A 290     -27.088 -11.052  33.142                          
ATOM   2791  OG1 THR A 290     -28.376 -11.397  36.848                          
ATOM   2792  CG2 THR A 290     -26.081 -11.417  36.436                          
ATOM   2793  HB  THR A 290     -27.248 -13.188  36.905                          
ATOM   2794  HG1 THR A 290     -28.229 -10.466  36.517                          
ATOM   2795 1HG2 THR A 290     -25.820 -11.262  37.482                          
ATOM   2796 2HG2 THR A 290     -25.267 -11.937  35.931                          
ATOM   2797 3HG2 THR A 290     -26.249 -10.452  35.956                          
ATOM   2798  N   GLY A 291     -28.908 -10.471  34.364                          
ATOM   2799  CA  GLY A 291     -29.200  -9.276  33.589                          
ATOM   2800  C   GLY A 291     -30.596  -9.353  32.969                          
ATOM   2801  H   GLY A 291     -29.537 -10.648  35.120                          
ATOM   2802 1HA  GLY A 291     -29.128  -8.397  34.230                          
ATOM   2803 2HA  GLY A 291     -28.454  -9.159  32.802                          
ATOM   2804  O   GLY A 291     -31.308  -8.351  32.909                          
ATOM   2805  N   LEU A 292     -30.948 -10.550  32.524                          
ATOM   2806  CA  LEU A 292     -32.114 -10.720  31.675                          
ATOM   2807  C   LEU A 292     -33.297 -11.184  32.528                          
ATOM   2808  CB  LEU A 292     -31.795 -11.655  30.506                          
ATOM   2809  HA  LEU A 292     -32.355  -9.745  31.252                          
ATOM   2810  H   LEU A 292     -30.450 -11.392  32.733                          
ATOM   2811  O   LEU A 292     -33.216 -12.208  33.205                          
ATOM   2812  CG  LEU A 292     -30.893 -11.079  29.414                          
ATOM   2813  CD1 LEU A 292     -30.112 -12.188  28.705                          
ATOM   2814  CD2 LEU A 292     -31.698 -10.227  28.430                          
ATOM   2815 1HB  LEU A 292     -31.305 -12.540  30.911                          
ATOM   2816 2HB  LEU A 292     -32.738 -11.943  30.043                          
ATOM   2817  HG  LEU A 292     -30.162 -10.424  29.886                          
ATOM   2818 1HD1 LEU A 292     -29.488 -11.751  27.926                          
ATOM   2819 2HD1 LEU A 292     -29.482 -12.707  29.428                          
ATOM   2820 3HD1 LEU A 292     -30.810 -12.895  28.258                          
ATOM   2821 1HD2 LEU A 292     -31.067  -9.952  27.586                          
ATOM   2822 2HD2 LEU A 292     -32.555 -10.797  28.072                          
ATOM   2823 3HD2 LEU A 292     -32.047  -9.324  28.932                          
ATOM   2824  N   VAL A 293     -34.369 -10.407  32.468                          
ATOM   2825  CA  VAL A 293     -35.426 -10.514  33.458                          
ATOM   2826  C   VAL A 293     -36.725  -9.956  32.873                          
ATOM   2827  CB  VAL A 293     -35.005  -9.815  34.752                          
ATOM   2828  HA  VAL A 293     -35.568 -11.573  33.676                          
ATOM   2829  H   VAL A 293     -34.520  -9.717  31.761                          
ATOM   2830  O   VAL A 293     -37.665 -10.705  32.610                          
ATOM   2831  CG1 VAL A 293     -36.176  -9.724  35.733                          
ATOM   2832  CG2 VAL A 293     -33.808 -10.522  35.392                          
ATOM   2833  HB  VAL A 293     -34.699  -8.800  34.500                          
ATOM   2834 1HG1 VAL A 293     -35.832  -9.288  36.671                          
ATOM   2835 2HG1 VAL A 293     -36.959  -9.095  35.306                          
ATOM   2836 3HG1 VAL A 293     -36.573 -10.721  35.919                          
ATOM   2837 1HG2 VAL A 293     -33.751 -10.256  36.448                          
ATOM   2838 2HG2 VAL A 293     -33.929 -11.600  35.294                          
ATOM   2839 3HG2 VAL A 293     -32.892 -10.212  34.889                          
ATOM   2840  N   TRP A 294     -36.737  -8.645  32.685                          
ATOM   2841  CA  TRP A 294     -37.553  -8.045  31.643                          
ATOM   2842  C   TRP A 294     -36.774  -6.869  31.050                          
ATOM   2843  CB  TRP A 294     -38.924  -7.641  32.185                          
ATOM   2844  HA  TRP A 294     -37.725  -8.802  30.877                          
ATOM   2845  H   TRP A 294     -36.202  -7.997  33.228                          
ATOM   2846  O   TRP A 294     -36.564  -5.858  31.720                          
ATOM   2847  CG  TRP A 294     -39.958  -7.334  31.099                          
ATOM   2848  NE1 TRP A 294     -41.184  -6.276  29.539                          
ATOM   2849  CD1 TRP A 294     -40.160  -6.174  30.457                          
ATOM   2850  CD2 TRP A 294     -40.928  -8.249  30.550                          
ATOM   2851  CE2 TRP A 294     -41.666  -7.578  29.597                          
ATOM   2852  CE3 TRP A 294     -41.174  -9.605  30.850                          
ATOM   2853  CZ3 TRP A 294     -42.208 -10.195  30.115                          
ATOM   2854  CH2 TRP A 294     -42.965  -9.540  29.150                          
ATOM   2855  CZ2 TRP A 294     -42.699  -8.177  28.866                          
ATOM   2856 1HB  TRP A 294     -39.305  -8.443  32.818                          
ATOM   2857 2HB  TRP A 294     -38.808  -6.762  32.821                          
ATOM   2858  HD1 TRP A 294     -39.588  -5.263  30.635                          
ATOM   2859  HE1 TRP A 294     -41.518  -5.547  28.941                          
ATOM   2860  HZ2 TRP A 294     -43.249  -7.597  28.125                          
ATOM   2861  HH2 TRP A 294     -43.755 -10.074  28.622                          
ATOM   2862  HZ3 TRP A 294     -42.436 -11.243  30.311                          
ATOM   2863  HE3 TRP A 294     -40.602 -10.152  31.599                          
ATOM   2864  N   GLU A 295     -36.365  -7.040  29.801                          
ATOM   2865  CA  GLU A 295     -35.243  -6.285  29.270                          
ATOM   2866  C   GLU A 295     -34.928  -6.736  27.843                          
ATOM   2867  CB  GLU A 295     -34.015  -6.421  30.172                          
ATOM   2868  HA  GLU A 295     -35.571  -5.245  29.266                          
ATOM   2869  H   GLU A 295     -36.787  -7.679  29.158                          
ATOM   2870  O   GLU A 295     -35.428  -7.764  27.388                          
ATOM   2871  CG  GLU A 295     -33.013  -5.295  29.908                          
ATOM   2872  CD  GLU A 295     -32.191  -4.986  31.161                          
ATOM   2873  OE1 GLU A 295     -31.329  -4.087  31.066                          
ATOM   2874  OE2 GLU A 295     -32.444  -5.657  32.185                          
ATOM   2875 1HB  GLU A 295     -34.332  -6.379  31.215                          
ATOM   2876 2HB  GLU A 295     -33.534  -7.380  29.977                          
ATOM   2877 1HG  GLU A 295     -32.340  -5.598  29.106                          
ATOM   2878 2HG  GLU A 295     -33.556  -4.399  29.608                          
ATOM   2879  N   ALA A 296     -34.100  -5.945  27.176                          
ATOM   2880  CA  ALA A 296     -33.535  -6.358  25.902                          
ATOM   2881  C   ALA A 296     -32.057  -5.964  25.854                          
ATOM   2882  CB  ALA A 296     -34.341  -5.737  24.760                          
ATOM   2883  HA  ALA A 296     -33.614  -7.443  25.840                          
ATOM   2884  H   ALA A 296     -33.816  -5.040  27.491                          
ATOM   2885  O   ALA A 296     -31.698  -4.843  26.210                          
ATOM   2886 1HB  ALA A 296     -33.920  -6.050  23.805                          
ATOM   2887 2HB  ALA A 296     -35.378  -6.067  24.826                          
ATOM   2888 3HB  ALA A 296     -34.300  -4.650  24.836                          
ATOM   2889  N   ASP A 297     -31.240  -6.907  25.408                          
ATOM   2890  CA  ASP A 297     -29.798  -6.745  25.482                          
ATOM   2891  C   ASP A 297     -29.143  -7.503  24.326                          
ATOM   2892  CB  ASP A 297     -29.247  -7.313  26.793                          
ATOM   2893  CG  ASP A 297     -27.777  -6.986  27.070                          
ATOM   2894  HA  ASP A 297     -29.628  -5.669  25.426                          
ATOM   2895  H   ASP A 297     -31.548  -7.769  25.005                          
ATOM   2896  O   ASP A 297     -29.622  -8.562  23.924                          
ATOM   2897  OD1 ASP A 297     -27.248  -7.549  28.052                          
ATOM   2898  OD2 ASP A 297     -27.219  -6.180  26.295                          
ATOM   2899 1HB  ASP A 297     -29.843  -6.912  27.612                          
ATOM   2900 2HB  ASP A 297     -29.352  -8.397  26.762                          
TER
ATOM   2901  N   SER A303      -28.059  -6.909  23.844                          
ATOM   2902  CA  SER A303      -27.397  -7.333  22.618                          
ATOM   2903  C   SER A303      -26.129  -6.525  22.386                          
ATOM   2904  CB  SER A303      -28.341  -7.192  21.425                          
ATOM   2905  OG  SER A303      -27.674  -7.476  20.209                          
ATOM   2906  HA  SER A303      -27.157  -8.387  22.771                          
ATOM   2907  H   SER A303      -27.631  -6.133  24.308                          
ATOM   2908  O   SER A303      -25.019  -7.015  22.590                          
ATOM   2909 1HB  SER A303      -29.183  -7.873  21.545                          
ATOM   2910 2HB  SER A303      -28.736  -6.176  21.393                          
ATOM   2911  HG  SER A303      -28.342  -7.678  19.493                          
ATOM   2912  N   LEU A 304     -26.329  -5.273  21.959                          
ATOM   2913  CA  LEU A 304     -25.242  -4.392  21.543                          
ATOM   2914  C   LEU A 304     -24.263  -4.143  22.680                          
ATOM   2915  CB  LEU A 304     -25.811  -3.072  21.025                          
ATOM   2916  HA  LEU A 304     -24.710  -4.889  20.732                          
ATOM   2917  H   LEU A 304     -27.245  -4.881  21.880                          
ATOM   2918  O   LEU A 304     -23.088  -3.844  22.444                          
ATOM   2919  CG  LEU A 304     -26.805  -3.168  19.868                          
ATOM   2920  CD1 LEU A 304     -27.543  -1.858  19.720                          
ATOM   2921  CD2 LEU A 304     -26.103  -3.542  18.571                          
ATOM   2922 1HB  LEU A 304     -26.317  -2.580  21.857                          
ATOM   2923 2HB  LEU A 304     -24.974  -2.457  20.694                          
ATOM   2924  HG  LEU A 304     -27.532  -3.950  20.087                          
ATOM   2925 1HD1 LEU A 304     -28.269  -1.939  18.911                          
ATOM   2926 2HD1 LEU A 304     -28.061  -1.626  20.651                          
ATOM   2927 3HD1 LEU A 304     -26.832  -1.064  19.493                          
ATOM   2928 1HD2 LEU A 304     -26.822  -3.525  17.751                          
ATOM   2929 2HD2 LEU A 304     -25.306  -2.828  18.370                          
ATOM   2930 3HD2 LEU A 304     -25.680  -4.543  18.663                          
ATOM   2931  N   ASP A 305     -24.729  -4.258  23.923                          
ATOM   2932  CA  ASP A 305     -24.063  -3.626  25.053                          
ATOM   2933  C   ASP A 305     -22.655  -4.176  25.241                          
ATOM   2934  CB  ASP A 305     -24.902  -3.829  26.311                          
ATOM   2935  CG  ASP A 305     -26.151  -2.973  26.312                          
ATOM   2936  HA  ASP A 305     -24.068  -2.559  24.830                          
ATOM   2937  H   ASP A 305     -25.555  -4.772  24.151                          
ATOM   2938  O   ASP A 305     -21.684  -3.416  25.278                          
ATOM   2939  OD1 ASP A 305     -26.292  -2.145  25.391                          
ATOM   2940  OD2 ASP A 305     -26.982  -3.118  27.231                          
ATOM   2941 1HB  ASP A 305     -25.195  -4.877  26.371                          
ATOM   2942 2HB  ASP A 305     -24.299  -3.570  27.181                          
ATOM   2943  N   LEU A 306     -22.522  -5.501  25.295                          
ATOM   2944  CA  LEU A 306     -21.202  -6.101  25.436                          
ATOM   2945  C   LEU A 306     -20.412  -5.976  24.143                          
ATOM   2946  CB  LEU A 306     -21.319  -7.538  25.948                          
ATOM   2947  HA  LEU A 306     -20.675  -5.553  26.217                          
ATOM   2948  H   LEU A 306     -23.283  -6.149  25.245                          
ATOM   2949  O   LEU A 306     -19.192  -5.777  24.166                          
ATOM   2950  CG  LEU A 306     -20.000  -8.254  26.246                          
ATOM   2951  CD1 LEU A 306     -19.236  -7.553  27.371                          
ATOM   2952  CD2 LEU A 306     -20.236  -9.735  26.550                          
ATOM   2953 1HB  LEU A 306     -21.902  -7.517  26.869                          
ATOM   2954 2HB  LEU A 306     -21.851  -8.119  25.194                          
ATOM   2955  HG  LEU A 306     -19.376  -8.205  25.353                          
ATOM   2956 1HD1 LEU A 306     -18.305  -8.084  27.564                          
ATOM   2957 2HD1 LEU A 306     -19.016  -6.527  27.076                          
ATOM   2958 3HD1 LEU A 306     -19.846  -7.548  28.276                          
ATOM   2959 1HD2 LEU A 306     -19.277 -10.234  26.693                          
ATOM   2960 2HD2 LEU A 306     -20.834  -9.828  27.456                          
ATOM   2961 3HD2 LEU A 306     -20.765 -10.197  25.716                          
ATOM   2962  N   TYR A 307     -21.088  -6.057  22.998                          
ATOM   2963  CA  TYR A 307     -20.392  -6.041  21.716                          
ATOM   2964  C   TYR A 307     -19.653  -4.721  21.524                          
ATOM   2965  CB  TYR A 307     -21.386  -6.279  20.580                          
ATOM   2966  HA  TYR A 307     -19.668  -6.856  21.718                          
ATOM   2967  H   TYR A 307     -22.084  -6.131  22.938                          
ATOM   2968  O   TYR A 307     -18.504  -4.698  21.074                          
ATOM   2969  CG  TYR A 307     -22.196  -7.568  20.701                          
ATOM   2970  CD1 TYR A 307     -21.793  -8.559  21.581                          
ATOM   2971  CE1 TYR A 307     -22.525  -9.723  21.691                          
ATOM   2972  CZ  TYR A 307     -23.650  -9.896  20.929                          
ATOM   2973  CD2 TYR A 307     -23.338  -7.746  19.931                          
ATOM   2974  CE2 TYR A 307     -24.073  -8.916  20.041                          
ATOM   2975  OH  TYR A 307     -24.362 -11.065  21.057                          
ATOM   2976 1HB  TYR A 307     -22.083  -5.440  20.556                          
ATOM   2977 2HB  TYR A 307     -20.829  -6.315  19.643                          
ATOM   2978  HD1 TYR A 307     -20.896  -8.419  22.186                          
ATOM   2979  HE1 TYR A 307     -22.208 -10.504  22.383                          
ATOM   2980  HE2 TYR A 307     -24.969  -9.056  19.436                          
ATOM   2981  HD2 TYR A 307     -23.655  -6.966  19.238                          
ATOM   2982  HH  TYR A 307     -25.287 -10.868  21.386                          
ATOM   2983  N   LEU A 308     -20.304  -3.606  21.867                          
ATOM   2984  CA  LEU A 308     -19.643  -2.309  21.807                          
ATOM   2985  C   LEU A 308     -18.633  -2.128  22.925                          
ATOM   2986  CB  LEU A 308     -20.661  -1.173  21.877                          
ATOM   2987  HA  LEU A 308     -19.118  -2.254  20.853                          
ATOM   2988  H   LEU A 308     -21.254  -3.585  22.177                          
ATOM   2989  O   LEU A 308     -17.681  -1.362  22.759                          
ATOM   2990  CG  LEU A 308     -21.769  -1.163  20.833                          
ATOM   2991  CD1 LEU A 308     -22.463   0.183  20.817                          
ATOM   2992  CD2 LEU A 308     -21.200  -1.476  19.471                          
ATOM   2993 1HB  LEU A 308     -21.136  -1.219  22.858                          
ATOM   2994 2HB  LEU A 308     -20.113  -0.236  21.782                          
ATOM   2995  HG  LEU A 308     -22.505  -1.928  21.082                          
ATOM   2996 1HD1 LEU A 308     -23.277   0.163  20.094                          
ATOM   2997 2HD1 LEU A 308     -22.861   0.398  21.808                          
ATOM   2998 3HD1 LEU A 308     -21.747   0.957  20.537                          
ATOM   2999 1HD2 LEU A 308     -21.977  -1.355  18.716                          
ATOM   3000 2HD2 LEU A 308     -20.375  -0.796  19.257                          
ATOM   3001 3HD2 LEU A 308     -20.837  -2.503  19.457                          
ATOM   3002  N   SER A 309     -18.836  -2.781  24.072                          
ATOM   3003  CA  SER A 309     -17.976  -2.533  25.223                          
ATOM   3004  C   SER A 309     -16.791  -3.485  25.250                          
ATOM   3005  CB  SER A 309     -18.765  -2.629  26.530                          
ATOM   3006  OG  SER A 309     -18.187  -1.832  27.562                          
ATOM   3007  HA  SER A 309     -17.636  -1.503  25.113                          
ATOM   3008  H   SER A 309     -19.559  -3.456  24.216                          
ATOM   3009  O   SER A 309     -15.866  -3.304  26.049                          
ATOM   3010 1HB  SER A 309     -19.792  -2.308  26.358                          
ATOM   3011 2HB  SER A 309     -18.805  -3.668  26.855                          
ATOM   3012  HG  SER A 309     -17.566  -2.387  28.116                          
ATOM   3013  N   ASP A 310     -16.797  -4.482  24.377                          
ATOM   3014  CA  ASP A 310     -15.758  -5.498  24.287                          
ATOM   3015  C   ASP A 310     -14.305  -5.045  24.099                          
ATOM   3016  CB  ASP A 310     -16.133  -6.489  23.183                          
ATOM   3017  CG  ASP A 310     -16.974  -7.645  23.707                          
ATOM   3018  HA  ASP A 310     -15.889  -6.121  25.172                          
ATOM   3019  H   ASP A 310     -17.532  -4.600  23.710                          
ATOM   3020  O   ASP A 310     -13.442  -5.652  24.734                          
ATOM   3021  OD1 ASP A 310     -16.770  -8.046  24.868                          
ATOM   3022  OD2 ASP A 310     -17.844  -8.150  22.967                          
ATOM   3023 1HB  ASP A 310     -16.701  -5.961  22.417                          
ATOM   3024 2HB  ASP A 310     -15.218  -6.890  22.747                          
ATOM   3025  N   PRO A 311     -13.958  -3.990  23.276                          
ATOM   3026  CA  PRO A 311     -12.740  -3.798  22.457                          
ATOM   3027  C   PRO A 311     -11.351  -3.783  23.075                          
ATOM   3028  CB  PRO A 311     -12.762  -2.635  21.453                          
ATOM   3029  HA  PRO A 311     -12.704  -4.641  21.767                          
ATOM   3030  O   PRO A 311     -10.420  -4.136  22.346                          
ATOM   3031  CD  PRO A 311     -14.631  -2.735  22.925                          
ATOM   3032  CG  PRO A 311     -13.443  -1.914  22.617                          
ATOM   3033 1HD  PRO A 311     -15.374  -2.870  22.139                          
ATOM   3034 2HD  PRO A 311     -15.101  -2.199  23.749                          
ATOM   3035 1HG  PRO A 311     -13.691  -0.962  22.147                          
ATOM   3036 2HG  PRO A 311     -12.900  -1.676  23.532                          
ATOM   3037 1HB  PRO A 311     -12.162  -2.797  20.557                          
ATOM   3038 2HB  PRO A 311     -13.763  -2.408  21.087                          
ATOM   3039  N   GLU A 312     -11.192  -3.401  24.342                          
ATOM   3040  CA  GLU A 312      -9.895  -3.590  24.982                          
ATOM   3041  C   GLU A 312      -9.533  -5.066  25.053                          
ATOM   3042  CB  GLU A 312      -9.873  -2.953  26.374                          
ATOM   3043  HA  GLU A 312      -9.181  -3.063  24.350                          
ATOM   3044  H   GLU A 312     -11.902  -2.985  24.911                          
ATOM   3045  O   GLU A 312      -8.381  -5.411  25.337                          
ATOM   3046  CG  GLU A 312     -10.881  -3.632  27.303                          
ATOM   3047  CD  GLU A 312     -10.802  -3.050  28.715                          
ATOM   3048  OE1 GLU A 312     -11.588  -3.519  29.567                          
ATOM   3049  OE2 GLU A 312      -9.958  -2.150  28.913                          
ATOM   3050 1HB  GLU A 312      -8.874  -3.055  26.797                          
ATOM   3051 2HB  GLU A 312     -10.126  -1.896  26.287                          
ATOM   3052 1HG  GLU A 312     -11.886  -3.481  26.910                          
ATOM   3053 2HG  GLU A 312     -10.664  -4.699  27.345                          
ATOM   3054  N   ASN A 313     -10.504  -5.966  24.810                          
ATOM   3055  CA  ASN A 313     -10.261  -7.403  24.803                          
ATOM   3056  C   ASN A 313      -9.634  -7.879  23.501                          
ATOM   3057  CB  ASN A 313     -11.567  -8.171  25.019                          
ATOM   3058  HA  ASN A 313      -9.623  -7.592  25.666                          
ATOM   3059  H   ASN A 313     -11.451  -5.705  24.626                          
ATOM   3060  O   ASN A 313      -9.205  -9.034  23.435                          
ATOM   3061  CG  ASN A 313     -11.945  -8.282  26.473                          
ATOM   3062  OD1 ASN A 313     -11.343  -7.641  27.332                          
ATOM   3063  ND2 ASN A 313     -12.960  -9.086  26.761                          
ATOM   3064 1HB  ASN A 313     -12.367  -7.653  24.490                          
ATOM   3065 2HB  ASN A 313     -11.452  -9.175  24.611                          
ATOM   3066 1HD2 ASN A 313     -13.229  -9.230  27.713                          
ATOM   3067 2HD2 ASN A 313     -13.456  -9.547  26.026                          
ATOM   3068  N   TYR A 314      -9.592  -7.035  22.470                          
ATOM   3069  CA  TYR A 314      -9.054  -7.463  21.185                          
ATOM   3070  C   TYR A 314      -7.561  -7.722  21.287                          
ATOM   3071  CB  TYR A 314      -9.296  -6.413  20.106                          
ATOM   3072  HA  TYR A 314      -9.557  -8.387  20.900                          
ATOM   3073  H   TYR A 314      -9.913  -6.088  22.503                          
ATOM   3074  O   TYR A 314      -6.790  -6.865  21.723                          
ATOM   3075  CG  TYR A 314     -10.737  -6.158  19.776                          
ATOM   3076  CD1 TYR A 314     -11.719  -6.962  20.313                          
ATOM   3077  CE1 TYR A 314     -13.037  -6.728  20.012                          
ATOM   3078  CZ  TYR A 314     -13.368  -5.691  19.173                          
ATOM   3079  CD2 TYR A 314     -11.080  -5.115  18.932                          
ATOM   3080  CE2 TYR A 314     -12.394  -4.882  18.632                          
ATOM   3081  OH  TYR A 314     -14.685  -5.448  18.865                          
ATOM   3082 1HB  TYR A 314      -8.856  -5.475  20.443                          
ATOM   3083 2HB  TYR A 314      -8.795  -6.743  19.195                          
ATOM   3084  HD1 TYR A 314     -11.449  -7.783  20.977                          
ATOM   3085  HE1 TYR A 314     -13.817  -7.362  20.435                          
ATOM   3086  HE2 TYR A 314     -12.664  -4.061  17.968                          
ATOM   3087  HD2 TYR A 314     -10.303  -4.480  18.508                          
ATOM   3088  HH  TYR A 314     -15.260  -6.193  19.206                          
ATOM   3089  N   LEU A 315      -7.158  -8.915  20.871                          
ATOM   3090  CA  LEU A 315      -5.750  -9.279  20.859                          
ATOM   3091  C   LEU A 315      -5.095  -8.689  19.617                          
ATOM   3092  CB  LEU A 315      -5.598 -10.791  20.888                          
ATOM   3093  HA  LEU A 315      -5.290  -8.830  21.738                          
ATOM   3094  H   LEU A 315      -7.778  -9.628  20.545                          
ATOM   3095  O   LEU A 315      -5.303  -9.183  18.502                          
ATOM   3096  CG  LEU A 315      -4.170 -11.310  20.899                          
ATOM   3097  CD1 LEU A 315      -3.568 -10.969  22.234                          
ATOM   3098  CD2 LEU A 315      -4.091 -12.809  20.637                          
ATOM   3099 1HB  LEU A 315      -6.095 -11.160  21.784                          
ATOM   3100 2HB  LEU A 315      -6.094 -11.194  20.004                          
ATOM   3101  HG  LEU A 315      -3.606 -10.830  20.099                          
ATOM   3102 1HD1 LEU A 315      -2.560 -11.380  22.295                          
ATOM   3103 2HD1 LEU A 315      -3.526  -9.886  22.347                          
ATOM   3104 3HD1 LEU A 315      -4.182 -11.394  23.028                          
ATOM   3105 1HD2 LEU A 315      -3.048 -13.126  20.649                          
ATOM   3106 2HD2 LEU A 315      -4.641 -13.343  21.411                          
ATOM   3107 3HD2 LEU A 315      -4.527 -13.031  19.663                          
ATOM   3108  N   LEU A 316      -4.297  -7.649  19.813                          
ATOM   3109  CA  LEU A 316      -3.661  -6.951  18.710                          
ATOM   3110  C   LEU A 316      -2.283  -7.542  18.436                          
ATOM   3111  CB  LEU A 316      -3.537  -5.470  19.044                          
ATOM   3112  HA  LEU A 316      -4.283  -7.100  17.827                          
ATOM   3113  H   LEU A 316      -4.082  -7.281  20.717                          
ATOM   3114  O   LEU A 316      -1.506  -7.771  19.368                          
ATOM   3115  CG  LEU A 316      -4.819  -4.772  19.468                          
ATOM   3116  CD1 LEU A 316      -4.489  -3.346  19.816                          
ATOM   3117  CD2 LEU A 316      -5.861  -4.836  18.369                          
ATOM   3118 1HB  LEU A 316      -2.819  -5.371  19.857                          
ATOM   3119 2HB  LEU A 316      -3.156  -4.959  18.159                          
ATOM   3120  HG  LEU A 316      -5.244  -5.265  20.341                          
ATOM   3121 1HD1 LEU A 316      -5.391  -2.836  20.158                          
ATOM   3122 2HD1 LEU A 316      -3.739  -3.329  20.608                          
ATOM   3123 3HD1 LEU A 316      -4.097  -2.838  18.935                          
ATOM   3124 1HD2 LEU A 316      -6.744  -4.274  18.673                          
ATOM   3125 2HD2 LEU A 316      -5.452  -4.406  17.455                          
ATOM   3126 3HD2 LEU A 316      -6.136  -5.875  18.190                          
ATOM   3127  N   LYS A 317      -1.979  -7.790  17.158                          
ATOM   3128  CA  LYS A 317      -0.629  -8.199  16.778                          
ATOM   3129  C   LYS A 317       0.339  -7.056  17.037                          
ATOM   3130  CB  LYS A 317      -0.565  -8.626  15.310                          
ATOM   3131  HA  LYS A 317      -0.351  -9.038  17.415                          
ATOM   3132  H   LYS A 317      -2.629  -7.716  16.401                          
ATOM   3133  O   LYS A 317       0.055  -5.910  16.676                          
ATOM   3134  CG  LYS A 317       0.726  -9.346  14.953                          
ATOM   3135  CD  LYS A 317       0.635 -10.095  13.635                          
ATOM   3136  CE  LYS A 317       1.417  -9.394  12.542                          
ATOM   3137  NZ  LYS A 317       1.654 -10.268  11.354                          
ATOM   3138 1HB  LYS A 317      -1.402  -9.294  15.106                          
ATOM   3139 2HB  LYS A 317      -0.650  -7.736  14.686                          
ATOM   3140 1HG  LYS A 317       1.527  -8.609  14.881                          
ATOM   3141 2HG  LYS A 317       0.958 -10.059  15.744                          
ATOM   3142 1HD  LYS A 317       1.036 -11.099  13.770                          
ATOM   3143 2HD  LYS A 317      -0.412 -10.160  13.335                          
ATOM   3144 1HE  LYS A 317       0.859  -8.515  12.222                          
ATOM   3145 2HE  LYS A 317       2.382  -9.086  12.946                          
ATOM   3146 1HZ  LYS A 317       2.160  -9.747  10.647                          
ATOM   3147 2HZ  LYS A 317       2.200 -11.076  11.633                          
ATOM   3148 3HZ  LYS A 317       0.764 -10.574  10.977                          
ATOM   3149  N   ASN A 318       1.477  -7.360  17.662                          
ATOM   3150  CA  ASN A 318       2.476  -6.348  17.988                          
ATOM   3151  C   ASN A 318       2.939  -5.607  16.737                          
ATOM   3152  CB  ASN A 318       3.657  -7.000  18.705                          
ATOM   3153  HA  ASN A 318       1.991  -5.688  18.708                          
ATOM   3154  H   ASN A 318       1.718  -8.289  17.944                          
ATOM   3155  O   ASN A 318       3.163  -6.214  15.686                          
ATOM   3156  CG  ASN A 318       4.414  -7.953  17.819                          
ATOM   3157  OD1 ASN A 318       3.822  -8.664  17.016                          
ATOM   3158  ND2 ASN A 318       5.724  -7.977  17.945                          
ATOM   3159 1HB  ASN A 318       4.338  -6.217  19.039                          
ATOM   3160 2HB  ASN A 318       3.282  -7.549  19.569                          
ATOM   3161 1HD2 ASN A 318       6.271  -8.578  17.363                          
ATOM   3162 2HD2 ASN A 318       6.171  -7.394  18.622                          
ATOM   3163  N   GLY A 319       3.034  -4.285  16.838                          
ATOM   3164  CA  GLY A 319       3.480  -3.465  15.734                          
ATOM   3165  C   GLY A 319       2.418  -3.113  14.719                          
ATOM   3166  H   GLY A 319       2.806  -3.777  17.669                          
ATOM   3167 1HA  GLY A 319       3.897  -2.541  16.135                          
ATOM   3168 2HA  GLY A 319       4.291  -3.983  15.223                          
ATOM   3169  O   GLY A 319       2.759  -2.589  13.652                          
ATOM   3170  N   THR A 320       1.149  -3.390  15.002                          
ATOM   3171  CA  THR A 320       0.084  -3.153  14.039                          
ATOM   3172  C   THR A 320      -1.168  -2.777  14.817                          
ATOM   3173  CB  THR A 320      -0.156  -4.391  13.162                          
ATOM   3174  HA  THR A 320       0.355  -2.290  13.432                          
ATOM   3175  H   THR A 320       0.847  -3.769  15.878                          
ATOM   3176  O   THR A 320      -1.434  -3.317  15.892                          
ATOM   3177  OG1 THR A 320      -0.792  -5.410  13.941                          
ATOM   3178  CG2 THR A 320       1.153  -4.954  12.620                          
ATOM   3179  HB  THR A 320      -0.698  -4.125  12.254                          
ATOM   3180  HG1 THR A 320      -0.183  -5.709  14.675                          
ATOM   3181 1HG2 THR A 320       0.939  -5.770  11.929                          
ATOM   3182 2HG2 THR A 320       1.698  -4.168  12.096                          
ATOM   3183 3HG2 THR A 320       1.758  -5.328  13.446                          
ATOM   3184  N   SER A 321      -1.920  -1.822  14.280                          
ATOM   3185  CA  SER A 321      -3.305  -1.615  14.693                          
ATOM   3186  C   SER A 321      -4.209  -2.562  13.911                          
ATOM   3187  CB  SER A 321      -3.736  -0.164  14.468                          
ATOM   3188  OG  SER A 321      -3.543   0.247  13.117                          
ATOM   3189  HA  SER A 321      -3.328  -1.854  15.756                          
ATOM   3190  H   SER A 321      -1.596  -1.194  13.573                          
ATOM   3191  O   SER A 321      -4.729  -2.237  12.846                          
ATOM   3192 1HB  SER A 321      -4.787  -0.053  14.734                          
ATOM   3193 2HB  SER A 321      -3.168   0.489  15.130                          
ATOM   3194  HG  SER A 321      -4.416   0.240  12.629                          
ATOM   3195  N   ASP A 322      -4.402  -3.762  14.453                          
ATOM   3196  CA  ASP A 322      -5.192  -4.780  13.777                          
ATOM   3197  C   ASP A 322      -5.486  -5.909  14.755                          
ATOM   3198  CB  ASP A 322      -4.452  -5.326  12.548                          
ATOM   3199  CG  ASP A 322      -5.132  -4.969  11.237                          
ATOM   3200  HA  ASP A 322      -6.096  -4.269  13.446                          
ATOM   3201  H   ASP A 322      -4.029  -4.039  15.339                          
ATOM   3202  O   ASP A 322      -4.568  -6.483  15.337                          
ATOM   3203  OD1 ASP A 322      -6.310  -4.565  11.240                          
ATOM   3204  OD2 ASP A 322      -4.474  -5.097  10.186                          
ATOM   3205 1HB  ASP A 322      -3.442  -4.913  12.538                          
ATOM   3206 2HB  ASP A 322      -4.401  -6.412  12.628                          
ATOM   3207  N   VAL A 323      -6.771  -6.208  14.922                          
ATOM   3208  CA  VAL A 323      -7.209  -7.346  15.718                          
ATOM   3209  C   VAL A 323      -7.222  -8.576  14.821                          
ATOM   3210  CB  VAL A 323      -8.585  -7.090  16.345                          
ATOM   3211  HA  VAL A 323      -6.474  -7.497  16.509                          
ATOM   3212  H   VAL A 323      -7.511  -5.675  14.509                          
ATOM   3213  O   VAL A 323      -7.699  -8.524  13.685                          
ATOM   3214  CG1 VAL A 323      -9.603  -6.705  15.285                          
ATOM   3215  CG2 VAL A 323      -9.034  -8.313  17.088                          
ATOM   3216  HB  VAL A 323      -8.487  -6.254  17.035                          
ATOM   3217 1HG1 VAL A 323     -10.551  -6.458  15.764                          
ATOM   3218 2HG1 VAL A 323      -9.241  -5.839  14.730                          
ATOM   3219 3HG1 VAL A 323      -9.749  -7.540  14.600                          
ATOM   3220 1HG2 VAL A 323      -9.937  -8.083  17.654                          
ATOM   3221 2HG2 VAL A 323      -9.244  -9.114  16.378                          
ATOM   3222 3HG2 VAL A 323      -8.248  -8.631  17.773                          
ATOM   3223  N   LEU A 324      -6.691  -9.679  15.325                          
ATOM   3224  CA  LEU A 324      -6.603 -10.891  14.522                          
ATOM   3225  C   LEU A 324      -7.989 -11.431  14.195                          
ATOM   3226  CB  LEU A 324      -5.782 -11.936  15.257                          
ATOM   3227  HA  LEU A 324      -6.106 -10.628  13.588                          
ATOM   3228  H   LEU A 324      -6.329  -9.757  16.254                          
ATOM   3229  O   LEU A 324      -8.827 -11.583  15.087                          
ATOM   3230  CG  LEU A 324      -4.299 -11.603  15.272                          
ATOM   3231  CD1 LEU A 324      -3.608 -12.329  16.407                          
ATOM   3232  CD2 LEU A 324      -3.696 -12.008  13.951                          
ATOM   3233 1HB  LEU A 324      -6.137 -12.000  16.286                          
ATOM   3234 2HB  LEU A 324      -5.919 -12.899  14.765                          
ATOM   3235  HG  LEU A 324      -4.162 -10.532  15.419                          
ATOM   3236 1HD1 LEU A 324      -2.542 -12.102  16.387                          
ATOM   3237 2HD1 LEU A 324      -4.031 -12.004  17.358                          
ATOM   3238 3HD1 LEU A 324      -3.753 -13.403  16.293                          
ATOM   3239 1HD2 LEU A 324      -2.611 -11.908  14.001                          
ATOM   3240 2HD2 LEU A 324      -3.955 -13.045  13.735                          
ATOM   3241 3HD2 LEU A 324      -4.084 -11.364  13.162                          
ATOM   3242  N   LEU A 325      -8.220 -11.756  12.925                          
ATOM   3243  CA  LEU A 325      -9.497 -12.326  12.524                          
ATOM   3244  C   LEU A 325      -9.541 -13.814  12.861                          
ATOM   3245  CB  LEU A 325      -9.747 -12.108  11.036                          
ATOM   3246  HA  LEU A 325     -10.276 -11.820  13.096                          
ATOM   3247  H   LEU A 325      -7.558 -11.634  12.186                          
ATOM   3248  O   LEU A 325      -8.602 -14.386  13.421                          
ATOM   3249  CG  LEU A 325      -9.810 -10.681  10.504                          
ATOM   3250  CD1 LEU A 325     -10.523  -9.793  11.489                          
ATOM   3251  CD2 LEU A 325      -8.438 -10.148  10.251                          
ATOM   3252 1HB  LEU A 325      -8.946 -12.615  10.499                          
ATOM   3253 2HB  LEU A 325     -10.700 -12.581  10.799                          
ATOM   3254  HG  LEU A 325     -10.351 -10.675   9.557                          
ATOM   3255 1HD1 LEU A 325     -10.566  -8.777  11.098                          
ATOM   3256 2HD1 LEU A 325     -11.536 -10.165  11.647                          
ATOM   3257 3HD1 LEU A 325      -9.984  -9.795  12.437                          
ATOM   3258 1HD2 LEU A 325      -8.508  -9.203   9.714                          
ATOM   3259 2HD2 LEU A 325      -7.929  -9.989  11.201                          
ATOM   3260 3HD2 LEU A 325      -7.874 -10.865   9.652                          
ATOM   3261  N   CYS A 326     -10.655 -14.440  12.525                          
ATOM   3262  CA  CYS A 326     -10.967 -15.804  12.940                          
ATOM   3263  C   CYS A 326     -12.090 -16.324  12.049                          
ATOM   3264  CB  CYS A 326     -11.340 -15.852  14.416                          
ATOM   3265  HA  CYS A 326     -10.060 -16.391  12.800                          
ATOM   3266  H   CYS A 326     -11.362 -14.015  11.959                          
ATOM   3267  O   CYS A 326     -12.819 -15.546  11.425                          
ATOM   3268  SG  CYS A 326     -11.906 -17.446  14.922                          
ATOM   3269 1HB  CYS A 326     -10.488 -15.550  15.023                          
ATOM   3270 2HB  CYS A 326     -12.100 -15.102  14.631                          
ATOM   3271  N   GLY A 327     -12.221 -17.645  11.968                          
ATOM   3272  CA  GLY A 327     -13.272 -18.221  11.153                          
ATOM   3273  C   GLY A 327     -13.518 -19.677  11.465                          
ATOM   3274  H   GLY A 327     -11.634 -18.303  12.438                          
ATOM   3275 1HA  GLY A 327     -14.193 -17.660  11.306                          
ATOM   3276 2HA  GLY A 327     -13.007 -18.119  10.101                          
ATOM   3277  O   GLY A 327     -12.715 -20.343  12.125                          
ATOM   3278  N   ASN A 328     -14.634 -20.175  10.959                          
ATOM   3279  CA  ASN A 328     -14.998 -21.561  11.131                          
ATOM   3280  C   ASN A 328     -14.064 -22.440  10.298                          
ATOM   3281  CB  ASN A 328     -16.446 -21.793  10.684                          
ATOM   3282  HA  ASN A 328     -14.906 -21.752  12.200                          
ATOM   3283  H   ASN A 328     -15.290 -19.634  10.433                          
ATOM   3284  O   ASN A 328     -13.734 -23.557  10.689                          
ATOM   3285  CG  ASN A 328     -17.452 -21.547  11.792                          
ATOM   3286  OD1 ASN A 328     -18.084 -22.479  12.288                          
ATOM   3287  ND2 ASN A 328     -17.603 -20.289  12.187                          
ATOM   3288 1HB  ASN A 328     -16.666 -21.118   9.857                          
ATOM   3289 2HB  ASN A 328     -16.545 -22.825  10.347                          
ATOM   3290 1HD2 ASN A 328     -18.242 -20.070  12.925                          
ATOM   3291 2HD2 ASN A 328     -17.077 -19.561  11.748                          
ATOM   3292  N   SER A 329     -13.631 -21.927   9.146                          
ATOM   3293  CA  SER A 329     -12.861 -22.737   8.221                          
ATOM   3294  C   SER A 329     -11.548 -23.164   8.865                          
ATOM   3295  CB  SER A 329     -12.588 -21.958   6.938                          
ATOM   3296  OG  SER A 329     -11.680 -20.896   7.171                          
ATOM   3297  HA  SER A 329     -13.484 -23.606   8.010                          
ATOM   3298  H   SER A 329     -13.799 -20.986   8.850                          
ATOM   3299  O   SER A 329     -11.085 -22.574   9.843                          
ATOM   3300 1HB  SER A 329     -12.175 -22.630   6.185                          
ATOM   3301 2HB  SER A 329     -13.525 -21.555   6.553                          
ATOM   3302  HG  SER A 329     -11.935 -20.102   6.619                          
ATOM   3303  N   SER A 330     -10.954 -24.221   8.326                          
ATOM   3304  CA  SER A 330      -9.682 -24.684   8.875                          
ATOM   3305  C   SER A 330      -8.523 -23.937   8.232                          
ATOM   3306  CB  SER A 330      -9.540 -26.189   8.685                          
ATOM   3307  OG  SER A 330      -9.764 -26.555   7.334                          
ATOM   3308  HA  SER A 330      -9.732 -24.467   9.942                          
ATOM   3309  H   SER A 330     -11.310 -24.746   7.553                          
ATOM   3310  O   SER A 330      -7.522 -24.515   7.814                          
ATOM   3311 1HB  SER A 330      -8.537 -26.498   8.982                          
ATOM   3312 2HB  SER A 330     -10.255 -26.705   9.325                          
ATOM   3313  HG  SER A 330      -9.420 -25.840   6.724                          
ATOM   3314  N   ASP A 331      -8.676 -22.617   8.143                          
ATOM   3315  CA  ASP A 331      -7.641 -21.747   7.597                          
ATOM   3316  C   ASP A 331      -7.504 -20.418   8.325                          
ATOM   3317  CB  ASP A 331      -7.897 -21.463   6.113                          
ATOM   3318  CG  ASP A 331      -8.307 -22.695   5.342                          
ATOM   3319  HA  ASP A 331      -6.725 -22.336   7.631                          
ATOM   3320  H   ASP A 331      -9.502 -22.140   8.440                          
ATOM   3321  O   ASP A 331      -6.467 -19.765   8.175                          
ATOM   3322  OD1 ASP A 331      -9.486 -23.088   5.430                          
ATOM   3323  OD2 ASP A 331      -7.450 -23.268   4.639                          
ATOM   3324 1HB  ASP A 331      -8.692 -20.722   6.033                          
ATOM   3325 2HB  ASP A 331      -6.984 -21.065   5.672                          
ATOM   3326  N   ALA A 332      -8.486 -19.987   9.110                          
ATOM   3327  CA  ALA A 332      -8.527 -18.606   9.546                          
ATOM   3328  C   ALA A 332      -7.524 -18.372  10.667                          
ATOM   3329  CB  ALA A 332      -9.935 -18.232   9.985                          
ATOM   3330  HA  ALA A 332      -8.248 -18.009   8.678                          
ATOM   3331  H   ALA A 332      -9.234 -20.561   9.442                          
ATOM   3332  O   ALA A 332      -6.785 -19.267  11.080                          
ATOM   3333 1HB  ALA A 332      -9.956 -17.185  10.289                          
ATOM   3334 2HB  ALA A 332     -10.627 -18.384   9.157                          
ATOM   3335 3HB  ALA A 332     -10.232 -18.860  10.826                          
ATOM   3336  N   GLY A 333      -7.488 -17.136  11.147                          
ATOM   3337  CA  GLY A 333      -6.530 -16.787  12.181                          
ATOM   3338  C   GLY A 333      -6.943 -17.362  13.520                          
ATOM   3339  H   GLY A 333      -8.086 -16.392  10.848                          
ATOM   3340 1HA  GLY A 333      -5.544 -17.162  11.908                          
ATOM   3341 2HA  GLY A 333      -6.449 -15.703  12.255                          
ATOM   3342  O   GLY A 333      -8.086 -17.223  13.955                          
ATOM   3343  N   THR A 334      -5.997 -18.004  14.179                          
ATOM   3344  CA  THR A 334      -6.289 -18.845  15.323                          
ATOM   3345  C   THR A 334      -5.924 -18.113  16.605                          
ATOM   3346  CB  THR A 334      -5.538 -20.170  15.211                          
ATOM   3347  HA  THR A 334      -7.365 -19.024  15.353                          
ATOM   3348  H   THR A 334      -5.028 -17.954  13.938                          
ATOM   3349  O   THR A 334      -4.843 -17.525  16.708                          
ATOM   3350  OG1 THR A 334      -5.824 -20.775  13.945                          
ATOM   3351  CG2 THR A 334      -5.984 -21.116  16.312                          
ATOM   3352  HB  THR A 334      -4.474 -20.033  15.406                          
ATOM   3353  HG1 THR A 334      -6.045 -20.070  13.272                          
ATOM   3354 1HG2 THR A 334      -5.413 -22.042  16.249                          
ATOM   3355 2HG2 THR A 334      -5.814 -20.650  17.282                          
ATOM   3356 3HG2 THR A 334      -7.045 -21.334  16.195                          
ATOM   3357  N   CYS A 335      -6.823 -18.139  17.558                          
ATOM   3358  CA  CYS A 335      -6.624 -17.486  18.838                          
ATOM   3359  C   CYS A 335      -5.926 -18.421  19.812                          
ATOM   3360  CB  CYS A 335      -7.966 -17.036  19.409                          
ATOM   3361  HA  CYS A 335      -6.017 -16.602  18.647                          
ATOM   3362  H   CYS A 335      -7.701 -18.608  17.467                          
ATOM   3363  O   CYS A 335      -5.872 -19.635  19.599                          
ATOM   3364  SG  CYS A 335      -9.238 -18.308  19.473                          
ATOM   3365 1HB  CYS A 335      -7.822 -16.604  20.400                          
ATOM   3366 2HB  CYS A 335      -8.334 -16.171  18.859                          
ATOM   3367  HG  CYS A 335     -10.258 -17.500  19.207                          
ATOM   3368  N   PRO A 336      -5.360 -17.881  20.888                          
ATOM   3369  CA  PRO A 336      -4.676 -18.621  21.953                          
ATOM   3370  C   PRO A 336      -5.621 -18.949  23.095                          
ATOM   3371  CB  PRO A 336      -3.513 -17.777  22.477                          
ATOM   3372  HA  PRO A 336      -4.239 -19.557  21.604                          
ATOM   3373  O   PRO A 336      -6.830 -18.707  23.019                          
ATOM   3374  CD  PRO A 336      -5.206 -16.504  21.390                          
ATOM   3375  CG  PRO A 336      -4.463 -16.619  22.697                          
ATOM   3376 1HD  PRO A 336      -4.608 -15.891  20.716                          
ATOM   3377 2HD  PRO A 336      -6.170 -16.044  21.607                          
ATOM   3378 1HG  PRO A 336      -3.790 -15.776  22.851                          
ATOM   3379 2HG  PRO A 336      -5.150 -16.649  23.543                          
ATOM   3380 1HB  PRO A 336      -2.671 -18.357  22.854                          
ATOM   3381 2HB  PRO A 336      -3.174 -17.090  21.702                          
ATOM   3382  N   GLU A 337      -5.076 -19.508  24.174                          
ATOM   3383  CA  GLU A 337      -5.889 -19.924  25.309                          
ATOM   3384  C   GLU A 337      -6.503 -18.718  26.013                          
ATOM   3385  CB  GLU A 337      -5.043 -20.721  26.298                          
ATOM   3386  HA  GLU A 337      -6.677 -20.549  24.887                          
ATOM   3387  H   GLU A 337      -4.095 -19.675  24.277                          
ATOM   3388  O   GLU A 337      -5.903 -17.644  26.097                          
ATOM   3389  CG  GLU A 337      -4.762 -22.140  25.850                          
ATOM   3390  CD  GLU A 337      -4.219 -22.997  26.963                          
ATOM   3391  OE1 GLU A 337      -3.337 -22.518  27.706                          
ATOM   3392  OE2 GLU A 337      -4.682 -24.145  27.103                          
ATOM   3393 1HB  GLU A 337      -4.090 -20.206  26.430                          
ATOM   3394 2HB  GLU A 337      -5.570 -20.759  27.251                          
ATOM   3395 1HG  GLU A 337      -5.690 -22.583  25.489                          
ATOM   3396 2HG  GLU A 337      -4.033 -22.114  25.040                          
ATOM   3397  N   GLY A 338      -7.708 -18.915  26.538                          
ATOM   3398  CA  GLY A 338      -8.399 -17.854  27.240                          
ATOM   3399  C   GLY A 338      -9.124 -16.884  26.339                          
ATOM   3400  H   GLY A 338      -8.205 -19.782  26.489                          
ATOM   3401 1HA  GLY A 338      -9.117 -18.297  27.930                          
ATOM   3402 2HA  GLY A 338      -7.677 -17.303  27.842                          
ATOM   3403  O   GLY A 338      -9.446 -15.773  26.768                          
ATOM   3404  N   TYR A 339      -9.398 -17.269  25.096                          
ATOM   3405  CA  TYR A 339     -10.054 -16.373  24.159                          
ATOM   3406  C   TYR A 339     -11.056 -17.150  23.321                          
ATOM   3407  CB  TYR A 339      -9.034 -15.680  23.260                          
ATOM   3408  HA  TYR A 339     -10.583 -15.615  24.736                          
ATOM   3409  H   TYR A 339      -9.179 -18.174  24.731                          
ATOM   3410  O   TYR A 339     -10.818 -18.301  22.946                          
ATOM   3411  CG  TYR A 339      -8.204 -14.656  23.985                          
ATOM   3412  CD1 TYR A 339      -7.122 -15.058  24.748                          
ATOM   3413  CE1 TYR A 339      -6.359 -14.116  25.416                          
ATOM   3414  CZ  TYR A 339      -6.683 -12.782  25.315                          
ATOM   3415  CD2 TYR A 339      -8.524 -13.313  23.890                          
ATOM   3416  CE2 TYR A 339      -7.762 -12.373  24.556                          
ATOM   3417  OH  TYR A 339      -5.931 -11.841  25.975                          
ATOM   3418 1HB  TYR A 339      -8.367 -16.435  22.846                          
ATOM   3419 2HB  TYR A 339      -9.567 -15.182  22.450                          
ATOM   3420  HD1 TYR A 339      -6.871 -16.116  24.823                          
ATOM   3421  HE1 TYR A 339      -5.506 -14.428  26.017                          
ATOM   3422  HE2 TYR A 339      -8.014 -11.315  24.480                          
ATOM   3423  HD2 TYR A 339      -9.376 -12.997  23.289                          
ATOM   3424  HH  TYR A 339      -5.200 -12.287  26.492                          
ATOM   3425  N   ARG A 340     -12.175 -16.496  23.025                          
ATOM   3426  CA  ARG A 340     -13.269 -17.077  22.268                          
ATOM   3427  C   ARG A 340     -13.402 -16.328  20.953                          
ATOM   3428  CB  ARG A 340     -14.583 -17.024  23.068                          
ATOM   3429  HA  ARG A 340     -12.973 -18.113  22.101                          
ATOM   3430  H   ARG A 340     -12.335 -15.551  23.307                          
ATOM   3431  O   ARG A 340     -13.208 -15.109  20.890                          
ATOM   3432  CG  ARG A 340     -15.851 -17.290  22.269                          
ATOM   3433  CD  ARG A 340     -15.964 -18.741  21.834                          
ATOM   3434  NE  ARG A 340     -16.981 -18.955  20.807                          
ATOM   3435  CZ  ARG A 340     -18.253 -19.248  21.062                          
ATOM   3436  NH1 ARG A 340     -18.682 -19.335  22.311                          
ATOM   3437  NH2 ARG A 340     -19.100 -19.459  20.065                          
ATOM   3438 1HB  ARG A 340     -14.524 -17.770  23.860                          
ATOM   3439 2HB  ARG A 340     -14.667 -16.031  23.510                          
ATOM   3440 1HG  ARG A 340     -16.714 -17.041  22.888                          
ATOM   3441 2HG  ARG A 340     -15.846 -16.657  21.382                          
ATOM   3442 1HD  ARG A 340     -15.000 -19.060  21.439                          
ATOM   3443 2HD  ARG A 340     -16.218 -19.345  22.705                          
ATOM   3444  HE  ARG A 340     -16.702 -18.876  19.851                          
ATOM   3445 1HH1 ARG A 340     -19.638 -19.560  22.497                          
ATOM   3446 2HH1 ARG A 340     -18.049 -19.175  23.069                          
ATOM   3447 1HH2 ARG A 340     -20.060 -19.662  20.259                          
ATOM   3448 2HH2 ARG A 340     -18.780 -19.417  19.119                          
ATOM   3449  N   CYS A 341     -13.733 -17.072  19.902                          
ATOM   3450  CA  CYS A 341     -13.959 -16.534  18.565                          
ATOM   3451  C   CYS A 341     -15.446 -16.532  18.250                          
ATOM   3452  CB  CYS A 341     -13.203 -17.362  17.539                          
ATOM   3453  HA  CYS A 341     -13.562 -15.517  18.564                          
ATOM   3454  H   CYS A 341     -13.850 -18.063  19.963                          
ATOM   3455  O   CYS A 341     -16.092 -17.584  18.287                          
ATOM   3456  SG  CYS A 341     -13.625 -16.982  15.849                          
ATOM   3457 1HB  CYS A 341     -12.129 -17.249  17.689                          
ATOM   3458 2HB  CYS A 341     -13.358 -18.423  17.732                          
ATOM   3459  N   LEU A 342     -15.982 -15.363  17.900                          
ATOM   3460  CA  LEU A 342     -17.425 -15.197  17.834                          
ATOM   3461  C   LEU A 342     -17.776 -14.205  16.740                          
ATOM   3462  CB  LEU A 342     -17.982 -14.720  19.174                          
ATOM   3463  HA  LEU A 342     -17.854 -16.164  17.574                          
ATOM   3464  H   LEU A 342     -15.450 -14.549  17.667                          
ATOM   3465  O   LEU A 342     -17.007 -13.277  16.464                          
ATOM   3466  CG  LEU A 342     -19.495 -14.810  19.330                          
ATOM   3467  CD1 LEU A 342     -19.972 -16.220  19.065                          
ATOM   3468  CD2 LEU A 342     -19.886 -14.373  20.727                          
ATOM   3469 1HB  LEU A 342     -17.528 -15.325  19.960                          
ATOM   3470 2HB  LEU A 342     -17.694 -13.678  19.305                          
ATOM   3471  HG  LEU A 342     -19.974 -14.152  18.606                          
ATOM   3472 1HD1 LEU A 342     -21.030 -16.300  19.317                          
ATOM   3473 2HD1 LEU A 342     -19.830 -16.460  18.011                          
ATOM   3474 3HD1 LEU A 342     -19.399 -16.918  19.676                          
ATOM   3475 1HD2 LEU A 342     -20.966 -14.466  20.847                          
ATOM   3476 2HD2 LEU A 342     -19.384 -15.005  21.460                          
ATOM   3477 3HD2 LEU A 342     -19.591 -13.335  20.879                          
ATOM   3478  N   LYS A 343     -18.942 -14.411  16.118                          
ATOM   3479  CA  LYS A 343     -19.331 -13.576  14.986                          
ATOM   3480  C   LYS A 343     -19.539 -12.131  15.400                          
ATOM   3481  CB  LYS A 343     -20.603 -14.114  14.330                          
ATOM   3482  HA  LYS A 343     -18.519 -13.612  14.259                          
ATOM   3483  H   LYS A 343     -19.600 -15.120  16.373                          
ATOM   3484  O   LYS A 343     -19.308 -11.219  14.601                          
ATOM   3485  CG  LYS A 343     -20.527 -15.591  13.943                          
ATOM   3486  CD  LYS A 343     -21.688 -15.997  13.041                          
ATOM   3487  CE  LYS A 343     -21.297 -17.117  12.097                          
ATOM   3488  NZ  LYS A 343     -22.426 -17.530  11.215                          
ATOM   3489 1HB  LYS A 343     -21.429 -13.984  15.029                          
ATOM   3490 2HB  LYS A 343     -20.795 -13.533  13.428                          
ATOM   3491 1HG  LYS A 343     -19.590 -15.772  13.417                          
ATOM   3492 2HG  LYS A 343     -20.557 -16.196  14.850                          
ATOM   3493 1HD  LYS A 343     -22.519 -16.332  13.662                          
ATOM   3494 2HD  LYS A 343     -21.998 -15.132  12.454                          
ATOM   3495 1HE  LYS A 343     -20.470 -16.778  11.473                          
ATOM   3496 2HE  LYS A 343     -20.979 -17.977  12.686                          
ATOM   3497 1HZ  LYS A 343     -22.134 -18.307  10.632                          
ATOM   3498 2HZ  LYS A 343     -23.216 -17.813  11.785                          
ATOM   3499 3HZ  LYS A 343     -22.698 -16.749  10.626                          
ATOM   3500  N   ALA A 344     -20.005 -11.903  16.620                          
ATOM   3501  CA  ALA A 344     -20.271 -10.546  17.060                          
ATOM   3502  C   ALA A 344     -18.971  -9.767  17.157                          
ATOM   3503  CB  ALA A 344     -20.992 -10.559  18.404                          
ATOM   3504  HA  ALA A 344     -20.913 -10.097  16.302                          
ATOM   3505  H   ALA A 344     -20.198 -12.617  17.293                          
ATOM   3506  O   ALA A 344     -18.023 -10.190  17.823                          
ATOM   3507 1HB  ALA A 344     -21.183  -9.535  18.723                          
ATOM   3508 2HB  ALA A 344     -21.938 -11.092  18.303                          
ATOM   3509 3HB  ALA A 344     -20.370 -11.061  19.145                          
ATOM   3510  N   GLY A 345     -18.926  -8.637  16.476                          
ATOM   3511  CA  GLY A 345     -17.753  -7.793  16.522                          
ATOM   3512  C   GLY A 345     -18.189  -6.354  16.420                          
ATOM   3513  H   GLY A 345     -19.672  -8.298  15.902                          
ATOM   3514 1HA  GLY A 345     -17.205  -7.957  17.450                          
ATOM   3515 2HA  GLY A 345     -17.077  -8.041  15.703                          
ATOM   3516  O   GLY A 345     -19.240  -6.040  15.864                          
ATOM   3517  N   GLU A 346     -17.365  -5.484  16.996                          
ATOM   3518  CA  GLU A 346     -17.681  -4.063  17.000                          
ATOM   3519  C   GLU A 346     -17.970  -3.567  15.587                          
ATOM   3520  CB  GLU A 346     -16.538  -3.259  17.620                          
ATOM   3521  HA  GLU A 346     -18.576  -3.968  17.616                          
ATOM   3522  H   GLU A 346     -16.507  -5.730  17.447                          
ATOM   3523  O   GLU A 346     -19.092  -3.155  15.276                          
ATOM   3524  CG  GLU A 346     -16.793  -1.761  17.685                          
ATOM   3525  CD  GLU A 346     -15.721  -1.020  18.458                          
ATOM   3526  OE1 GLU A 346     -14.716  -1.655  18.839                          
ATOM   3527  OE2 GLU A 346     -15.885   0.196  18.690                          
ATOM   3528 1HB  GLU A 346     -16.376  -3.622  18.635                          
ATOM   3529 2HB  GLU A 346     -15.639  -3.427  17.026                          
ATOM   3530 1HG  GLU A 346     -16.826  -1.368  16.669                          
ATOM   3531 2HG  GLU A 346     -17.755  -1.591  18.171                          
ATOM   3532  N   ASN A 347     -16.972  -3.638  14.711                          
ATOM   3533  CA  ASN A 347     -17.057  -3.027  13.394                          
ATOM   3534  C   ASN A 347     -15.846  -3.404  12.553                          
ATOM   3535  CB  ASN A 347     -17.149  -1.509  13.540                          
ATOM   3536  HA  ASN A 347     -17.990  -3.393  12.967                          
ATOM   3537  H   ASN A 347     -16.109  -4.110  14.895                          
ATOM   3538  O   ASN A 347     -14.869  -3.948  13.078                          
ATOM   3539  CG  ASN A 347     -18.517  -0.975  13.164                          
ATOM   3540  OD1 ASN A 347     -18.946  -1.084  12.017                          
ATOM   3541  ND2 ASN A 347     -19.206  -0.387  14.130                          
ATOM   3542 1HB  ASN A 347     -16.943  -1.243  14.577                          
ATOM   3543 2HB  ASN A 347     -16.403  -1.049  12.892                          
ATOM   3544 1HD2 ASN A 347     -20.121  -0.029  13.945                          
ATOM   3545 2HD2 ASN A 347     -18.811  -0.303  15.045                          
ATOM   3546  N   PRO A 348     -15.864  -3.131  11.262                          
ATOM   3547  CA  PRO A 348     -14.737  -3.366  10.354                          
ATOM   3548  C   PRO A 348     -13.701  -2.263  10.516                          
ATOM   3549  CB  PRO A 348     -15.211  -3.515   8.905                          
ATOM   3550  HA  PRO A 348     -14.259  -4.324  10.557                          
ATOM   3551  O   PRO A 348     -13.871  -1.415  11.397                          
ATOM   3552  CD  PRO A 348     -16.922  -2.561  10.421                          
ATOM   3553  CG  PRO A 348     -16.617  -3.000   9.049                          
ATOM   3554 1HD  PRO A 348     -17.905  -2.954  10.681                          
ATOM   3555 2HD  PRO A 348     -16.898  -1.475  10.512                          
ATOM   3556 1HG  PRO A 348     -17.130  -3.944   8.869                          
ATOM   3557 2HG  PRO A 348     -16.955  -2.263   8.319                          
ATOM   3558 1HB  PRO A 348     -14.440  -3.219   8.194                          
ATOM   3559 2HB  PRO A 348     -15.487  -4.545   8.678                          
ATOM   3560  N   ASP A 349     -12.637  -2.243   9.702                          
ATOM   3561  CA  ASP A 349     -11.573  -1.249   9.842                          
ATOM   3562  C   ASP A 349     -12.114   0.183   9.847                          
ATOM   3563  CB  ASP A 349     -10.515  -1.443   8.740                          
ATOM   3564  CG  ASP A 349     -10.133  -2.902   8.506                          
ATOM   3565  HA  ASP A 349     -11.063  -1.505  10.770                          
ATOM   3566  H   ASP A 349     -12.501  -2.895   8.956                          
ATOM   3567  O   ASP A 349     -11.726   1.006  10.683                          
ATOM   3568  OD1 ASP A 349     -10.093  -3.681   9.477                          
ATOM   3569  OD2 ASP A 349      -9.867  -3.273   7.347                          
ATOM   3570 1HB  ASP A 349     -10.909  -1.037   7.809                          
ATOM   3571 2HB  ASP A 349      -9.617  -0.894   9.025                          
ATOM   3572  N   HIS A 350     -13.016   0.496   8.924                          
ATOM   3573  CA  HIS A 350     -13.501   1.861   8.791                          
ATOM   3574  C   HIS A 350     -14.975   1.881   8.434                          
ATOM   3575  CB  HIS A 350     -12.728   2.653   7.749                          
ATOM   3576  HA  HIS A 350     -13.377   2.362   9.752                          
ATOM   3577  H   HIS A 350     -13.410  -0.159   8.279                          
ATOM   3578  O   HIS A 350     -15.510   2.943   8.112                          
ATOM   3579  CG  HIS A 350     -11.278   2.824   8.069                          
ATOM   3580  CE1 HIS A 350      -9.496   3.780   8.935                          
ATOM   3581  ND1 HIS A 350     -10.814   3.829   8.890                          
ATOM   3582  NE2 HIS A 350      -9.089   2.782   8.174                          
ATOM   3583  CD2 HIS A 350     -10.184   2.168   7.621                          
ATOM   3584 1HB  HIS A 350     -12.820   2.151   6.785                          
ATOM   3585 2HB  HIS A 350     -13.185   3.637   7.642                          
ATOM   3586  HD1 HIS A 350     -11.387   4.490   9.376                          
ATOM   3587  HE1 HIS A 350      -8.852   4.452   9.504                          
ATOM   3588  HD2 HIS A 350     -10.185   1.311   6.946                          
ATOM   3589  N   GLY A 351     -15.637   0.737   8.473                          
ATOM   3590  CA  GLY A 351     -17.015   0.641   8.059                          
ATOM   3591  C   GLY A 351     -17.221   0.613   6.565                          
ATOM   3592  H   GLY A 351     -15.236  -0.124   8.788                          
ATOM   3593 1HA  GLY A 351     -17.449  -0.262   8.489                          
ATOM   3594 2HA  GLY A 351     -17.565   1.486   8.472                          
ATOM   3595  O   GLY A 351     -18.357   0.430   6.119                          
ATOM   3596  N   TYR A 352     -16.167   0.780   5.780                          
ATOM   3597  CA  TYR A 352     -16.304   0.884   4.340                          
ATOM   3598  C   TYR A 352     -15.749  -0.321   3.603                          
ATOM   3599  CB  TYR A 352     -15.609   2.144   3.827                          
ATOM   3600  HA  TYR A 352     -17.366   0.985   4.109                          
ATOM   3601  H   TYR A 352     -15.228   0.843   6.117                          
ATOM   3602  O   TYR A 352     -15.804  -0.347   2.373                          
ATOM   3603  CG  TYR A 352     -15.868   3.385   4.647                          
ATOM   3604  CD1 TYR A 352     -14.809   4.073   5.214                          
ATOM   3605  CE1 TYR A 352     -15.044   5.196   5.956                          
ATOM   3606  CZ  TYR A 352     -16.331   5.633   6.132                          
ATOM   3607  CD2 TYR A 352     -17.165   3.834   4.831                          
ATOM   3608  CE2 TYR A 352     -17.400   4.960   5.574                          
ATOM   3609  OH  TYR A 352     -16.573   6.760   6.875                          
ATOM   3610 1HB  TYR A 352     -14.535   1.960   3.821                          
ATOM   3611 2HB  TYR A 352     -15.952   2.331   2.810                          
ATOM   3612  HD1 TYR A 352     -13.789   3.720   5.070                          
ATOM   3613  HE1 TYR A 352     -14.213   5.741   6.404                          
ATOM   3614  HE2 TYR A 352     -18.420   5.314   5.719                          
ATOM   3615  HD2 TYR A 352     -17.998   3.292   4.384                          
ATOM   3616  HH  TYR A 352     -15.787   6.959   7.461                          
ATOM   3617  N   THR A 353     -15.198  -1.306   4.311                          
ATOM   3618  CA  THR A 353     -14.567  -2.438   3.647                          
ATOM   3619  C   THR A 353     -15.497  -3.616   3.457                          
ATOM   3620  CB  THR A 353     -13.344  -2.930   4.429                          
ATOM   3621  HA  THR A 353     -14.247  -2.120   2.656                          
ATOM   3622  H   THR A 353     -15.180  -1.335   5.311                          
ATOM   3623  O   THR A 353     -15.341  -4.345   2.474                          
ATOM   3624  OG1 THR A 353     -13.560  -2.751   5.829                          
ATOM   3625  CG2 THR A 353     -12.118  -2.183   4.019                          
ATOM   3626  HB  THR A 353     -13.088  -3.952   4.147                          
ATOM   3627  HG1 THR A 353     -12.684  -2.634   6.298                          
ATOM   3628 1HG2 THR A 353     -11.273  -2.513   4.623                          
ATOM   3629 2HG2 THR A 353     -11.910  -2.377   2.967                          
ATOM   3630 3HG2 THR A 353     -12.277  -1.115   4.168                          
ATOM   3631  N   SER A 354     -16.487  -3.772   4.334                          
ATOM   3632  CA  SER A 354     -17.230  -5.018   4.441                          
ATOM   3633  C   SER A 354     -18.048  -5.325   3.197                          
ATOM   3634  CB  SER A 354     -18.160  -4.989   5.640                          
ATOM   3635  OG  SER A 354     -19.122  -3.970   5.458                          
ATOM   3636  HA  SER A 354     -16.477  -5.790   4.604                          
ATOM   3637  H   SER A 354     -16.783  -3.055   4.965                          
ATOM   3638  O   SER A 354     -18.396  -4.441   2.415                          
ATOM   3639 1HB  SER A 354     -18.664  -5.951   5.732                          
ATOM   3640 2HB  SER A 354     -17.584  -4.785   6.542                          
ATOM   3641  HG  SER A 354     -18.871  -3.164   5.992                          
ATOM   3642  N   PHE A 355     -18.353  -6.609   3.031                          
ATOM   3643  CA  PHE A 355     -19.109  -7.076   1.882                          
ATOM   3644  C   PHE A 355     -20.606  -6.950   2.072                          
ATOM   3645  CB  PHE A 355     -18.762  -8.531   1.569                          
ATOM   3646  HA  PHE A 355     -18.801  -6.474   1.026                          
ATOM   3647  H   PHE A 355     -18.087  -7.327   3.675                          
ATOM   3648  O   PHE A 355     -21.336  -6.878   1.081                          
ATOM   3649  CG  PHE A 355     -17.474  -8.710   0.813                          
ATOM   3650  CD1 PHE A 355     -16.285  -8.857   1.499                          
ATOM   3651  CE1 PHE A 355     -15.118  -9.019   0.813                          
ATOM   3652  CZ  PHE A 355     -15.124  -9.035  -0.546                          
ATOM   3653  CD2 PHE A 355     -17.481  -8.726  -0.565                          
ATOM   3654  CE2 PHE A 355     -16.311  -8.888  -1.253                          
ATOM   3655 1HB  PHE A 355     -18.683  -9.074   2.511                          
ATOM   3656 2HB  PHE A 355     -19.570  -8.955   0.972                          
ATOM   3657  HD1 PHE A 355     -16.280  -8.845   2.589                          
ATOM   3658  HE1 PHE A 355     -14.179  -9.136   1.355                          
ATOM   3659  HZ  PHE A 355     -14.191  -9.164  -1.094                          
ATOM   3660  HE2 PHE A 355     -16.316  -8.900  -2.343                          
ATOM   3661  HD2 PHE A 355     -18.419  -8.609  -1.107                          
ATOM   3662  N   ASP A 356     -21.089  -6.919   3.313                          
ATOM   3663  CA  ASP A 356     -22.523  -6.793   3.534                          
ATOM   3664  C   ASP A 356     -23.033  -5.510   2.885                          
ATOM   3665  CB  ASP A 356     -22.846  -6.810   5.027                          
ATOM   3666  CG  ASP A 356     -22.028  -5.816   5.819                          
ATOM   3667  HA  ASP A 356     -22.961  -7.688   3.090                          
ATOM   3668  H   ASP A 356     -20.532  -6.977   4.142                          
ATOM   3669  O   ASP A 356     -22.265  -4.607   2.567                          
ATOM   3670  OD1 ASP A 356     -21.783  -4.705   5.318                          
ATOM   3671  OD2 ASP A 356     -21.619  -6.147   6.948                          
ATOM   3672 1HB  ASP A 356     -23.902  -6.572   5.157                          
ATOM   3673 2HB  ASP A 356     -22.648  -7.810   5.414                          
ATOM   3674  N   SER A 357     -24.345  -5.428   2.690                          
ATOM   3675  CA  SER A 357     -24.889  -4.241   2.044                          
ATOM   3676  C   SER A 357     -24.293  -4.027   0.661                          
ATOM   3677  CB  SER A 357     -24.662  -3.004   2.913                          
ATOM   3678  OG  SER A 357     -24.954  -1.826   2.190                          
ATOM   3679  HA  SER A 357     -25.963  -4.415   1.976                          
ATOM   3680  H   SER A 357     -25.013  -6.125   2.954                          
ATOM   3681  O   SER A 357     -23.222  -3.433   0.542                          
ATOM   3682 1HB  SER A 357     -25.302  -3.058   3.793                          
ATOM   3683 2HB  SER A 357     -23.624  -2.980   3.244                          
ATOM   3684  HG  SER A 357     -24.350  -1.752   1.397                          
TER
ATOM   3685  N   PHE A358      -24.989  -4.470  -0.384                          
ATOM   3686  CA  PHE A358      -24.474  -4.617  -1.739                          
ATOM   3687  C   PHE A358      -23.665  -3.446  -2.263                          
ATOM   3688  CB  PHE A358      -25.633  -4.849  -2.701                          
ATOM   3689  HA  PHE A358      -23.861  -5.518  -1.756                          
ATOM   3690  H   PHE A358      -25.948  -4.740  -0.296                          
ATOM   3691  O   PHE A358      -22.734  -3.660  -3.033                          
ATOM   3692  CG  PHE A358      -25.246  -4.831  -4.158                          
ATOM   3693  CD1 PHE A358      -24.644  -5.924  -4.719                          
ATOM   3694  CE1 PHE A358      -24.291  -5.908  -6.046                          
ATOM   3695  CZ  PHE A358      -24.540  -4.810  -6.800                          
ATOM   3696  CD2 PHE A358      -25.497  -3.719  -4.922                          
ATOM   3697  CE2 PHE A358      -25.145  -3.703  -6.246                          
ATOM   3698 1HB  PHE A358      -26.073  -5.820  -2.477                          
ATOM   3699 2HB  PHE A358      -26.375  -4.067  -2.536                          
ATOM   3700  HD1 PHE A358      -24.445  -6.808  -4.112                          
ATOM   3701  HE1 PHE A358      -23.812  -6.779  -6.493                          
ATOM   3702  HZ  PHE A358      -24.260  -4.797  -7.853                          
ATOM   3703  HE2 PHE A358      -25.345  -2.819  -6.852                          
ATOM   3704  HD2 PHE A358      -25.977  -2.848  -4.475                          
ATOM   3705  N   ALA A 359     -24.010  -2.211  -1.905                          
ATOM   3706  CA  ALA A 359     -23.264  -1.068  -2.438                          
ATOM   3707  C   ALA A 359     -21.778  -1.161  -2.092                          
ATOM   3708  CB  ALA A 359     -23.865   0.233  -1.917                          
ATOM   3709  HA  ALA A 359     -23.375  -1.117  -3.521                          
ATOM   3710  H   ALA A 359     -24.759  -1.985  -1.283                          
ATOM   3711  O   ALA A 359     -20.910  -0.938  -2.946                          
ATOM   3712 1HB  ALA A 359     -23.334   1.078  -2.354                          
ATOM   3713 2HB  ALA A 359     -24.918   0.284  -2.194                          
ATOM   3714 3HB  ALA A 359     -23.772   0.267  -0.832                          
ATOM   3715  N   TRP A 360     -21.462  -1.496  -0.842                          
ATOM   3716  CA  TRP A 360     -20.065  -1.519  -0.437                          
ATOM   3717  C   TRP A 360     -19.317  -2.679  -1.083                          
ATOM   3718  CB  TRP A 360     -19.945  -1.617   1.078                          
ATOM   3719  HA  TRP A 360     -19.656  -0.573  -0.791                          
ATOM   3720  H   TRP A 360     -22.115  -1.744  -0.126                          
ATOM   3721  O   TRP A 360     -18.100  -2.612  -1.273                          
ATOM   3722  CG  TRP A 360     -20.483  -0.482   1.853                          
ATOM   3723  NE1 TRP A 360     -21.746   0.713   3.258                          
ATOM   3724  CD1 TRP A 360     -21.524  -0.524   2.722                          
ATOM   3725  CD2 TRP A 360     -20.024   0.870   1.844                          
ATOM   3726  CE2 TRP A 360     -20.835   1.589   2.734                          
ATOM   3727  CE3 TRP A 360     -19.006   1.542   1.172                          
ATOM   3728  CZ3 TRP A 360     -18.835   2.883   1.405                          
ATOM   3729  CH2 TRP A 360     -19.656   3.572   2.294                          
ATOM   3730  CZ2 TRP A 360     -20.661   2.943   2.968                          
ATOM   3731 1HB  TRP A 360     -20.454  -2.524   1.402                          
ATOM   3732 2HB  TRP A 360     -18.891  -1.734   1.331                          
ATOM   3733  HD1 TRP A 360     -22.098  -1.421   2.955                          
ATOM   3734  HE1 TRP A 360     -22.453   0.952   3.924                          
ATOM   3735  HZ2 TRP A 360     -21.315   3.463   3.668                          
ATOM   3736  HH2 TRP A 360     -19.479   4.637   2.444                          
ATOM   3737  HZ3 TRP A 360     -18.033   3.392   0.869                          
ATOM   3738  HE3 TRP A 360     -18.339   1.044   0.468                          
ATOM   3739  N   ALA A 361     -20.017  -3.767  -1.388                          
ATOM   3740  CA  ALA A 361     -19.386  -4.829  -2.157                          
ATOM   3741  C   ALA A 361     -19.039  -4.347  -3.550                          
ATOM   3742  CB  ALA A 361     -20.288  -6.053  -2.228                          
ATOM   3743  HA  ALA A 361     -18.470  -5.076  -1.620                          
ATOM   3744  H   ALA A 361     -20.970  -3.928  -1.129                          
ATOM   3745  O   ALA A 361     -17.920  -4.545  -4.022                          
ATOM   3746 1HB  ALA A 361     -19.813  -6.819  -2.841                          
ATOM   3747 2HB  ALA A 361     -20.452  -6.442  -1.223                          
ATOM   3748 3HB  ALA A 361     -21.244  -5.775  -2.670                          
ATOM   3749  N   PHE A 362     -19.973  -3.686  -4.215                          
ATOM   3750  CA  PHE A 362     -19.660  -3.156  -5.528                          
ATOM   3751  C   PHE A 362     -18.438  -2.263  -5.461                          
ATOM   3752  CB  PHE A 362     -20.849  -2.399  -6.087                          
ATOM   3753  HA  PHE A 362     -19.452  -4.004  -6.179                          
ATOM   3754  H   PHE A 362     -20.901  -3.513  -3.887                          
ATOM   3755  O   PHE A 362     -17.518  -2.407  -6.265                          
ATOM   3756  CG  PHE A 362     -20.707  -2.055  -7.520                          
ATOM   3757  CD1 PHE A 362     -21.294  -2.841  -8.473                          
ATOM   3758  CE1 PHE A 362     -21.163  -2.524  -9.796                          
ATOM   3759  CZ  PHE A 362     -20.451  -1.430 -10.164                          
ATOM   3760  CD2 PHE A 362     -19.986  -0.949  -7.892                          
ATOM   3761  CE2 PHE A 362     -19.855  -0.630  -9.220                          
ATOM   3762 1HB  PHE A 362     -21.739  -3.016  -5.966                          
ATOM   3763 2HB  PHE A 362     -20.967  -1.476  -5.521                          
ATOM   3764  HD1 PHE A 362     -21.866  -3.719  -8.178                          
ATOM   3765  HE1 PHE A 362     -21.631  -3.150 -10.556                          
ATOM   3766  HZ  PHE A 362     -20.346  -1.177 -11.218                          
ATOM   3767  HE2 PHE A 362     -19.282   0.249  -9.516                          
ATOM   3768  HD2 PHE A 362     -19.518  -0.323  -7.132                          
ATOM   3769  N   LEU A 363     -18.393  -1.355  -4.487                          
ATOM   3770  CA  LEU A 363     -17.158  -0.599  -4.265                          
ATOM   3771  C   LEU A 363     -15.981  -1.537  -4.020                          
ATOM   3772  CB  LEU A 363     -17.320   0.367  -3.094                          
ATOM   3773  HA  LEU A 363     -16.960  -0.024  -5.170                          
ATOM   3774  H   LEU A 363     -19.151  -1.135  -3.872                          
ATOM   3775  O   LEU A 363     -14.881  -1.334  -4.554                          
ATOM   3776  CG  LEU A 363     -16.119   1.284  -2.879                          
ATOM   3777  CD1 LEU A 363     -16.299   2.544  -3.682                          
ATOM   3778  CD2 LEU A 363     -15.963   1.626  -1.426                          
ATOM   3779 1HB  LEU A 363     -18.197   0.987  -3.279                          
ATOM   3780 2HB  LEU A 363     -17.472  -0.217  -2.186                          
ATOM   3781  HG  LEU A 363     -15.210   0.777  -3.202                          
ATOM   3782 1HD1 LEU A 363     -15.475   3.226  -3.476                          
ATOM   3783 2HD1 LEU A 363     -16.312   2.299  -4.744                          
ATOM   3784 3HD1 LEU A 363     -17.241   3.018  -3.407                          
ATOM   3785 1HD2 LEU A 363     -15.093   2.269  -1.295                          
ATOM   3786 2HD2 LEU A 363     -16.855   2.147  -1.077                          
ATOM   3787 3HD2 LEU A 363     -15.829   0.711  -0.850                          
ATOM   3788  N   ALA A 364     -16.191  -2.561  -3.194                          
ATOM   3789  CA  ALA A 364     -15.100  -3.460  -2.862                          
ATOM   3790  C   ALA A 364     -14.558  -4.145  -4.103                          
ATOM   3791  CB  ALA A 364     -15.559  -4.475  -1.829                          
ATOM   3792  HA  ALA A 364     -14.313  -2.833  -2.441                          
ATOM   3793  H   ALA A 364     -17.069  -2.773  -2.765                          
ATOM   3794  O   ALA A 364     -13.344  -4.328  -4.240                          
ATOM   3795 1HB  ALA A 364     -14.716  -5.099  -1.534                          
ATOM   3796 2HB  ALA A 364     -15.948  -3.953  -0.955                          
ATOM   3797 3HB  ALA A 364     -16.342  -5.101  -2.258                          
ATOM   3798  N   LEU A 365     -15.411  -4.482  -5.049                          
ATOM   3799  CA  LEU A 365     -14.855  -5.107  -6.227                          
ATOM   3800  C   LEU A 365     -14.272  -4.090  -7.183                          
ATOM   3801  CB  LEU A 365     -15.896  -5.981  -6.903                          
ATOM   3802  HA  LEU A 365     -14.055  -5.771  -5.897                          
ATOM   3803  H   LEU A 365     -16.402  -4.347  -5.034                          
ATOM   3804  O   LEU A 365     -13.406  -4.440  -7.984                          
ATOM   3805  CG  LEU A 365     -15.786  -7.401  -6.364                          
ATOM   3806  CD1 LEU A 365     -16.127  -7.473  -4.905                          
ATOM   3807  CD2 LEU A 365     -16.749  -8.234  -7.090                          
ATOM   3808 1HB  LEU A 365     -16.891  -5.589  -6.696                          
ATOM   3809 2HB  LEU A 365     -15.723  -5.986  -7.980                          
ATOM   3810  HG  LEU A 365     -14.771  -7.772  -6.504                          
ATOM   3811 1HD1 LEU A 365     -16.127  -8.515  -4.583                          
ATOM   3812 2HD1 LEU A 365     -15.386  -6.916  -4.331                          
ATOM   3813 3HD1 LEU A 365     -17.114  -7.042  -4.740                          
ATOM   3814 1HD2 LEU A 365     -16.692  -9.259  -6.722                          
ATOM   3815 2HD2 LEU A 365     -17.755  -7.847  -6.932                          
ATOM   3816 3HD2 LEU A 365     -16.515  -8.216  -8.155                          
ATOM   3817  N   PHE A 366     -14.645  -2.826  -7.068                          
ATOM   3818  CA  PHE A 366     -13.987  -1.858  -7.925                          
ATOM   3819  C   PHE A 366     -12.504  -1.776  -7.598                          
ATOM   3820  CB  PHE A 366     -14.646  -0.493  -7.807                          
ATOM   3821  HA  PHE A 366     -14.112  -2.199  -8.953                          
ATOM   3822  H   PHE A 366     -15.341  -2.469  -6.445                          
ATOM   3823  O   PHE A 366     -11.668  -1.690  -8.507                          
ATOM   3824  CG  PHE A 366     -14.031   0.525  -8.703                          
ATOM   3825  CD1 PHE A 366     -13.276   1.544  -8.170                          
ATOM   3826  CE1 PHE A 366     -12.713   2.477  -8.991                          
ATOM   3827  CZ  PHE A 366     -12.899   2.399 -10.343                          
ATOM   3828  CD2 PHE A 366     -14.218   0.447 -10.061                          
ATOM   3829  CE2 PHE A 366     -13.651   1.386 -10.887                          
ATOM   3830 1HB  PHE A 366     -15.700  -0.592  -8.065                          
ATOM   3831 2HB  PHE A 366     -14.554  -0.150  -6.777                          
ATOM   3832  HD1 PHE A 366     -13.128   1.606  -7.092                          
ATOM   3833  HE1 PHE A 366     -12.114   3.284  -8.569                          
ATOM   3834  HZ  PHE A 366     -12.449   3.144 -10.999                          
ATOM   3835  HE2 PHE A 366     -13.799   1.324 -11.965                          
ATOM   3836  HD2 PHE A 366     -14.817  -0.361 -10.483                          
ATOM   3837  N   ARG A 367     -12.149  -1.830  -6.311                          
ATOM   3838  CA  ARG A 367     -10.724  -1.762  -5.990                          
ATOM   3839  C   ARG A 367     -10.002  -2.998  -6.502                          
ATOM   3840  CB  ARG A 367     -10.479  -1.561  -4.496                          
ATOM   3841  HA  ARG A 367     -10.368  -0.863  -6.493                          
ATOM   3842  H   ARG A 367     -12.773  -1.915  -5.534                          
ATOM   3843  O   ARG A 367      -8.830  -2.912  -6.879                          
ATOM   3844  CG  ARG A 367     -10.340  -2.804  -3.763                          
ATOM   3845  CD  ARG A 367     -10.497  -2.703  -2.287                          
ATOM   3846  NE  ARG A 367      -9.546  -1.837  -1.632                          
ATOM   3847  CZ  ARG A 367      -9.496  -1.705  -0.318                          
ATOM   3848  NH1 ARG A 367      -8.591  -0.928   0.245                          
ATOM   3849  NH2 ARG A 367     -10.340  -2.385   0.436                          
ATOM   3850 1HB  ARG A 367      -9.564  -0.981  -4.371                          
ATOM   3851 2HB  ARG A 367     -11.320  -1.007  -4.080                          
ATOM   3852 1HG  ARG A 367     -11.094  -3.498  -4.134                          
ATOM   3853 2HG  ARG A 367      -9.347  -3.204  -3.968                          
ATOM   3854 1HD  ARG A 367     -11.498  -2.325  -2.078                          
ATOM   3855 2HD  ARG A 367     -10.391  -3.703  -1.866                          
ATOM   3856  HE  ARG A 367      -8.901  -1.318  -2.193                          
ATOM   3857 1HH1 ARG A 367      -8.556  -0.843   1.241                          
ATOM   3858 2HH1 ARG A 367      -7.941  -0.425  -0.323                          
ATOM   3859 1HH2 ARG A 367     -10.318  -2.281   1.430                          
ATOM   3860 2HH2 ARG A 367     -11.001  -3.005   0.013                          
ATOM   3861  N   LEU A 368     -10.691  -4.146  -6.591                          
ATOM   3862  CA  LEU A 368     -10.029  -5.317  -7.165                          
ATOM   3863  C   LEU A 368      -9.845  -5.218  -8.667                          
ATOM   3864  CB  LEU A 368     -10.785  -6.594  -6.872                          
ATOM   3865  HA  LEU A 368      -9.046  -5.396  -6.702                          
ATOM   3866  H   LEU A 368     -11.637  -4.278  -6.295                          
ATOM   3867  O   LEU A 368      -9.146  -6.054  -9.237                          
ATOM   3868  CG  LEU A 368     -10.984  -6.944  -5.416                          
ATOM   3869  CD1 LEU A 368     -11.915  -8.095  -5.381                          
ATOM   3870  CD2 LEU A 368      -9.708  -7.335  -4.785                          
ATOM   3871 1HB  LEU A 368     -11.771  -6.506  -7.329                          
ATOM   3872 2HB  LEU A 368     -10.240  -7.414  -7.338                          
ATOM   3873  HG  LEU A 368     -11.371  -6.095  -4.853                          
ATOM   3874 1HD1 LEU A 368     -12.010  -8.454  -4.356                          
ATOM   3875 2HD1 LEU A 368     -12.893  -7.782  -5.748                          
ATOM   3876 3HD1 LEU A 368     -11.528  -8.895  -6.012                          
ATOM   3877 1HD2 LEU A 368      -9.897  -7.677  -3.767                          
ATOM   3878 2HD2 LEU A 368      -9.250  -8.140  -5.360                          
ATOM   3879 3HD2 LEU A 368      -9.037  -6.478  -4.761                          
ATOM   3880  N   MET A 369     -10.497  -4.275  -9.329                          
ATOM   3881  CA  MET A 369     -10.174  -4.047 -10.728                          
ATOM   3882  C   MET A 369      -8.949  -3.171 -10.863                          
ATOM   3883  CB  MET A 369     -11.344  -3.390 -11.458                          
ATOM   3884  HA  MET A 369      -9.973  -5.033 -11.147                          
ATOM   3885  H   MET A 369     -11.210  -3.688  -8.945                          
ATOM   3886  O   MET A 369      -8.157  -3.357 -11.788                          
ATOM   3887  CG  MET A 369     -11.098  -3.200 -12.949                          
ATOM   3888  SD  MET A 369     -12.515  -2.557 -13.859                          
ATOM   3889  CE  MET A 369     -13.413  -4.060 -14.185                          
ATOM   3890 1HB  MET A 369     -12.226  -4.017 -11.330                          
ATOM   3891 2HB  MET A 369     -11.525  -2.412 -11.011                          
ATOM   3892 1HG  MET A 369     -10.269  -2.504 -13.073                          
ATOM   3893 2HG  MET A 369     -10.829  -4.166 -13.376                          
ATOM   3894 1HE  MET A 369     -14.316  -3.828 -14.749                          
ATOM   3895 2HE  MET A 369     -12.787  -4.738 -14.765                          
ATOM   3896 3HE  MET A 369     -13.684  -4.533 -13.241                          
ATOM   3897  N   THR A 370      -8.794  -2.201  -9.963                          
ATOM   3898  CA  THR A 370      -7.717  -1.224 -10.051                          
ATOM   3899  C   THR A 370      -6.516  -1.583  -9.186                          
ATOM   3900  CB  THR A 370      -8.232   0.159  -9.659                          
ATOM   3901  HA  THR A 370      -7.369  -1.190 -11.083                          
ATOM   3902  H   THR A 370      -9.399  -2.080  -9.176                          
ATOM   3903  O   THR A 370      -5.547  -0.820  -9.149                          
ATOM   3904  OG1 THR A 370      -8.665   0.131  -8.299                          
ATOM   3905  CG2 THR A 370      -9.383   0.564 -10.544                          
ATOM   3906  HB  THR A 370      -7.488   0.927  -9.871                          
ATOM   3907  HG1 THR A 370      -8.689   1.059  -7.927                          
ATOM   3908 1HG2 THR A 370      -9.716   1.565 -10.272                          
ATOM   3909 2HG2 THR A 370      -9.060   0.558 -11.585                          
ATOM   3910 3HG2 THR A 370     -10.205  -0.140 -10.415                          
ATOM   3911  N   GLN A 371      -6.582  -2.696  -8.462                          
ATOM   3912  CA  GLN A 371      -5.521  -3.148  -7.571                          
ATOM   3913  C   GLN A 371      -5.348  -2.183  -6.416                          
ATOM   3914  CB  GLN A 371      -4.215  -3.340  -8.339                          
ATOM   3915  HA  GLN A 371      -5.852  -4.118  -7.197                          
ATOM   3916  H   GLN A 371      -7.376  -3.303  -8.485                          
ATOM   3917  O   GLN A 371      -4.551  -2.426  -5.512                          
ATOM   3918  CG  GLN A 371      -4.049  -4.740  -8.879                          
ATOM   3919  CD  GLN A 371      -5.130  -5.120  -9.843                          
ATOM   3920  OE1 GLN A 371      -5.105  -4.731 -11.003                          
ATOM   3921  NE2 GLN A 371      -6.091  -5.889  -9.371                          
ATOM   3922 1HB  GLN A 371      -4.198  -2.641  -9.175                          
ATOM   3923 2HB  GLN A 371      -3.383  -3.125  -7.668                          
ATOM   3924 1HG  GLN A 371      -3.088  -4.805  -9.390                          
ATOM   3925 2HG  GLN A 371      -4.064  -5.440  -8.044                          
ATOM   3926 1HE2 GLN A 371      -6.825  -6.200  -9.974                          
ATOM   3927 2HE2 GLN A 371      -6.086  -6.162  -8.408                          
ATOM   3928  N   ASP A 372      -6.121  -1.114  -6.415                          
ATOM   3929  CA  ASP A 372      -5.899  -0.030  -5.480                          
ATOM   3930  C   ASP A 372      -5.962  -0.513  -4.047                          
ATOM   3931  CB  ASP A 372      -6.932   1.052  -5.704                          
ATOM   3932  CG  ASP A 372      -6.728   2.200  -4.792                          
ATOM   3933  HA  ASP A 372      -4.922   0.378  -5.740                          
ATOM   3934  H   ASP A 372      -6.889  -0.981  -7.041                          
ATOM   3935  O   ASP A 372      -7.042  -0.805  -3.534                          
ATOM   3936  OD1 ASP A 372      -5.654   2.817  -4.841                          
ATOM   3937  OD2 ASP A 372      -7.653   2.491  -4.018                          
ATOM   3938 1HB  ASP A 372      -6.859   1.401  -6.734                          
ATOM   3939 2HB  ASP A 372      -7.924   0.635  -5.531                          
ATOM   3940  N   CYS A 373      -4.800  -0.608  -3.410                          
ATOM   3941  CA  CYS A 373      -4.690  -1.111  -2.045                          
ATOM   3942  C   CYS A 373      -5.388  -2.456  -1.898                          
ATOM   3943  CB  CYS A 373      -5.240  -0.105  -1.042                          
ATOM   3944  HA  CYS A 373      -3.626  -1.202  -1.830                          
ATOM   3945  H   CYS A 373      -3.928  -0.342  -3.822                          
ATOM   3946  O   CYS A 373      -6.013  -2.739  -0.878                          
ATOM   3947  SG  CYS A 373      -4.792  -0.446   0.659                          
ATOM   3948 1HB  CYS A 373      -4.925   0.903  -1.315                          
ATOM   3949 2HB  CYS A 373      -6.324  -0.041  -1.135                          
ATOM   3950  HG  CYS A 373      -5.730   0.320   1.207                          
ATOM   3951  N   TRP A 374      -5.283  -3.294  -2.928                          
ATOM   3952  CA  TRP A 374      -5.914  -4.602  -2.868                          
ATOM   3953  C   TRP A 374      -5.223  -5.495  -1.870                          
ATOM   3954  CB  TRP A 374      -5.929  -5.230  -4.255                          
ATOM   3955  HA  TRP A 374      -6.932  -4.434  -2.519                          
ATOM   3956  H   TRP A 374      -4.790  -3.102  -3.777                          
ATOM   3957  O   TRP A 374      -5.811  -6.467  -1.399                          
ATOM   3958  CG  TRP A 374      -4.738  -5.970  -4.675                          
ATOM   3959  NE1 TRP A 374      -2.708  -6.446  -5.462                          
ATOM   3960  CD1 TRP A 374      -3.603  -5.450  -5.186                          
ATOM   3961  CD2 TRP A 374      -4.548  -7.384  -4.627                          
ATOM   3962  CE2 TRP A 374      -3.269  -7.647  -5.126                          
ATOM   3963  CE3 TRP A 374      -5.336  -8.452  -4.210                          
ATOM   3964  CZ3 TRP A 374      -4.830  -9.719  -4.304                          
ATOM   3965  CH2 TRP A 374      -3.558  -9.948  -4.803                          
ATOM   3966  CZ2 TRP A 374      -2.762  -8.928  -5.219                          
ATOM   3967 1HB  TRP A 374      -6.782  -5.907  -4.308                          
ATOM   3968 2HB  TRP A 374      -6.107  -4.437  -4.981                          
ATOM   3969  HD1 TRP A 374      -3.430  -4.386  -5.351                          
ATOM   3970  HE1 TRP A 374      -1.792  -6.330  -5.847                          
ATOM   3971  HZ2 TRP A 374      -1.759  -9.089  -5.614                          
ATOM   3972  HH2 TRP A 374      -3.202 -10.977  -4.856                          
ATOM   3973  HZ3 TRP A 374      -5.461 -10.543  -3.972                          
ATOM   3974  HE3 TRP A 374      -6.342  -8.317  -3.811                          
ATOM   3975  N   GLU A 375      -3.998  -5.155  -1.512                          
ATOM   3976  CA  GLU A 375      -3.266  -5.946  -0.546                          
ATOM   3977  C   GLU A 375      -4.027  -6.092   0.756                          
ATOM   3978  CB  GLU A 375      -1.908  -5.311  -0.306                          
ATOM   3979  HA  GLU A 375      -3.136  -6.924  -1.011                          
ATOM   3980  H   GLU A 375      -3.509  -4.360  -1.869                          
ATOM   3981  O   GLU A 375      -4.042  -7.179   1.339                          
ATOM   3982  CG  GLU A 375      -1.094  -5.972   0.769                          
ATOM   3983  CD  GLU A 375      -1.334  -5.377   2.138                          
ATOM   3984  OE1 GLU A 375      -1.200  -4.146   2.288                          
ATOM   3985  OE2 GLU A 375      -1.669  -6.142   3.059                          
ATOM   3986 1HB  GLU A 375      -1.342  -5.354  -1.237                          
ATOM   3987 2HB  GLU A 375      -2.064  -4.270  -0.023                          
ATOM   3988 1HG  GLU A 375      -1.352  -7.030   0.799                          
ATOM   3989 2HG  GLU A 375      -0.038  -5.862   0.522                          
ATOM   3990  N   ARG A 376      -4.672  -5.035   1.232                          
ATOM   3991  CA  ARG A 376      -5.238  -5.093   2.573                          
ATOM   3992  C   ARG A 376      -6.405  -6.072   2.627                          
ATOM   3993  CB  ARG A 376      -5.656  -3.693   3.011                          
ATOM   3994  HA  ARG A 376      -4.417  -5.426   3.209                          
ATOM   3995  H   ARG A 376      -4.808  -4.175   0.740                          
ATOM   3996  O   ARG A 376      -6.482  -6.924   3.519                          
ATOM   3997  CG  ARG A 376      -6.168  -3.610   4.420                          
ATOM   3998  CD  ARG A 376      -6.426  -2.178   4.833                          
ATOM   3999  NE  ARG A 376      -6.957  -2.104   6.188                          
ATOM   4000  CZ  ARG A 376      -6.222  -2.227   7.287                          
ATOM   4001  NH1 ARG A 376      -4.924  -2.450   7.204                          
ATOM   4002  NH2 ARG A 376      -6.788  -2.126   8.476                          
ATOM   4003 1HB  ARG A 376      -4.792  -3.037   2.923                          
ATOM   4004 2HB  ARG A 376      -6.444  -3.348   2.342                          
ATOM   4005 1HG  ARG A 376      -7.099  -4.173   4.493                          
ATOM   4006 2HG  ARG A 376      -5.428  -4.044   5.092                          
ATOM   4007 1HD  ARG A 376      -5.489  -1.621   4.787                          
ATOM   4008 2HD  ARG A 376      -7.145  -1.735   4.145                          
ATOM   4009  HE  ARG A 376      -7.939  -1.950   6.297                          
ATOM   4010 1HH1 ARG A 376      -4.379  -2.547   8.037                          
ATOM   4011 2HH1 ARG A 376      -4.485  -2.521   6.307                          
ATOM   4012 1HH2 ARG A 376      -6.231  -2.205   9.302                          
ATOM   4013 2HH2 ARG A 376      -7.773  -1.972   8.549                          
ATOM   4014  N   LEU A 377      -7.302  -5.989   1.647                          
ATOM   4015  CA  LEU A 377      -8.481  -6.849   1.636                          
ATOM   4016  C   LEU A 377      -8.093  -8.308   1.486                          
ATOM   4017  CB  LEU A 377      -9.396  -6.435   0.497                          
ATOM   4018  HA  LEU A 377      -8.986  -6.722   2.594                          
ATOM   4019  H   LEU A 377      -7.233  -5.356   0.877                          
ATOM   4020  O   LEU A 377      -8.734  -9.192   2.057                          
ATOM   4021  CG  LEU A 377     -10.763  -7.084   0.480                          
ATOM   4022  CD1 LEU A 377     -11.537  -6.638   1.685                          
ATOM   4023  CD2 LEU A 377     -11.470  -6.675  -0.768                          
ATOM   4024 1HB  LEU A 377      -9.540  -5.356   0.558                          
ATOM   4025 2HB  LEU A 377      -8.897  -6.683  -0.439                          
ATOM   4026  HG  LEU A 377     -10.680  -8.171   0.498                          
ATOM   4027 1HD1 LEU A 377     -12.551  -7.032   1.632                          
ATOM   4028 2HD1 LEU A 377     -11.050  -7.008   2.587                          
ATOM   4029 3HD1 LEU A 377     -11.571  -5.549   1.711                          
ATOM   4030 1HD2 LEU A 377     -12.469  -7.114  -0.780                          
ATOM   4031 2HD2 LEU A 377     -11.550  -5.590  -0.800                          
ATOM   4032 3HD2 LEU A 377     -10.909  -7.025  -1.635                          
ATOM   4033  N   TYR A 378      -7.068  -8.578   0.684                          
ATOM   4034  CA  TYR A 378      -6.592  -9.936   0.476                          
ATOM   4035  C   TYR A 378      -6.157 -10.565   1.792                          
ATOM   4036  CB  TYR A 378      -5.458  -9.887  -0.542                          
ATOM   4037  HA  TYR A 378      -7.412 -10.520   0.056                          
ATOM   4038  H   TYR A 378      -6.564  -7.878   0.179                          
ATOM   4039  O   TYR A 378      -6.709 -11.580   2.226                          
ATOM   4040  CG  TYR A 378      -4.886 -11.184  -0.993                          
ATOM   4041  CD1 TYR A 378      -5.572 -11.960  -1.904                          
ATOM   4042  CE1 TYR A 378      -5.041 -13.165  -2.323                          
ATOM   4043  CZ  TYR A 378      -3.832 -13.579  -1.826                          
ATOM   4044  CD2 TYR A 378      -3.670 -11.612  -0.499                          
ATOM   4045  CE2 TYR A 378      -3.139 -12.818  -0.919                          
ATOM   4046  OH  TYR A 378      -3.306 -14.767  -2.236                          
ATOM   4047 1HB  TYR A 378      -5.834  -9.370  -1.425                          
ATOM   4048 2HB  TYR A 378      -4.646  -9.308  -0.100                          
ATOM   4049  HD1 TYR A 378      -6.532 -11.622  -2.293                          
ATOM   4050  HE1 TYR A 378      -5.580 -13.782  -3.043                          
ATOM   4051  HE2 TYR A 378      -2.179 -13.155  -0.529                          
ATOM   4052  HD2 TYR A 378      -3.128 -10.999   0.221                          
ATOM   4053  HH  TYR A 378      -2.643 -15.097  -1.564                          
ATOM   4054  N   GLN A 379      -5.179  -9.957   2.454                          
ATOM   4055  CA  GLN A 379      -4.659 -10.523   3.690                          
ATOM   4056  C   GLN A 379      -5.740 -10.654   4.753                          
ATOM   4057  CB  GLN A 379      -3.513  -9.670   4.224                          
ATOM   4058  HA  GLN A 379      -4.282 -11.510   3.421                          
ATOM   4059  H   GLN A 379      -4.748  -9.103   2.162                          
ATOM   4060  O   GLN A 379      -5.797 -11.665   5.458                          
ATOM   4061  CG  GLN A 379      -2.811 -10.243   5.432                          
ATOM   4062  CD  GLN A 379      -2.105 -11.558   5.146                          
ATOM   4063  OE1 GLN A 379      -2.371 -12.571   5.788                          
ATOM   4064  NE2 GLN A 379      -1.204 -11.547   4.177                          
ATOM   4065 1HB  GLN A 379      -2.778  -9.552   3.427                          
ATOM   4066 2HB  GLN A 379      -3.914  -8.694   4.495                          
ATOM   4067 1HG  GLN A 379      -2.071  -9.520   5.778                          
ATOM   4068 2HG  GLN A 379      -3.550 -10.409   6.215                          
ATOM   4069 1HE2 GLN A 379      -0.717 -12.387   3.937                          
ATOM   4070 2HE2 GLN A 379      -1.009 -10.698   3.684                          
ATOM   4071  N   GLN A 380      -6.603  -9.643   4.898                          
ATOM   4072  CA  GLN A 380      -7.610  -9.697   5.959                          
ATOM   4073  C   GLN A 380      -8.714 -10.690   5.632                          
ATOM   4074  CB  GLN A 380      -8.190  -8.314   6.203                          
ATOM   4075  HA  GLN A 380      -7.074 -10.021   6.851                          
ATOM   4076  H   GLN A 380      -6.623  -8.823   4.325                          
ATOM   4077  O   GLN A 380      -8.998 -11.596   6.423                          
ATOM   4078  CG  GLN A 380      -7.209  -7.384   6.867                          
ATOM   4079  CD  GLN A 380      -7.784  -6.015   7.110                          
ATOM   4080  OE1 GLN A 380      -8.522  -5.485   6.282                          
ATOM   4081  NE2 GLN A 380      -7.445  -5.428   8.249                          
ATOM   4082 1HB  GLN A 380      -8.485  -7.884   5.245                          
ATOM   4083 2HB  GLN A 380      -9.068  -8.411   6.843                          
ATOM   4084 1HG  GLN A 380      -6.914  -7.814   7.824                          
ATOM   4085 2HG  GLN A 380      -6.333  -7.286   6.226                          
ATOM   4086 1HE2 GLN A 380      -7.796  -4.517   8.466                          
ATOM   4087 2HE2 GLN A 380      -6.839  -5.896   8.892                          
ATOM   4088  N   THR A 381      -9.339 -10.548   4.468                          
ATOM   4089  CA  THR A 381     -10.471 -11.401   4.128                          
ATOM   4090  C   THR A 381     -10.079 -12.866   4.151                          
ATOM   4091  CB  THR A 381     -11.003 -11.047   2.752                          
ATOM   4092  HA  THR A 381     -11.243 -11.263   4.884                          
ATOM   4093  H   THR A 381      -9.088  -9.875   3.772                          
ATOM   4094  O   THR A 381     -10.799 -13.703   4.701                          
ATOM   4095  OG1 THR A 381     -11.317  -9.658   2.701                          
ATOM   4096  CG2 THR A 381     -12.234 -11.845   2.477                          
ATOM   4097  HB  THR A 381     -10.315 -11.374   1.972                          
ATOM   4098  HG1 THR A 381     -10.506  -9.115   2.918                          
ATOM   4099 1HG2 THR A 381     -12.680 -11.513   1.540                          
ATOM   4100 2HG2 THR A 381     -11.973 -12.901   2.402                          
ATOM   4101 3HG2 THR A 381     -12.947 -11.703   3.290                          
ATOM   4102  N   LEU A 382      -8.950 -13.203   3.539                          
ATOM   4103  CA  LEU A 382      -8.557 -14.596   3.564                          
ATOM   4104  C   LEU A 382      -8.160 -15.060   4.953                          
ATOM   4105  CB  LEU A 382      -7.422 -14.859   2.586                          
ATOM   4106  HA  LEU A 382      -9.415 -15.184   3.236                          
ATOM   4107  H   LEU A 382      -8.337 -12.579   3.055                          
ATOM   4108  O   LEU A 382      -8.018 -16.266   5.163                          
ATOM   4109  CG  LEU A 382      -7.661 -14.582   1.105                          
ATOM   4110  CD1 LEU A 382      -6.426 -14.911   0.309                          
ATOM   4111  CD2 LEU A 382      -8.835 -15.330   0.562                          
ATOM   4112 1HB  LEU A 382      -6.579 -14.242   2.898                          
ATOM   4113 2HB  LEU A 382      -7.154 -15.912   2.678                          
ATOM   4114  HG  LEU A 382      -7.896 -13.524   0.993                          
ATOM   4115 1HD1 LEU A 382      -6.596 -14.673  -0.740                          
ATOM   4116 2HD1 LEU A 382      -5.587 -14.325   0.683                          
ATOM   4117 3HD1 LEU A 382      -6.201 -15.972   0.409                          
ATOM   4118 1HD2 LEU A 382      -8.853 -15.239  -0.524                          
ATOM   4119 2HD2 LEU A 382      -8.754 -16.382   0.837                          
ATOM   4120 3HD2 LEU A 382      -9.754 -14.915   0.977                          
ATOM   4121  N   ARG A 383      -7.961 -14.147   5.898                          
ATOM   4122  CA  ARG A 383      -7.696 -14.551   7.270                          
ATOM   4123  C   ARG A 383      -8.941 -14.517   8.136                          
ATOM   4124  CB  ARG A 383      -6.608 -13.678   7.897                          
ATOM   4125  HA  ARG A 383      -7.301 -15.564   7.190                          
ATOM   4126  H   ARG A 383      -7.977 -13.160   5.740                          
ATOM   4127  O   ARG A 383      -8.919 -15.049   9.249                          
ATOM   4128  CG  ARG A 383      -6.023 -14.236   9.182                          
ATOM   4129  CD  ARG A 383      -4.797 -13.457   9.646                          
ATOM   4130  NE  ARG A 383      -5.150 -12.198  10.302                          
ATOM   4131  CZ  ARG A 383      -4.601 -11.022  10.025                          
ATOM   4132  NH1 ARG A 383      -3.540 -10.947   9.245                          
ATOM   4133  NH2 ARG A 383      -5.094  -9.919  10.560                          
ATOM   4134 1HB  ARG A 383      -5.801 -13.566   7.174                          
ATOM   4135 2HB  ARG A 383      -7.039 -12.700   8.114                          
ATOM   4136 1HG  ARG A 383      -6.782 -14.190   9.962                          
ATOM   4137 2HG  ARG A 383      -5.736 -15.274   9.015                          
ATOM   4138 1HD  ARG A 383      -4.236 -14.073  10.349                          
ATOM   4139 2HD  ARG A 383      -4.174 -13.237   8.779                          
ATOM   4140  HE  ARG A 383      -5.855 -12.226  11.011                          
ATOM   4141 1HH1 ARG A 383      -3.149 -10.056   9.015                          
ATOM   4142 2HH1 ARG A 383      -3.126 -11.782   8.883                          
ATOM   4143 1HH2 ARG A 383      -4.648  -9.040  10.393                          
ATOM   4144 2HH2 ARG A 383      -5.914  -9.963  11.132                          
ATOM   4145  N   SER A 384     -10.006 -13.886   7.670                          
ATOM   4146  CA  SER A 384     -11.284 -14.066   8.341                          
ATOM   4147  C   SER A 384     -12.035 -15.272   7.810                          
ATOM   4148  CB  SER A 384     -12.163 -12.832   8.179                          
ATOM   4149  OG  SER A 384     -13.330 -12.957   8.973                          
ATOM   4150  HA  SER A 384     -11.040 -14.202   9.395                          
ATOM   4151  H   SER A 384     -10.014 -13.277   6.876                          
ATOM   4152  O   SER A 384     -12.438 -16.143   8.582                          
ATOM   4153 1HB  SER A 384     -11.606 -11.948   8.490                          
ATOM   4154 2HB  SER A 384     -12.447 -12.723   7.132                          
ATOM   4155  HG  SER A 384     -13.798 -13.814   8.760                          
TER
ATOM   4156  N   ALA A385      -12.218 -15.331   6.495                          
ATOM   4157  CA  ALA A385      -13.029 -16.356   5.858                          
ATOM   4158  C   ALA A385      -12.282 -17.648   5.586                          
ATOM   4159  CB  ALA A385      -13.597 -15.839   4.536                          
ATOM   4160  HA  ALA A385      -13.800 -16.552   6.604                          
ATOM   4161  H   ALA A385      -11.811 -14.675   5.859                          
ATOM   4162  O   ALA A385      -12.838 -18.724   5.822                          
ATOM   4163 1HB  ALA A385      -14.300 -16.568   4.132                          
ATOM   4164 2HB  ALA A385      -14.113 -14.893   4.708                          
ATOM   4165 3HB  ALA A385      -12.785 -15.686   3.827                          
ATOM   4166  N   GLY A 386     -11.056 -17.568   5.107                          
ATOM   4167  CA  GLY A 386     -10.230 -18.728   4.862                          
ATOM   4168  C   GLY A 386      -9.475 -18.607   3.552                          
ATOM   4169  H   GLY A 386     -10.618 -16.698   4.883                          
ATOM   4170 1HA  GLY A 386      -9.520 -18.851   5.681                          
ATOM   4171 2HA  GLY A 386     -10.852 -19.622   4.843                          
ATOM   4172  O   GLY A 386      -9.906 -17.929   2.613                          
ATOM   4173  N   LYS A 387      -8.340 -19.303   3.478                          
ATOM   4174  CA  LYS A 387      -7.513 -19.263   2.276                          
ATOM   4175  C   LYS A 387      -8.249 -19.763   1.042                          
ATOM   4176  CB  LYS A 387      -6.243 -20.082   2.493                          
ATOM   4177  HA  LYS A 387      -7.228 -18.224   2.110                          
ATOM   4178  H   LYS A 387      -7.988 -19.881   4.215                          
ATOM   4179  O   LYS A 387      -7.939 -19.338  -0.076                          
ATOM   4180  CG  LYS A 387      -5.306 -19.517   3.540                          
ATOM   4181  CD  LYS A 387      -4.144 -20.449   3.788                          
ATOM   4182  CE  LYS A 387      -3.910 -20.656   5.262                          
ATOM   4183  NZ  LYS A 387      -3.808 -19.357   5.969                          
ATOM   4184 1HB  LYS A 387      -6.533 -21.087   2.801                          
ATOM   4185 2HB  LYS A 387      -5.704 -20.134   1.546                          
ATOM   4186 1HG  LYS A 387      -4.925 -18.556   3.196                          
ATOM   4187 2HG  LYS A 387      -5.856 -19.378   4.471                          
ATOM   4188 1HD  LYS A 387      -4.356 -21.413   3.324                          
ATOM   4189 2HD  LYS A 387      -3.245 -20.022   3.343                          
ATOM   4190 1HE  LYS A 387      -4.742 -21.224   5.679                          
ATOM   4191 2HE  LYS A 387      -2.984 -21.212   5.402                          
ATOM   4192 1HZ  LYS A 387      -3.573 -19.519   6.942                          
ATOM   4193 2HZ  LYS A 387      -3.086 -18.793   5.536                          
ATOM   4194 3HZ  LYS A 387      -4.696 -18.871   5.912                          
TER
ATOM   4195  N   ILE A388       -9.225 -20.652   1.220                          
ATOM   4196  CA  ILE A388       -9.937 -21.215   0.079                          
ATOM   4197  C   ILE A388      -10.464 -20.106  -0.816                          
ATOM   4198  CB  ILE A388      -11.080 -22.129   0.546                          
ATOM   4199  HA  ILE A388       -9.222 -21.808  -0.492                          
ATOM   4200  H   ILE A388       -9.527 -20.983   2.115                          
ATOM   4201  O   ILE A388      -10.462 -20.227  -2.048                          
ATOM   4202  CG1 ILE A388      -10.596 -23.099   1.621                          
ATOM   4203  CD1 ILE A388       -9.545 -24.074   1.138                          
ATOM   4204  CG2 ILE A388      -11.630 -22.897  -0.629                          
ATOM   4205  HB  ILE A388      -11.852 -21.507   1.000                          
ATOM   4206 1HG1 ILE A388      -10.175 -22.520   2.442                          
ATOM   4207 2HG1 ILE A388      -11.454 -23.669   1.980                          
ATOM   4208 1HD1 ILE A388       -9.300 -24.770   1.940                          
ATOM   4209 2HD1 ILE A388       -9.930 -24.628   0.281                          
ATOM   4210 3HD1 ILE A388       -8.649 -23.527   0.844                          
ATOM   4211 1HG2 ILE A388      -12.407 -23.579  -0.285                          
ATOM   4212 2HG2 ILE A388      -12.053 -22.200  -1.352                          
ATOM   4213 3HG3 ILE A388      -10.829 -23.466  -1.098                          
ATOM   4214  N   TYR A 389     -10.866 -18.982  -0.215                          
ATOM   4215  CA  TYR A 389     -11.535 -17.931  -0.970                          
ATOM   4216  C   TYR A 389     -10.572 -17.111  -1.796                          
ATOM   4217  CB  TYR A 389     -12.326 -17.025  -0.039                          
ATOM   4218  HA  TYR A 389     -12.260 -18.403  -1.634                          
ATOM   4219  H   TYR A 389     -10.741 -18.790   0.759                          
ATOM   4220  O   TYR A 389     -10.988 -16.106  -2.381                          
ATOM   4221  CG  TYR A 389     -13.542 -17.717   0.492                          
ATOM   4222  CD1 TYR A 389     -13.637 -18.012   1.840                          
ATOM   4223  CE1 TYR A 389     -14.745 -18.642   2.324                          
ATOM   4224  CZ  TYR A 389     -15.762 -18.980   1.468                          
ATOM   4225  CD2 TYR A 389     -14.570 -18.060  -0.363                          
ATOM   4226  CE2 TYR A 389     -15.683 -18.693   0.123                          
ATOM   4227  OH  TYR A 389     -16.878 -19.614   1.952                          
ATOM   4228 1HB  TYR A 389     -11.690 -16.734   0.797                          
ATOM   4229 2HB  TYR A 389     -12.634 -16.136  -0.587                          
ATOM   4230  HD1 TYR A 389     -12.825 -17.741   2.515                          
ATOM   4231  HE1 TYR A 389     -14.822 -18.876   3.386                          
ATOM   4232  HE2 TYR A 389     -16.495 -18.964  -0.552                          
ATOM   4233  HD2 TYR A 389     -14.496 -17.827  -1.426                          
ATOM   4234  HH  TYR A 389     -17.586 -19.646   1.248                          
ATOM   4235  N   MET A 390      -9.306 -17.528  -1.864                          
ATOM   4236  CA  MET A 390      -8.383 -16.908  -2.794                          
ATOM   4237  C   MET A 390      -8.821 -17.153  -4.219                          
ATOM   4238  CB  MET A 390      -6.965 -17.438  -2.588                          
ATOM   4239  HA  MET A 390      -8.419 -15.841  -2.573                          
ATOM   4240  H   MET A 390      -8.921 -18.263  -1.305                          
ATOM   4241  O   MET A 390      -8.426 -16.411  -5.122                          
ATOM   4242  CG  MET A 390      -6.758 -18.857  -3.005                          
ATOM   4243  SD  MET A 390      -6.340 -18.948  -4.754                          
ATOM   4244  CE  MET A 390      -4.717 -19.673  -4.684                          
ATOM   4245 1HB  MET A 390      -6.283 -16.813  -3.164                          
ATOM   4246 2HB  MET A 390      -6.724 -17.358  -1.528                          
ATOM   4247 1HG  MET A 390      -5.946 -19.288  -2.419                          
ATOM   4248 2HG  MET A 390      -7.675 -19.421  -2.825                          
ATOM   4249 1HE  MET A 390      -4.301 -19.729  -5.689                          
ATOM   4250 2HE  MET A 390      -4.071 -19.059  -4.057                          
ATOM   4251 3HE  MET A 390      -4.785 -20.676  -4.263                          
ATOM   4252  N   ILE A 391      -9.606 -18.206  -4.448                          
ATOM   4253  CA  ILE A 391     -10.088 -18.472  -5.800                          
ATOM   4254  C   ILE A 391     -10.933 -17.299  -6.274                          
ATOM   4255  CB  ILE A 391     -10.866 -19.795  -5.845                          
ATOM   4256  HA  ILE A 391      -9.215 -18.553  -6.447                          
ATOM   4257  H   ILE A 391      -9.906 -18.856  -3.750                          
ATOM   4258  O   ILE A 391     -10.663 -16.693  -7.320                          
ATOM   4259  CG1 ILE A 391      -9.952 -20.934  -5.414                          
ATOM   4260  CD1 ILE A 391     -10.509 -22.286  -5.652                          
ATOM   4261  CG2 ILE A 391     -11.348 -20.055  -7.246                          
ATOM   4262  HB  ILE A 391     -11.675 -19.739  -5.118                          
ATOM   4263 1HG1 ILE A 391      -9.016 -20.849  -5.967                          
ATOM   4264 2HG1 ILE A 391      -9.754 -20.829  -4.348                          
ATOM   4265 1HD1 ILE A 391      -9.822 -23.037  -5.260                          
ATOM   4266 2HD1 ILE A 391     -11.471 -22.376  -5.148                          
ATOM   4267 3HD1 ILE A 391     -10.644 -22.440  -6.722                          
ATOM   4268 1HG2 ILE A 391     -11.926 -20.978  -7.266                          
ATOM   4269 2HG2 ILE A 391     -11.974 -19.226  -7.574                          
ATOM   4270 3HG3 ILE A 391     -10.491 -20.149  -7.913                          
ATOM   4271  N   PHE A 392     -11.915 -16.914  -5.455                          
ATOM   4272  CA  PHE A 392     -12.750 -15.760  -5.739                          
ATOM   4273  C   PHE A 392     -11.898 -14.552  -6.074                          
ATOM   4274  CB  PHE A 392     -13.637 -15.465  -4.533                          
ATOM   4275  HA  PHE A 392     -13.370 -16.014  -6.599                          
ATOM   4276  H   PHE A 392     -12.139 -17.390  -4.604                          
ATOM   4277  O   PHE A 392     -12.062 -13.934  -7.134                          
ATOM   4278  CG  PHE A 392     -14.381 -14.156  -4.618                          
ATOM   4279  CD1 PHE A 392     -15.405 -14.005  -5.521                          
ATOM   4280  CE1 PHE A 392     -16.082 -12.813  -5.598                          
ATOM   4281  CZ  PHE A 392     -15.741 -11.786  -4.783                          
ATOM   4282  CD2 PHE A 392     -14.034 -13.111  -3.789                          
ATOM   4283  CE2 PHE A 392     -14.708 -11.924  -3.866                          
ATOM   4284 1HB  PHE A 392     -14.368 -16.268  -4.441                          
ATOM   4285 2HB  PHE A 392     -13.008 -15.443  -3.643                          
ATOM   4286  HD1 PHE A 392     -15.679 -14.831  -6.176                          
ATOM   4287  HE1 PHE A 392     -16.896 -12.693  -6.315                          
ATOM   4288  HZ  PHE A 392     -16.278 -10.840  -4.844                          
ATOM   4289  HE2 PHE A 392     -14.433 -11.098  -3.211                          
ATOM   4290  HD2 PHE A 392     -13.221 -13.231  -3.073                          
ATOM   4291  N   PHE A 393     -10.920 -14.263  -5.208                          
ATOM   4292  CA  PHE A 393     -10.111 -13.060  -5.381                          
ATOM   4293  C   PHE A 393      -9.268 -13.153  -6.631                          
ATOM   4294  CB  PHE A 393      -9.244 -12.809  -4.159                          
ATOM   4295  HA  PHE A 393     -10.797 -12.219  -5.470                          
ATOM   4296  H   PHE A 393     -10.683 -14.824  -4.415                          
ATOM   4297  O   PHE A 393      -9.206 -12.197  -7.410                          
ATOM   4298  CG  PHE A 393      -9.984 -12.136  -3.074                          
ATOM   4299  CD1 PHE A 393     -10.305 -10.807  -3.186                          
ATOM   4300  CE1 PHE A 393     -10.986 -10.187  -2.189                          
ATOM   4301  CZ  PHE A 393     -11.349 -10.884  -1.077                          
ATOM   4302  CD2 PHE A 393     -10.349 -12.837  -1.957                          
ATOM   4303  CE2 PHE A 393     -11.031 -12.216  -0.958                          
ATOM   4304 1HB  PHE A 393      -8.875 -13.766  -3.789                          
ATOM   4305 2HB  PHE A 393      -8.401 -12.182  -4.450                          
ATOM   4306  HD1 PHE A 393     -10.014 -10.248  -4.076                          
ATOM   4307  HE1 PHE A 393     -11.241  -9.132  -2.277                          
ATOM   4308  HZ  PHE A 393     -11.896 -10.387  -0.276                          
ATOM   4309  HE2 PHE A 393     -11.322 -12.775  -0.068                          
ATOM   4310  HD2 PHE A 393     -10.094 -13.893  -1.869                          
ATOM   4311  N   MET A 394      -8.663 -14.311  -6.883                          
ATOM   4312  CA  MET A 394      -7.811 -14.374  -8.059                          
ATOM   4313  C   MET A 394      -8.655 -14.294  -9.313                          
ATOM   4314  CB  MET A 394      -6.931 -15.618  -8.044                          
ATOM   4315  HA  MET A 394      -7.158 -13.504  -7.995                          
ATOM   4316  H   MET A 394      -8.736 -15.147  -6.338                          
ATOM   4317  O   MET A 394      -8.288 -13.600 -10.268                          
ATOM   4318  CG  MET A 394      -5.898 -15.678  -9.092                          
ATOM   4319  SD  MET A 394      -5.197 -17.312  -9.094                          
ATOM   4320  CE  MET A 394      -5.305 -17.698 -10.832                          
ATOM   4321 1HB  MET A 394      -6.430 -15.663  -7.077                          
ATOM   4322 2HB  MET A 394      -7.577 -16.488  -8.160                          
ATOM   4323 1HG  MET A 394      -6.346 -15.468 -10.063                          
ATOM   4324 2HG  MET A 394      -5.119 -14.943  -8.885                          
ATOM   4325 1HE  MET A 394      -4.809 -18.649 -11.024                          
ATOM   4326 2HE  MET A 394      -6.353 -17.768 -11.124                          
ATOM   4327 3HE  MET A 394      -4.819 -16.911 -11.409                          
ATOM   4328  N   LEU A 395      -9.836 -14.914  -9.287                          
ATOM   4329  CA  LEU A 395     -10.703 -14.879 -10.454                          
ATOM   4330  C   LEU A 395     -11.088 -13.444 -10.762                          
ATOM   4331  CB  LEU A 395     -11.942 -15.736 -10.215                          
ATOM   4332  HA  LEU A 395     -10.133 -15.272 -11.295                          
ATOM   4333  H   LEU A 395     -10.193 -15.422  -8.503                          
ATOM   4334  O   LEU A 395     -10.953 -12.978 -11.899                          
ATOM   4335  CG  LEU A 395     -12.833 -15.954 -11.440                          
ATOM   4336  CD1 LEU A 395     -12.312 -17.090 -12.287                          
ATOM   4337  CD2 LEU A 395     -14.276 -16.217 -11.044                          
ATOM   4338 1HB  LEU A 395     -11.613 -16.712  -9.860                          
ATOM   4339 2HB  LEU A 395     -12.542 -15.253  -9.444                          
ATOM   4340  HG  LEU A 395     -12.809 -15.043 -12.038                          
ATOM   4341 1HD1 LEU A 395     -12.993 -17.264 -13.120                          
ATOM   4342 2HD1 LEU A 395     -11.325 -16.833 -12.673                          
ATOM   4343 3HD1 LEU A 395     -12.241 -17.992 -11.681                          
ATOM   4344 1HD2 LEU A 395     -14.878 -16.365 -11.941                          
ATOM   4345 2HD2 LEU A 395     -14.324 -17.112 -10.422                          
ATOM   4346 3HD2 LEU A 395     -14.660 -15.365 -10.484                          
ATOM   4347  N   VAL A 396     -11.498 -12.704  -9.730                          
ATOM   4348  CA  VAL A 396     -11.942 -11.329  -9.940                          
ATOM   4349  C   VAL A 396     -10.809 -10.495 -10.507                          
ATOM   4350  CB  VAL A 396     -12.477 -10.727  -8.633                          
ATOM   4351  HA  VAL A 396     -12.756 -11.353 -10.665                          
ATOM   4352  H   VAL A 396     -11.531 -13.023  -8.784                          
ATOM   4353  O   VAL A 396     -10.983  -9.776 -11.494                          
ATOM   4354  CG1 VAL A 396     -12.659  -9.245  -8.790                          
ATOM   4355  CG2 VAL A 396     -13.786 -11.340  -8.325                          
ATOM   4356  HB  VAL A 396     -11.730 -10.893  -7.858                          
ATOM   4357 1HG1 VAL A 396     -13.100  -8.835  -7.880                          
ATOM   4358 2HG1 VAL A 396     -11.691  -8.777  -8.968                          
ATOM   4359 3HG1 VAL A 396     -13.319  -9.047  -9.635                          
ATOM   4360 1HG2 VAL A 396     -14.169 -10.928  -7.392                          
ATOM   4361 2HG2 VAL A 396     -14.486 -11.126  -9.132                          
ATOM   4362 3HG2 VAL A 396     -13.666 -12.420  -8.225                          
ATOM   4363  N   ILE A 397      -9.618 -10.611  -9.914                          
ATOM   4364  CA  ILE A 397      -8.513  -9.821 -10.424                          
ATOM   4365  C   ILE A 397      -8.100 -10.323 -11.787                          
ATOM   4366  CB  ILE A 397      -7.345  -9.806  -9.435                          
ATOM   4367  HA  ILE A 397      -8.865  -8.794 -10.527                          
ATOM   4368  H   ILE A 397      -9.412 -11.203  -9.135                          
ATOM   4369  O   ILE A 397      -7.534  -9.562 -12.577                          
ATOM   4370  CG1 ILE A 397      -7.718  -8.971  -8.226                          
ATOM   4371  CD1 ILE A 397      -6.818  -9.197  -7.071                          
ATOM   4372  CG2 ILE A 397      -6.145  -9.178 -10.046                          
ATOM   4373  HB  ILE A 397      -7.183 -10.825  -9.083                          
ATOM   4374 1HG1 ILE A 397      -7.671  -7.918  -8.503                          
ATOM   4375 2HG1 ILE A 397      -8.736  -9.223  -7.929                          
ATOM   4376 1HD1 ILE A 397      -7.214  -8.682  -6.196                          
ATOM   4377 2HD1 ILE A 397      -6.752 -10.265  -6.866                          
ATOM   4378 3HD1 ILE A 397      -5.826  -8.809  -7.303                          
ATOM   4379 1HG2 ILE A 397      -5.407  -8.972  -9.271                          
ATOM   4380 2HG2 ILE A 397      -5.716  -9.857 -10.784                          
ATOM   4381 3HG3 ILE A 397      -6.431  -8.246 -10.533                          
ATOM   4382  N   PHE A 398      -8.417 -11.573 -12.115                          
ATOM   4383  CA  PHE A 398      -8.034 -12.037 -13.438                          
ATOM   4384  C   PHE A 398      -8.960 -11.457 -14.497                          
ATOM   4385  CB  PHE A 398      -8.034 -13.555 -13.507                          
ATOM   4386  HA  PHE A 398      -7.017 -11.692 -13.620                          
ATOM   4387  H   PHE A 398      -8.896 -12.231 -11.534                          
ATOM   4388  O   PHE A 398      -8.516 -11.108 -15.595                          
ATOM   4389  CG  PHE A 398      -7.755 -14.069 -14.868                          
ATOM   4390  CD1 PHE A 398      -6.456 -14.208 -15.298                          
ATOM   4391  CE1 PHE A 398      -6.202 -14.678 -16.544                          
ATOM   4392  CZ  PHE A 398      -7.239 -15.015 -17.374                          
ATOM   4393  CD2 PHE A 398      -8.794 -14.407 -15.700                          
ATOM   4394  CE2 PHE A 398      -8.536 -14.882 -16.958                          
ATOM   4395 1HB  PHE A 398      -7.269 -13.934 -12.828                          
ATOM   4396 2HB  PHE A 398      -9.012 -13.918 -13.190                          
ATOM   4397  HD1 PHE A 398      -5.633 -13.940 -14.639                          
ATOM   4398  HE1 PHE A 398      -5.173 -14.788 -16.885                          
ATOM   4399  HZ  PHE A 398      -7.034 -15.393 -18.376                          
ATOM   4400  HE2 PHE A 398      -9.361 -15.151 -17.619                          
ATOM   4401  HD2 PHE A 398      -9.823 -14.297 -15.358                          
ATOM   4402  N   LEU A 399     -10.248 -11.327 -14.187                          
ATOM   4403  CA  LEU A 399     -11.174 -10.779 -15.172                          
ATOM   4404  C   LEU A 399     -11.092  -9.264 -15.229                          
ATOM   4405  CB  LEU A 399     -12.611 -11.209 -14.867                          
ATOM   4406  HA  LEU A 399     -10.889 -11.177 -16.146                          
ATOM   4407  H   LEU A 399     -10.652 -11.581 -13.309                          
ATOM   4408  O   LEU A 399     -10.896  -8.685 -16.297                          
ATOM   4409  CG  LEU A 399     -12.986 -12.691 -14.931                          
ATOM   4410  CD1 LEU A 399     -14.419 -12.843 -14.510                          
ATOM   4411  CD2 LEU A 399     -12.779 -13.291 -16.279                          
ATOM   4412 1HB  LEU A 399     -12.836 -10.869 -13.856                          
ATOM   4413 2HB  LEU A 399     -13.255 -10.689 -15.577                          
ATOM   4414  HG  LEU A 399     -12.329 -13.253 -14.267                          
ATOM   4415 1HD1 LEU A 399     -14.698 -13.896 -14.544                          
ATOM   4416 2HD1 LEU A 399     -14.541 -12.467 -13.495                          
ATOM   4417 3HD1 LEU A 399     -15.059 -12.276 -15.187                          
ATOM   4418 1HD2 LEU A 399     -13.039 -14.350 -16.249                          
ATOM   4419 2HD2 LEU A 399     -13.412 -12.781 -17.005                          
ATOM   4420 3HD2 LEU A 399     -11.733 -13.182 -16.568                          
ATOM   4421  N   GLY A 400     -11.226  -8.607 -14.086                          
ATOM   4422  CA  GLY A 400     -11.225  -7.164 -14.084                          
ATOM   4423  C   GLY A 400      -9.989  -6.542 -14.689                          
ATOM   4424  H   GLY A 400     -11.332  -9.039 -13.191                          
ATOM   4425 1HA  GLY A 400     -12.099  -6.810 -14.631                          
ATOM   4426 2HA  GLY A 400     -11.328  -6.812 -13.057                          
ATOM   4427  O   GLY A 400     -10.088  -5.778 -15.648                          
ATOM   4428  N   SER A 401      -8.818  -6.872 -14.165                          
ATOM   4429  CA  SER A 401      -7.605  -6.218 -14.624                          
ATOM   4430  C   SER A 401      -7.450  -6.374 -16.127                          
ATOM   4431  CB  SER A 401      -6.399  -6.816 -13.920                          
ATOM   4432  OG  SER A 401      -5.234  -6.096 -14.278                          
ATOM   4433  HA  SER A 401      -7.726  -5.167 -14.359                          
ATOM   4434  H   SER A 401      -8.689  -7.562 -13.453                          
ATOM   4435  O   SER A 401      -7.387  -5.381 -16.868                          
ATOM   4436 1HB  SER A 401      -6.543  -6.758 -12.841                          
ATOM   4437 2HB  SER A 401      -6.286  -7.859 -14.216                          
ATOM   4438  HG  SER A 401      -4.419  -6.627 -14.046                          
ATOM   4439  N   PHE A 402      -7.451  -7.627 -16.573                          
ATOM   4440  CA  PHE A 402      -7.125  -7.955 -17.952                          
ATOM   4441  C   PHE A 402      -7.867  -7.071 -18.939                          
ATOM   4442  CB  PHE A 402      -7.447  -9.422 -18.203                          
ATOM   4443  HA  PHE A 402      -6.052  -7.810 -18.072                          
ATOM   4444  H   PHE A 402      -7.672  -8.416 -15.999                          
ATOM   4445  O   PHE A 402      -7.258  -6.349 -19.737                          
ATOM   4446  CG  PHE A 402      -6.336 -10.339 -17.851                          
ATOM   4447  CD1 PHE A 402      -5.635 -10.150 -16.695                          
ATOM   4448  CE1 PHE A 402      -4.613 -10.993 -16.371                          
ATOM   4449  CZ  PHE A 402      -4.291 -12.026 -17.203                          
ATOM   4450  CD2 PHE A 402      -6.012 -11.379 -18.688                          
ATOM   4451  CE2 PHE A 402      -4.994 -12.219 -18.365                          
ATOM   4452 1HB  PHE A 402      -8.319  -9.691 -17.607                          
ATOM   4453 2HB  PHE A 402      -7.677  -9.548 -19.261                          
ATOM   4454  HD1 PHE A 402      -5.892  -9.325 -16.032                          
ATOM   4455  HE1 PHE A 402      -4.053 -10.842 -15.448                          
ATOM   4456  HZ  PHE A 402      -3.475 -12.700 -16.944                          
ATOM   4457  HE2 PHE A 402      -4.737 -13.045 -19.030                          
ATOM   4458  HD2 PHE A 402      -6.571 -11.530 -19.610                          
ATOM   4459  N   TYR A 403      -9.195  -7.089 -18.866                          
ATOM   4460  CA  TYR A 403     -10.006  -6.603 -19.969                          
ATOM   4461  C   TYR A 403     -10.023  -5.083 -20.025                          
ATOM   4462  CB  TYR A 403     -11.411  -7.162 -19.849                          
ATOM   4463  HA  TYR A 403      -9.578  -6.987 -20.896                          
ATOM   4464  H   TYR A 403      -9.709  -7.424 -18.078                          
ATOM   4465  O   TYR A 403     -10.049  -4.493 -21.111                          
ATOM   4466  CG  TYR A 403     -11.516  -8.563 -20.324                          
ATOM   4467  CD1 TYR A 403     -11.041  -9.591 -19.543                          
ATOM   4468  CE1 TYR A 403     -11.137 -10.880 -19.980                          
ATOM   4469  CZ  TYR A 403     -11.708 -11.138 -21.197                          
ATOM   4470  CD2 TYR A 403     -12.088  -8.834 -21.546                          
ATOM   4471  CE2 TYR A 403     -12.185 -10.122 -21.982                          
ATOM   4472  OH  TYR A 403     -11.807 -12.435 -21.639                          
ATOM   4473 1HB  TYR A 403     -11.712  -7.126 -18.802                          
ATOM   4474 2HB  TYR A 403     -12.084  -6.542 -20.442                          
ATOM   4475  HD1 TYR A 403     -10.587  -9.376 -18.576                          
ATOM   4476  HE1 TYR A 403     -10.762 -11.698 -19.366                          
ATOM   4477  HE2 TYR A 403     -12.638 -10.337 -22.950                          
ATOM   4478  HD2 TYR A 403     -12.465  -8.019 -22.164                          
ATOM   4479  HH  TYR A 403     -12.511 -12.920 -21.123                          
ATOM   4480  N   LEU A 404     -10.017  -4.428 -18.867                          
ATOM   4481  CA  LEU A 404      -9.935  -2.973 -18.865                          
ATOM   4482  C   LEU A 404      -8.633  -2.499 -19.486                          
ATOM   4483  CB  LEU A 404     -10.061  -2.439 -17.447                          
ATOM   4484  HA  LEU A 404     -10.762  -2.599 -19.470                          
ATOM   4485  H   LEU A 404     -10.065  -4.859 -17.966                          
ATOM   4486  O   LEU A 404      -8.627  -1.567 -20.303                          
ATOM   4487  CG  LEU A 404     -10.031  -0.931 -17.275                          
ATOM   4488  CD1 LEU A 404     -11.200  -0.492 -16.417                          
ATOM   4489  CD2 LEU A 404      -8.713  -0.520 -16.666                          
ATOM   4490 1HB  LEU A 404     -11.008  -2.798 -17.044                          
ATOM   4491 2HB  LEU A 404      -9.238  -2.853 -16.865                          
ATOM   4492  HG  LEU A 404     -10.122  -0.439 -18.243                          
ATOM   4493 1HD1 LEU A 404     -11.202   0.595 -16.334                          
ATOM   4494 2HD1 LEU A 404     -12.132  -0.824 -16.876                          
ATOM   4495 3HD1 LEU A 404     -11.107  -0.932 -15.424                          
ATOM   4496 1HD2 LEU A 404      -8.701   0.561 -16.522                          
ATOM   4497 2HD2 LEU A 404      -8.586  -1.016 -15.703                          
ATOM   4498 3HD2 LEU A 404      -7.900  -0.807 -17.332                          
ATOM   4499  N   VAL A 405      -7.514  -3.123 -19.106                          
ATOM   4500  CA  VAL A 405      -6.242  -2.736 -19.703                          
ATOM   4501  C   VAL A 405      -6.260  -3.026 -21.188                          
ATOM   4502  CB  VAL A 405      -5.078  -3.454 -19.007                          
ATOM   4503  HA  VAL A 405      -6.123  -1.663 -19.556                          
ATOM   4504  H   VAL A 405      -7.468  -3.854 -18.425                          
ATOM   4505  O   VAL A 405      -5.725  -2.260 -21.998                          
ATOM   4506  CG1 VAL A 405      -3.780  -3.028 -19.632                          
ATOM   4507  CG2 VAL A 405      -5.077  -3.137 -17.539                          
ATOM   4508  HB  VAL A 405      -5.196  -4.525 -19.177                          
ATOM   4509 1HG1 VAL A 405      -2.949  -3.429 -19.053                          
ATOM   4510 2HG1 VAL A 405      -3.727  -3.405 -20.654                          
ATOM   4511 3HG1 VAL A 405      -3.722  -1.939 -19.643                          
ATOM   4512 1HG2 VAL A 405      -4.276  -3.690 -17.048                          
ATOM   4513 2HG2 VAL A 405      -4.918  -2.067 -17.398                          
ATOM   4514 3HG2 VAL A 405      -6.035  -3.422 -17.104                          
ATOM   4515  N   ASN A 406      -6.909  -4.121 -21.578                          
ATOM   4516  CA  ASN A 406      -6.924  -4.485 -22.983                          
ATOM   4517  C   ASN A 406      -7.830  -3.559 -23.776                          
ATOM   4518  CB  ASN A 406      -7.355  -5.936 -23.128                          
ATOM   4519  HA  ASN A 406      -5.884  -4.428 -23.306                          
ATOM   4520  H   ASN A 406      -7.405  -4.738 -20.967                          
ATOM   4521  O   ASN A 406      -7.576  -3.294 -24.955                          
ATOM   4522  CG  ASN A 406      -6.403  -6.871 -22.469                          
ATOM   4523  OD1 ASN A 406      -6.814  -7.820 -21.812                          
ATOM   4524  ND2 ASN A 406      -5.120  -6.643 -22.664                          
ATOM   4525 1HB  ASN A 406      -8.339  -6.057 -22.674                          
ATOM   4526 2HB  ASN A 406      -7.412  -6.181 -24.188                          
ATOM   4527 1HD2 ASN A 406      -4.437  -7.238 -22.242                          
ATOM   4528 2HD2 ASN A 406      -4.830  -5.875 -23.236                          
ATOM   4529  N   LEU A 407      -8.876  -3.033 -23.141                          
ATOM   4530  CA  LEU A 407      -9.757  -2.115 -23.857                          
ATOM   4531  C   LEU A 407      -9.051  -0.806 -24.183                          
ATOM   4532  CB  LEU A 407     -11.014  -1.830 -23.051                          
ATOM   4533  HA  LEU A 407     -10.041  -2.597 -24.792                          
ATOM   4534  H   LEU A 407      -9.120  -3.215 -22.188                          
ATOM   4535  O   LEU A 407      -9.552  -0.009 -24.987                          
ATOM   4536  CG  LEU A 407     -12.024  -2.953 -22.959                          
ATOM   4537  CD1 LEU A 407     -12.955  -2.619 -21.834                          
ATOM   4538  CD2 LEU A 407     -12.773  -3.130 -24.256                          
ATOM   4539 1HB  LEU A 407     -10.707  -1.577 -22.037                          
ATOM   4540 2HB  LEU A 407     -11.511  -0.973 -23.505                          
ATOM   4541  HG  LEU A 407     -11.528  -3.903 -22.763                          
ATOM   4542 1HD1 LEU A 407     -13.658  -3.440 -21.688                          
ATOM   4543 2HD1 LEU A 407     -12.381  -2.465 -20.921                          
ATOM   4544 3HD1 LEU A 407     -13.505  -1.709 -22.075                          
ATOM   4545 1HD2 LEU A 407     -13.566  -3.864 -24.119                          
ATOM   4546 2HD2 LEU A 407     -13.207  -2.177 -24.558                          
ATOM   4547 3HD2 LEU A 407     -12.086  -3.477 -25.028                          
ATOM   4548  N   ILE A 408      -7.924  -0.539 -23.523                          
ATOM   4549  CA  ILE A 408      -7.072   0.559 -23.973                          
ATOM   4550  C   ILE A 408      -6.655   0.324 -25.409                          
ATOM   4551  CB  ILE A 408      -5.850   0.705 -23.054                          
ATOM   4552  HA  ILE A 408      -7.665   1.471 -23.930                          
ATOM   4553  H   ILE A 408      -7.598  -1.038 -22.722                          
ATOM   4554  O   ILE A 408      -6.685   1.238 -26.245                          
ATOM   4555  CG1 ILE A 408      -6.277   0.982 -21.616                          
ATOM   4556  CD1 ILE A 408      -5.184   0.734 -20.618                          
ATOM   4557  CG2 ILE A 408      -4.959   1.807 -23.556                          
ATOM   4558  HB  ILE A 408      -5.308  -0.240 -23.052                          
ATOM   4559 1HG1 ILE A 408      -6.585   2.025 -21.541                          
ATOM   4560 2HG1 ILE A 408      -7.121   0.336 -21.375                          
ATOM   4561 1HD1 ILE A 408      -5.554   0.942 -19.614                          
ATOM   4562 2HD1 ILE A 408      -4.865  -0.307 -20.679                          
ATOM   4563 3HD1 ILE A 408      -4.338   1.385 -20.835                          
ATOM   4564 1HG2 ILE A 408      -4.160   1.984 -22.836                          
ATOM   4565 2HG2 ILE A 408      -4.527   1.517 -24.514                          
ATOM   4566 3HG3 ILE A 408      -5.544   2.718 -23.681                          
ATOM   4567  N   LEU A 409      -6.263  -0.910 -25.715                          
ATOM   4568  CA  LEU A 409      -5.804  -1.243 -27.055                          
ATOM   4569  C   LEU A 409      -6.829  -0.834 -28.101                          
ATOM   4570  CB  LEU A 409      -5.533  -2.738 -27.149                          
ATOM   4571  HA  LEU A 409      -4.886  -0.682 -27.233                          
ATOM   4572  H   LEU A 409      -6.259  -1.671 -25.066                          
ATOM   4573  O   LEU A 409      -6.475  -0.337 -29.178                          
ATOM   4574  CG  LEU A 409      -4.368  -3.308 -26.354                          
ATOM   4575  CD1 LEU A 409      -4.105  -4.711 -26.836                          
ATOM   4576  CD2 LEU A 409      -3.128  -2.447 -26.462                          
ATOM   4577 1HB  LEU A 409      -6.434  -3.251 -26.814                          
ATOM   4578 2HB  LEU A 409      -5.352  -2.969 -28.199                          
ATOM   4579  HG  LEU A 409      -4.627  -3.330 -25.295                          
ATOM   4580 1HD1 LEU A 409      -3.309  -5.157 -26.240                          
ATOM   4581 2HD1 LEU A 409      -5.013  -5.307 -26.734                          
ATOM   4582 3HD1 LEU A 409      -3.804  -4.685 -27.883                          
ATOM   4583 1HD2 LEU A 409      -2.307  -2.923 -25.926                          
ATOM   4584 2HD2 LEU A 409      -2.857  -2.330 -27.511                          
ATOM   4585 3HD2 LEU A 409      -3.327  -1.467 -26.027                          
ATOM   4586  N   ALA A 410      -8.112  -1.041 -27.795                          
ATOM   4587  CA  ALA A 410      -9.168  -0.673 -28.729                          
ATOM   4588  C   ALA A 410      -9.037   0.773 -29.171                          
ATOM   4589  CB  ALA A 410     -10.532  -0.899 -28.089                          
ATOM   4590  HA  ALA A 410      -9.034  -1.321 -29.594                          
ATOM   4591  H   ALA A 410      -8.425  -1.449 -26.938                          
ATOM   4592  O   ALA A 410      -9.220   1.089 -30.352                          
ATOM   4593 1HB  ALA A 410     -11.305  -0.853 -28.855                          
ATOM   4594 2HB  ALA A 410     -10.552  -1.879 -27.612                          
ATOM   4595 3HB  ALA A 410     -10.715  -0.128 -27.341                          
ATOM   4596  N   VAL A 411      -8.717   1.667 -28.240                          
ATOM   4597  CA  VAL A 411      -8.569   3.070 -28.609                          
ATOM   4598  C   VAL A 411      -7.276   3.287 -29.380                          
ATOM   4599  CB  VAL A 411      -8.655   3.972 -27.364                          
ATOM   4600  HA  VAL A 411      -9.409   3.331 -29.251                          
ATOM   4601  H   VAL A 411      -8.562   1.455 -27.274                          
ATOM   4602  O   VAL A 411      -7.135   4.280 -30.105                          
ATOM   4603  CG1 VAL A 411      -8.716   5.432 -27.758                          
ATOM   4604  CG2 VAL A 411      -9.856   3.591 -26.515                          
ATOM   4605  HB  VAL A 411      -7.749   3.821 -26.777                          
ATOM   4606 1HG1 VAL A 411      -8.828   6.045 -26.863                          
ATOM   4607 2HG1 VAL A 411      -7.797   5.707 -28.275                          
ATOM   4608 3HG1 VAL A 411      -9.568   5.594 -28.418                          
ATOM   4609 1HG2 VAL A 411     -10.001   4.338 -25.736                          
ATOM   4610 2HG2 VAL A 411     -10.745   3.545 -27.144                          
ATOM   4611 3HG2 VAL A 411      -9.683   2.617 -26.057                          
ATOM   4612  N   VAL A 412      -6.313   2.371 -29.248                          
ATOM   4613  CA  VAL A 412      -5.150   2.433 -30.125                          
ATOM   4614  C   VAL A 412      -5.524   1.989 -31.526                          
ATOM   4615  CB  VAL A 412      -3.997   1.593 -29.561                          
ATOM   4616  HA  VAL A 412      -4.822   3.473 -30.164                          
ATOM   4617  H   VAL A 412      -6.316   1.624 -28.584                          
ATOM   4618  O   VAL A 412      -5.081   2.572 -32.524                          
ATOM   4619  CG1 VAL A 412      -2.728   1.959 -30.266                          
ATOM   4620  CG2 VAL A 412      -3.845   1.848 -28.090                          
ATOM   4621  HB  VAL A 412      -4.210   0.545 -29.777                          
ATOM   4622 1HG1 VAL A 412      -1.883   1.500 -29.754                          
ATOM   4623 2HG1 VAL A 412      -2.768   1.602 -31.295                          
ATOM   4624 3HG1 VAL A 412      -2.610   3.043 -30.262                          
ATOM   4625 1HG2 VAL A 412      -2.931   1.374 -27.732                          
ATOM   4626 2HG2 VAL A 412      -3.793   2.922 -27.911                          
ATOM   4627 3HG2 VAL A 412      -4.702   1.432 -27.559                          
ATOM   4628  N   ALA A 413      -6.374   0.969 -31.628                          
ATOM   4629  CA  ALA A 413      -6.823   0.520 -32.938                          
ATOM   4630  C   ALA A 413      -7.641   1.592 -33.641                          
ATOM   4631  CB  ALA A 413      -7.633  -0.764 -32.793                          
ATOM   4632  HA  ALA A 413      -5.916   0.338 -33.515                          
ATOM   4633  H   ALA A 413      -6.747   0.462 -30.850                          
ATOM   4634  O   ALA A 413      -7.393   1.905 -34.812                          
ATOM   4635 1HB  ALA A 413      -7.831  -1.182 -33.780                          
ATOM   4636 2HB  ALA A 413      -7.070  -1.484 -32.200                          
ATOM   4637 3HB  ALA A 413      -8.578  -0.544 -32.296                          
ATOM   4638  N   MET A 414      -8.621   2.168 -32.943                          
ATOM   4639  CA  MET A 414      -9.413   3.243 -33.532                          
ATOM   4640  C   MET A 414      -8.530   4.414 -33.943                          
ATOM   4641  CB  MET A 414     -10.488   3.701 -32.547                          
ATOM   4642  HA  MET A 414      -9.886   2.810 -34.413                          
ATOM   4643  H   MET A 414      -8.872   1.915 -32.009                          
ATOM   4644  O   MET A 414      -8.556   4.850 -35.103                          
ATOM   4645  CG  MET A 414     -11.507   4.615 -33.232                          
ATOM   4646  SD  MET A 414     -12.353   3.722 -34.525                          
ATOM   4647  CE  MET A 414     -12.533   5.024 -35.733                          
ATOM   4648 1HB  MET A 414     -11.004   2.826 -32.150                          
ATOM   4649 2HB  MET A 414     -10.014   4.245 -31.729                          
ATOM   4650 1HG  MET A 414     -12.233   4.961 -32.497                          
ATOM   4651 2HG  MET A 414     -10.990   5.472 -33.663                          
ATOM   4652 1HE  MET A 414     -13.072   4.643 -36.601                          
ATOM   4653 2HE  MET A 414     -13.089   5.853 -35.294                          
ATOM   4654 3HE  MET A 414     -11.548   5.371 -36.042                          
ATOM   4655  N   ALA A 415      -7.750   4.945 -33.001                          
ATOM   4656  CA  ALA A 415      -6.957   6.130 -33.302                          
ATOM   4657  C   ALA A 415      -5.936   5.836 -34.385                          
ATOM   4658  CB  ALA A 415      -6.269   6.646 -32.041                          
ATOM   4659  HA  ALA A 415      -7.666   6.872 -33.669                          
ATOM   4660  H   ALA A 415      -7.656   4.589 -32.071                          
ATOM   4661  O   ALA A 415      -5.747   6.639 -35.305                          
ATOM   4662 1HB  ALA A 415      -5.672   7.524 -32.287                          
ATOM   4663 2HB  ALA A 415      -7.022   6.914 -31.300                          
ATOM   4664 3HB  ALA A 415      -5.621   5.867 -31.636                          
ATOM   4665  N   TYR A 416      -5.284   4.674 -34.316                          
ATOM   4666  CA  TYR A 416      -4.300   4.367 -35.340                          
ATOM   4667  C   TYR A 416      -4.950   4.215 -36.705                          
ATOM   4668  CB  TYR A 416      -3.536   3.100 -34.998                          
ATOM   4669  HA  TYR A 416      -3.584   5.187 -35.376                          
ATOM   4670  H   TYR A 416      -5.410   3.979 -33.609                          
ATOM   4671  O   TYR A 416      -4.389   4.658 -37.716                          
ATOM   4672  CG  TYR A 416      -2.751   2.643 -36.187                          
ATOM   4673  CD1 TYR A 416      -1.540   3.241 -36.486                          
ATOM   4674  CE1 TYR A 416      -0.821   2.823 -37.574                          
ATOM   4675  CZ  TYR A 416      -1.314   1.809 -38.361                          
ATOM   4676  CD2 TYR A 416      -3.236   1.623 -36.987                          
ATOM   4677  CE2 TYR A 416      -2.516   1.204 -38.077                          
ATOM   4678  OH  TYR A 416      -0.601   1.382 -39.455                          
ATOM   4679 1HB  TYR A 416      -2.856   3.300 -34.170                          
ATOM   4680 2HB  TYR A 416      -4.241   2.320 -34.709                          
ATOM   4681  HD1 TYR A 416      -1.158   4.044 -35.856                          
ATOM   4682  HE1 TYR A 416       0.133   3.291 -37.815                          
ATOM   4683  HE2 TYR A 416      -2.898   0.401 -38.708                          
ATOM   4684  HD2 TYR A 416      -4.191   1.152 -36.750                          
ATOM   4685  HH  TYR A 416       0.172   0.821 -39.161                          
ATOM   4686  N   GLU A 417      -6.108   3.558 -36.762                          
ATOM   4687  CA  GLU A 417      -6.788   3.405 -38.042                          
ATOM   4688  C   GLU A 417      -7.046   4.758 -38.680                          
ATOM   4689  CB  GLU A 417      -8.098   2.644 -37.866                          
ATOM   4690  HA  GLU A 417      -6.106   2.825 -38.666                          
ATOM   4691  H   GLU A 417      -6.568   3.144 -35.977                          
ATOM   4692  O   GLU A 417      -6.899   4.919 -39.897                          
ATOM   4693  CG  GLU A 417      -8.821   2.379 -39.173                          
ATOM   4694  CD  GLU A 417      -7.987   1.573 -40.152                          
ATOM   4695  OE1 GLU A 417      -8.000   0.328 -40.065                          
ATOM   4696  OE2 GLU A 417      -7.315   2.184 -41.007                          
ATOM   4697 1HB  GLU A 417      -7.881   1.688 -37.391                          
ATOM   4698 2HB  GLU A 417      -8.753   3.230 -37.222                          
ATOM   4699 1HG  GLU A 417      -9.737   1.827 -38.959                          
ATOM   4700 2HG  GLU A 417      -9.071   3.335 -39.633                          
ATOM   4701  N   GLU A 418      -7.416   5.748 -37.864                          
ATOM   4702  CA  GLU A 418      -7.697   7.083 -38.388                          
ATOM   4703  C   GLU A 418      -6.531   7.607 -39.206                          
ATOM   4704  CB  GLU A 418      -8.005   8.041 -37.238                          
ATOM   4705  HA  GLU A 418      -8.574   6.966 -39.025                          
ATOM   4706  H   GLU A 418      -7.525   5.649 -36.875                          
ATOM   4707  O   GLU A 418      -6.722   8.282 -40.222                          
ATOM   4708  CG  GLU A 418      -8.696   9.328 -37.657                          
ATOM   4709  CD  GLU A 418      -8.948  10.261 -36.489                          
ATOM   4710  OE1 GLU A 418      -9.012   9.770 -35.346                          
ATOM   4711  OE2 GLU A 418      -9.082  11.479 -36.710                          
ATOM   4712 1HB  GLU A 418      -8.650   7.524 -36.528                          
ATOM   4713 2HB  GLU A 418      -7.064   8.302 -36.751                          
ATOM   4714 1HG  GLU A 418      -8.067   9.842 -38.385                          
ATOM   4715 2HG  GLU A 418      -9.652   9.078 -38.117                          
ATOM   4716  N   GLN A 419      -5.309   7.321 -38.761                          
ATOM   4717  CA  GLN A 419      -4.137   7.790 -39.484                          
ATOM   4718  C   GLN A 419      -4.108   7.237 -40.898                          
ATOM   4719  CB  GLN A 419      -2.870   7.401 -38.734                          
ATOM   4720  HA  GLN A 419      -4.231   8.876 -39.514                          
ATOM   4721  H   GLN A 419      -5.117   6.789 -37.937                          
ATOM   4722  O   GLN A 419      -3.837   7.968 -41.855                          
ATOM   4723  CG  GLN A 419      -1.605   7.685 -39.507                          
ATOM   4724  CD  GLN A 419      -0.358   7.468 -38.677                          
ATOM   4725  OE1 GLN A 419       0.459   8.373 -38.520                          
ATOM   4726  NE2 GLN A 419      -0.205   6.266 -38.134                          
ATOM   4727 1HB  GLN A 419      -2.836   7.961 -37.798                          
ATOM   4728 2HB  GLN A 419      -2.911   6.334 -38.517                          
ATOM   4729 1HG  GLN A 419      -1.568   7.023 -40.372                          
ATOM   4730 2HG  GLN A 419      -1.625   8.721 -39.843                          
ATOM   4731 1HE2 GLN A 419       0.584   6.079 -37.550                          
ATOM   4732 2HE2 GLN A 419      -0.879   5.549 -38.309                          
ATOM   4733  N   ASN A 420      -4.392   5.946 -41.049                          
ATOM   4734  CA  ASN A 420      -4.253   5.339 -42.367                          
ATOM   4735  C   ASN A 420      -5.326   5.827 -43.326                          
ATOM   4736  CB  ASN A 420      -4.285   3.819 -42.260                          
ATOM   4737  HA  ASN A 420      -3.248   5.599 -42.700                          
ATOM   4738  H   ASN A 420      -4.701   5.337 -40.321                          
ATOM   4739  O   ASN A 420      -5.076   5.922 -44.532                          
ATOM   4740  CG  ASN A 420      -3.050   3.262 -41.593                          
ATOM   4741  OD1 ASN A 420      -2.231   4.009 -41.060                          
ATOM   4742  ND2 ASN A 420      -2.896   1.945 -41.635                          
ATOM   4743 1HB  ASN A 420      -5.159   3.527 -41.678                          
ATOM   4744 2HB  ASN A 420      -4.360   3.399 -43.264                          
ATOM   4745 1HD2 ASN A 420      -2.108   1.519 -41.191                          
ATOM   4746 2HD2 ASN A 420      -3.569   1.377 -42.111                          
ATOM   4747  N   GLN A 421      -6.518   6.138 -42.816                          
ATOM   4748  CA  GLN A 421      -7.550   6.705 -43.678                          
ATOM   4749  C   GLN A 421      -6.998   7.832 -44.543                          
ATOM   4750  CB  GLN A 421      -8.726   7.199 -42.837                          
ATOM   4751  HA  GLN A 421      -7.883   5.882 -44.311                          
ATOM   4752  H   GLN A 421      -6.778   6.014 -41.858                          
ATOM   4753  O   GLN A 421      -7.336   7.923 -45.728                          
ATOM   4754  CG  GLN A 421      -9.984   7.465 -43.653                          
ATOM   4755  CD  GLN A 421     -10.561   6.211 -44.277                          
ATOM   4756  OE1 GLN A 421     -11.200   5.403 -43.602                          
ATOM   4757  NE2 GLN A 421     -10.333   6.040 -45.573                          
ATOM   4758 1HB  GLN A 421      -8.955   6.443 -42.086                          
ATOM   4759 2HB  GLN A 421      -8.433   8.125 -42.343                          
ATOM   4760 1HG  GLN A 421     -10.737   7.904 -42.998                          
ATOM   4761 2HG  GLN A 421      -9.740   8.168 -44.449                          
ATOM   4762 1HE2 GLN A 421     -10.686   5.228 -46.040                          
ATOM   4763 2HE2 GLN A 421      -9.808   6.721 -46.082                          
ATOM   4764  N   ALA A 422      -6.151   8.690 -43.972                          
ATOM   4765  CA  ALA A 422      -5.528   9.750 -44.756                          
ATOM   4766  C   ALA A 422      -4.695   9.185 -45.893                          
ATOM   4767  CB  ALA A 422      -4.659  10.637 -43.861                          
ATOM   4768  HA  ALA A 422      -6.358  10.321 -45.172                          
ATOM   4769  H   ALA A 422      -5.893   8.667 -43.006                          
ATOM   4770  O   ALA A 422      -4.975   9.463 -47.063                          
ATOM   4771 1HB  ALA A 422      -4.224  11.439 -44.456                          
ATOM   4772 2HB  ALA A 422      -5.272  11.064 -43.068                          
ATOM   4773 3HB  ALA A 422      -3.861  10.038 -43.420                          
ATOM   4774  N   TRP A 423      -3.678   8.399 -45.570                          
ATOM   4775  CA  TRP A 423      -2.780   7.856 -46.576                          
ATOM   4776  C   TRP A 423      -3.548   7.052 -47.620                          
ATOM   4777  CB  TRP A 423      -1.645   7.062 -45.926                          
ATOM   4778  HA  TRP A 423      -2.345   8.720 -47.077                          
ATOM   4779  H   TRP A 423      -3.468   8.134 -44.630                          
ATOM   4780  O   TRP A 423      -3.477   7.338 -48.815                          
ATOM   4781  CG  TRP A 423      -0.642   7.925 -45.159                          
ATOM   4782  NE1 TRP A 423       0.348   9.167 -43.566                          
ATOM   4783  CD1 TRP A 423      -0.766   8.437 -43.927                          
ATOM   4784  CD2 TRP A 423       0.652   8.361 -45.625                          
ATOM   4785  CE2 TRP A 423       1.238   9.119 -44.632                          
ATOM   4786  CE3 TRP A 423       1.308   8.121 -46.850                          
ATOM   4787  CZ3 TRP A 423       2.575   8.705 -46.967                          
ATOM   4788  CH2 TRP A 423       3.185   9.472 -45.981                          
ATOM   4789  CZ2 TRP A 423       2.506   9.700 -44.758                          
ATOM   4790 1HB  TRP A 423      -2.073   6.327 -45.244                          
ATOM   4791 2HB  TRP A 423      -1.114   6.508 -46.699                          
ATOM   4792  HD1 TRP A 423      -1.637   8.297 -43.284                          
ATOM   4793  HE1 TRP A 423       0.490   9.643 -42.699                          
ATOM   4794  HZ2 TRP A 423       2.919  10.290 -43.939                          
ATOM   4795  HH2 TRP A 423       4.176   9.892 -46.153                          
ATOM   4796  HZ3 TRP A 423       3.122   8.547 -47.896                          
ATOM   4797  HE3 TRP A 423       0.863   7.525 -47.646                          
ATOM   4798  OC  TRP A 423      -4.250   6.081 -47.141                          
ATOM   4799  HC  TRP A 423      -4.075   6.006 -46.159                          
TER                  A 423                                                      
ATOM   4800  CA  GLU A698       42.277  44.562 -32.424                          
ATOM   4801  N   GLU A698       43.493  44.687 -31.635                          
ATOM   4802 1H   GLU A698       43.674  44.067 -30.852                          
ATOM   4803 2H   GLU A698       44.215  45.377 -31.810                          
ATOM   4804  C   GLU A698       42.388  45.373 -33.715                          
ATOM   4805  CB  GLU A698       41.064  45.000 -31.610                          
ATOM   4806  HA  GLU A698       42.192  43.501 -32.661                          
ATOM   4807  O   GLU A698       42.047  46.558 -33.758                          
ATOM   4808  CG  GLU A698       40.744  44.096 -30.439                          
ATOM   4809  CD  GLU A698       39.642  44.653 -29.566                          
ATOM   4810  OE1 GLU A698       39.510  45.888 -29.491                          
ATOM   4811  OE2 GLU A698       38.902  43.850 -28.959                          
ATOM   4812 1HB  GLU A698       41.255  46.003 -31.226                          
ATOM   4813 2HB  GLU A698       40.199  45.023 -32.272                          
ATOM   4814 1HG  GLU A698       40.430  43.124 -30.823                          
ATOM   4815 2HG  GLU A698       41.643  43.974 -29.834                          
ATOM   4816  N   CYS A 699      42.885  44.726 -34.768                          
ATOM   4817  CA  CYS A 699      43.083  45.374 -36.055                          
ATOM   4818  C   CYS A 699      42.905  44.339 -37.159                          
ATOM   4819  CB  CYS A 699      44.464  46.034 -36.149                          
ATOM   4820  HA  CYS A 699      42.327  46.156 -36.132                          
ATOM   4821  H   CYS A 699      43.151  43.762 -34.743                          
ATOM   4822  O   CYS A 699      42.670  43.155 -36.898                          
ATOM   4823  SG  CYS A 699      45.855  44.981 -35.674                          
ATOM   4824 1HB  CYS A 699      44.621  46.427 -37.153                          
ATOM   4825 2HB  CYS A 699      44.477  46.954 -35.563                          
ATOM   4826  HG  CYS A 699      45.689  45.116 -34.360                          
ATOM   4827  N   CYS A 700      43.036  44.803 -38.412                          
ATOM   4828  CA  CYS A 700      42.746  43.934 -39.553                          
ATOM   4829  C   CYS A 700      43.681  42.732 -39.623                          
ATOM   4830  CB  CYS A 700      42.770  44.751 -40.850                          
ATOM   4831  HA  CYS A 700      41.709  43.613 -39.446                          
ATOM   4832  H   CYS A 700      43.327  45.731 -38.643                          
ATOM   4833  O   CYS A 700      43.189  41.606 -39.835                          
ATOM   4834  SG  CYS A 700      42.275  43.818 -42.311                          
ATOM   4835 1HB  CYS A 700      42.143  45.637 -40.744                          
ATOM   4836 2HB  CYS A 700      43.760  45.180 -41.000                          
ATOM   4837  HG  CYS A 700      42.668  42.631 -41.858                          
ATOM   4838  N   PRO A 701      45.004  42.874 -39.473                          
ATOM   4839  CA  PRO A 701      45.973  41.771 -39.508                          
ATOM   4840  C   PRO A 701      45.959  40.931 -38.248                          
ATOM   4841  CB  PRO A 701      47.397  42.261 -39.800                          
ATOM   4842  HA  PRO A 701      45.755  41.114 -40.350                          
ATOM   4843  O   PRO A 701      46.272  39.742 -38.337                          
ATOM   4844  CD  PRO A 701      45.912  44.014 -39.243                          
ATOM   4845  CG  PRO A 701      47.207  43.390 -38.819                          
ATOM   4846 1HD  PRO A 701      46.046  44.598 -40.154                          
ATOM   4847 2HD  PRO A 701      45.563  44.664 -38.440                          
ATOM   4848 1HG  PRO A 701      48.040  44.063 -39.022                          
ATOM   4849 2HG  PRO A 701      47.214  43.181 -37.749                          
ATOM   4850 1HB  PRO A 701      48.036  41.469 -40.191                          
ATOM   4851 2HB  PRO A 701      47.376  43.093 -40.504                          
ATOM   4852  N   LEU A 702      45.618  41.450 -37.066                          
ATOM   4853  CA  LEU A 702      45.459  40.575 -35.912                          
ATOM   4854  C   LEU A 702      44.316  39.595 -36.132                          
ATOM   4855  CB  LEU A 702      45.230  41.389 -34.638                          
ATOM   4856  HA  LEU A 702      46.383  40.009 -35.801                          
ATOM   4857  H   LEU A 702      45.456  42.422 -36.896                          
ATOM   4858  O   LEU A 702      44.480  38.389 -35.921                          
ATOM   4859  CG  LEU A 702      45.211  40.553 -33.351                          
ATOM   4860  CD1 LEU A 702      46.539  39.833 -33.140                          
ATOM   4861  CD2 LEU A 702      44.866  41.407 -32.146                          
ATOM   4862 1HB  LEU A 702      46.030  42.126 -34.556                          
ATOM   4863 2HB  LEU A 702      44.272  41.901 -34.728                          
ATOM   4864  HG  LEU A 702      44.431  39.799 -33.451                          
ATOM   4865 1HD1 LEU A 702      46.491  39.242 -32.225                          
ATOM   4866 2HD1 LEU A 702      46.735  39.176 -33.987                          
ATOM   4867 3HD1 LEU A 702      47.341  40.567 -33.057                          
ATOM   4868 1HD2 LEU A 702      44.885  40.792 -31.247                          
ATOM   4869 2HD2 LEU A 702      45.594  42.213 -32.051                          
ATOM   4870 3HD2 LEU A 702      43.871  41.831 -32.274                          
ATOM   4871  N   TRP A 703      43.147  40.095 -36.543                          
ATOM   4872  CA  TRP A 703      42.023  39.206 -36.825                          
ATOM   4873  C   TRP A 703      42.380  38.195 -37.908                          
ATOM   4874  CB  TRP A 703      40.785  40.008 -37.234                          
ATOM   4875  HA  TRP A 703      41.836  38.679 -35.891                          
ATOM   4876  H   TRP A 703      42.961  41.068 -36.683                          
ATOM   4877  O   TRP A 703      42.102  37.000 -37.764                          
ATOM   4878  CG  TRP A 703      40.355  41.077 -36.260                          
ATOM   4879  NE1 TRP A 703      40.012  42.231 -34.358                          
ATOM   4880  CD1 TRP A 703      40.544  41.084 -34.906                          
ATOM   4881  CD2 TRP A 703      39.664  42.291 -36.573                          
ATOM   4882  CE2 TRP A 703      39.467  42.986 -35.363                          
ATOM   4883  CE3 TRP A 703      39.192  42.861 -37.760                          
ATOM   4884  CZ3 TRP A 703      38.550  44.084 -37.701                          
ATOM   4885  CH2 TRP A 703      38.370  44.749 -36.481                          
ATOM   4886  CZ2 TRP A 703      38.819  44.220 -35.303                          
ATOM   4887 1HB  TRP A 703      40.979  40.477 -38.199                          
ATOM   4888 2HB  TRP A 703      39.955  39.316 -37.377                          
ATOM   4889  HD1 TRP A 703      41.045  40.292 -34.349                          
ATOM   4890  HE1 TRP A 703      40.016  42.482 -33.391                          
ATOM   4891  HZ2 TRP A 703      38.689  44.722 -34.344                          
ATOM   4892  HH2 TRP A 703      37.856  45.712 -36.489                          
ATOM   4893  HZ3 TRP A 703      38.188  44.513 -38.636                          
ATOM   4894  HE3 TRP A 703      39.311  42.377 -38.730                          
ATOM   4895  N   MET A 704      43.023  38.651 -38.986                          
ATOM   4896  CA  MET A 704      43.384  37.731 -40.061                          
ATOM   4897  C   MET A 704      44.359  36.663 -39.574                          
ATOM   4898  CB  MET A 704      43.971  38.506 -41.236                          
ATOM   4899  HA  MET A 704      42.450  37.265 -40.373                          
ATOM   4900  H   MET A 704      43.289  39.605 -39.129                          
ATOM   4901  O   MET A 704      44.165  35.468 -39.826                          
ATOM   4902  CG  MET A 704      44.307  37.638 -42.427                          
ATOM   4903  SD  MET A 704      45.480  38.423 -43.544                          
ATOM   4904  CE  MET A 704      47.037  37.843 -42.869                          
ATOM   4905 1HB  MET A 704      43.246  39.257 -41.550                          
ATOM   4906 2HB  MET A 704      44.884  39.000 -40.901                          
ATOM   4907 1HG  MET A 704      44.738  36.704 -42.068                          
ATOM   4908 2HG  MET A 704      43.388  37.427 -42.976                          
ATOM   4909 1HE  MET A 704      47.324  38.471 -42.027                          
ATOM   4910 2HE  MET A 704      46.926  36.813 -42.533                          
ATOM   4911 3HE  MET A 704      47.807  37.893 -43.638                          
ATOM   4912  N   SER A 705      45.412  37.079 -38.866                          
ATOM   4913  CA  SER A 705      46.443  36.144 -38.436                          
ATOM   4914  C   SER A 705      45.862  35.029 -37.581                          
ATOM   4915  CB  SER A 705      47.539  36.879 -37.670                          
ATOM   4916  OG  SER A 705      46.994  37.642 -36.606                          
ATOM   4917  HA  SER A 705      46.867  35.739 -39.355                          
ATOM   4918  H   SER A 705      45.561  38.028 -38.590                          
ATOM   4919  O   SER A 705      46.143  33.855 -37.820                          
ATOM   4920 1HB  SER A 705      48.250  36.156 -37.270                          
ATOM   4921 2HB  SER A 705      48.077  37.540 -38.351                          
ATOM   4922  HG  SER A 705      47.613  37.625 -35.821                          
ATOM   4923  N   ILE A 706      45.039  35.369 -36.584                          
ATOM   4924  CA  ILE A 706      44.561  34.339 -35.668                          
ATOM   4925  C   ILE A 706      43.529  33.451 -36.345                          
ATOM   4926  CB  ILE A 706      44.014  34.979 -34.382                          
ATOM   4927  HA  ILE A 706      45.418  33.725 -35.391
[truncated: 1,096,889 more chars]
